# Supplementary material for: A Conserved Enhancer Locus in Extrachromosomal DNA and Homogeneously Staining Regions Activates MYC Transcription in Group 3 Medulloblastoma
Source: Cancer Res. 2026 Apr 22;86(13):3160–78. doi: 10.1158/0008-5472.CAN-25-4691 (PMC13202998; doi:10.1158/0008-5472.CAN-25-4691)
Supplement: Supplementary Table S1 — List of primary and secondary antibodies. [file can-25-4691_supplementary_table_s1_suppst1.xlsx]

## Sheet: ST1 Antibodies
Supplementary Table S1: List of Primary and Secondary Antibodies
Immunoblotting
Primary Antibody	Catalog Number		Secondary Antibiody	Catalog Number
OTX2	CST #11943T		Goat anti-Mouse HRP	sc-2005
c-MYC	CST #9402S		Mouse anti-Rabbit HRP	sc-2357
HSC70	Santa Cruz #7298
ChIP-seq
Antibody	Catalog Number
NEUROD1	Abcam #ab60704
CUT&RUN
Antibody	Catalog Number
BRD4	Epicypher #13-2003
NEUROD1	Abcam #213725
IgG	Epicypher #13-0042
Immunoprecipitation - Pull Down
Antibody	Catalog Number
BRD4	CST #E2A7X
NeuroD1	Abcam #213725
IgG	CST #2729P
Immunoprecipitation - Immunoblot
Antibody	Catalog Number
BRD4	CST #13440S
NeuroD1	Abcam #ab60704
Lamin A/C	CST #4777S
