# Supplementary material for: A Conserved Enhancer Locus in Extrachromosomal DNA and Homogeneously Staining Regions Activates MYC Transcription in Group 3 Medulloblastoma
Source: Cancer Res. 2026 Apr 22;86(13):3160–78. doi: 10.1158/0008-5472.CAN-25-4691 (PMC13202998; doi:10.1158/0008-5472.CAN-25-4691)
Supplement: Supplementary Table S2 — List of sgRNA sequences for validation experiments. [file can-25-4691_supplementary_table_s2_suppst2.xlsx]

## Sheet: ST2 sgRNA Sequences
Supplementary Table S2: List of sgRNA sequences for validation experiments
sgRNA	Sequence
AAVS1	ACCCCACAGTGGGGCCACTA
MYC Promoter g1	GGAGAGTCGCGTCCTTGCTC
MYC Promoter g2	GTCGCGGGAGGCTGCTGGAG
sg101	ATTATGTCTTTGCCTAGCAG
sg102	ACTAGGCATGTTCAAAATAG
sg106	AATACTTCTCCTGAATCTGT
sg107	TATCAACTGAGTCACTCCTT
sg111	AGCATGCACACACCTGACCA
sg112	GATTAGCAAATGTAGAGTAC
OTX2 g4	GACTTGCTGCACCCCTCCGT
OTX2 g7	GGGCTGAGTCTGACCACTTC
