# Supplementary material for: A Conserved Enhancer Locus in Extrachromosomal DNA and Homogeneously Staining Regions Activates MYC Transcription in Group 3 Medulloblastoma
Source: Cancer Res. 2026 Apr 22;86(13):3160–78. doi: 10.1158/0008-5472.CAN-25-4691 (PMC13202998; doi:10.1158/0008-5472.CAN-25-4691)
Supplement: Supplementary Table S3 — List of sgRNA sequences for the CRISPR inhibition screen of D425. [file can-25-4691_supplementary_table_s3_suppst3.xlsx]

## Sheet: ST3 CRISPRi Screen Library
Supplementary Table S3: List of sgRNA sequences for the CRISPR inhibition screen of D425
sgRNA Name	Sequence
OTX2.g1	AAAGTAGATGTGGCGAGTGA
OTX2.g2	CTAGAGTTCTAAACACGCGT
OTX2.g3	CAAACTCTCCAACCAATGGC
OTX2.g4	CTACTTTGTATGTATTGCAG
OTX2.g5	GACGCAAACTCTCCAACCAA
OTX2.g6	GCTAGAGTTCTAAACACGCG
OTX2.g7	TTTTAGGATAGCTGGCTATT
OTX2.g8	TGAGGCCGGTCCCGCTCTCA
OTX2.g9	CAGCAAATCTCCCTGAGAGC
OTX2.g10	GCTGGCTATTTGGAATTTAA
OTX2.g11	TACTTTGTATGTATTGCAGA
OTX2.g12	AATCTCCCTGAGAGCGGGAC
OTX2.g13	CTGAGGCCGGTCCCGCTCTC
OTX2.g14	TGGTTGTGTTTGACTTTTCA
OTX2.g15	ATTCTCTCCCTGCCATTGGT
lib91.g1	CACATGGAAGGATGAGTCTG
lib91.g10	AATTTCAAGCTCCTTAACAG
lib91.g100	AGAAATGGTAATGGAGGAGG
lib91.g1000	CATCTGCAGTCTGAGTGCAG
lib91.g10000	TTGTGTGTGTGACGCTGTAC
lib91.g10001	GGTCCATGGGTGGAGTTACG
lib91.g10002	GGACGCTAAACCAACGGTGC
lib91.g10003	GCCGTGCCGTAGCTATCCGG
lib91.g10004	GTCCGTTCGACAATTTCACA
lib91.g10005	GTACAGCTAAGTTAAACTCG
lib91.g10006	GCTGCTTGCGATACCAATAG
lib91.g10007	GTGACACAGGGAACGAGGCG
lib91.g10008	GGACACGGCATTTCCGCTGT
lib91.g10009	GCTGGTATACCGTCTTCATC
lib91.g1001	AGCTCAGAAGAGCATCCATC
lib91.g10010	GGGACAAGTTGGACAGTTGC
lib91.g10011	GTCGGGCCGCTATATAGGCG
lib91.g10012	GATTTGATGTGGTGCTCACA
lib91.g10013	GAGCAGCGCGACAACCCATT
lib91.g10014	GAGTCTGACGTCGACTATCT
lib91.g10015	GTGCATCAACAAGTACGCGT
lib91.g10016	GTAACGCAGTACTTAGGGCC
lib91.g10017	GTAGCCGAATTCGTTACGTA
lib91.g10018	GGTGATCCTAGTCGACTGGC
lib91.g10019	GGGTGCGACAACAATTGATC
lib91.g1002	CAGTGGGTTTCCAGATGACT
lib91.g10020	GCCGCACAGGGAACGCATAT
lib91.g10021	GTCCCGAGTCGCGCTCTCGA
lib91.g10022	GCTATTGTCGGCTGGATGGA
lib91.g10023	GGCTGGTGGCTTACTTACCT
lib91.g10024	GATCGGCAGGTTACCTCTGA
lib91.g10025	GCTAGATCTACGTAGCGTGC
lib91.g10026	GCGGCTAATTGTAGGTCCAT
lib91.g10027	GCTACTCCGCATGCCACTAC
lib91.g10028	GTGTCGCGAGCACCGCGATC
lib91.g10029	GTCGAAGTACTCGTTAAATG
lib91.g1003	ACCTTTAAGAAGGAGGTAGA
lib91.g10030	GCGCCCTCACCGTCGTGATT
lib91.g10031	GACATTGTTAGTAACGACTC
lib91.g10032	GCCAATCGGATTGTAGAAAT
lib91.g10033	GCTCCGACCGTTGATGCAGC
lib91.g10034	GTTTGTTAACTAGATACGGG
lib91.g10035	GAAGGCGGAGAATCCGGGCA
lib91.g10036	GTATTTACTCGGTGTCGTCA
lib91.g10037	GATGCGAAACCTAACGCCGC
lib91.g10038	GTCGGAGGTAGCCGCCTGTT
lib91.g10039	GTTTACGCCTTCACTTGACC
lib91.g1004	ATCCACATATCAGCATTTCT
lib91.g10040	GGTCGATTCAAGCGGTCGTT
lib91.g10041	GTCAATCGGCGTTCGACACA
lib91.g10042	GTGGGATCTCATTCGGAGGA
lib91.g10043	GCCGGGACCAAAGGCACTGC
lib91.g10044	GAGATGTACACTTTGCCAAC
lib91.g10045	GCACGTGTAGTCGATCTGAT
lib91.g10046	GGTGAGCTCCGACCCGTGGA
lib91.g10047	GTGACGCCGGTCCATGCGAT
lib91.g10048	GCAACGCGGTGGCGTAACGT
lib91.g10049	GGAATAAGGTTCTCGCGAGA
lib91.g1005	GTAAGGTAGCTATAATCAGA
lib91.g10050	GTGCGAGCCCAACAGTAAGT
lib91.g10051	GAGTAACTCTCTGACCCGCC
lib91.g10052	GCATAACGCTAGTGTAACGA
lib91.g10053	GCTGGATATTACTACGTCGG
lib91.g10054	GGCACGCTCGGGAACCTCTG
lib91.g10055	GCTCGTTCGCAGTTGATCGC
lib91.g10056	GTATACAACATCGACGTGGG
lib91.g10057	GCGCGACCCTCCACTGGCTC
lib91.g10058	GTAATAGCTTGCGGTGAGGA
lib91.g10059	GGTCCGCACTTTATCAACAG
lib91.g1006	CCTCTCTTTATGTTTTGAAG
lib91.g10060	GCAGATTCGACGTGCCCGTG
lib91.g10061	GTGGTAGCCACCTGGTGCGC
lib91.g10062	GCCATCTAGGCCTGTGTTGC
lib91.g10063	GCGCCGAGCGTAACAATGTT
lib91.g10064	GATTTGTATGAGCTCAACTC
lib91.g10065	GACGGTGCCACACTTACCAG
lib91.g10066	GGCTATAATACGGTATCGTA
lib91.g10067	GTAATCGAGTCGCCTCTGCA
lib91.g10068	GTTTCTCGCACCACCTCAAG
lib91.g10069	GTGTTCGTACCCGCCACATG
lib91.g1007	GTGTGTAAAGAGTACCCCAA
lib91.g10070	GTTTCCCAGTGGGTTTACGA
lib91.g10071	GAATTGAGACTAGAACGTAG
lib91.g10072	GACTACGAGATATACGATCG
lib91.g10073	GTCGGCCAGCCAAGACGGTT
lib91.g10074	GCTGCCAAGACTTCACGGAA
lib91.g10075	GTAACGTCTACTAACGGATC
lib91.g10076	GCGCTAGGTCCCTGGTAAGG
lib91.g10077	GCGTGCCCGAACCACGGTTC
lib91.g10078	GCTTACCTGTTATCGACTCT
lib91.g10079	GTACTATTTACGCCCGGTAT
lib91.g1008	CCTCCAGGCTTTACTGAGTC
lib91.g10080	GCGCATCAATATGCCCGCAC
lib91.g10081	GTAGCATCGCGCTCGTACGC
lib91.g10082	GAGCCGCTTTCATGATCGAG
lib91.g10083	GCGGAATTACTCTAAACTTC
lib91.g10084	GGTTGCAATCGCCTAAGACG
lib91.g10085	GATCGTGGTTAACTCCGACC
lib91.g10086	GTGGTAGAATCCTCAATCGA
lib91.g10087	GAGGTCCCGCCTCCGCCCAA
lib91.g10088	GCGCCATGTCGCAATACCAG
lib91.g10089	GGGACCGAAGACTATTGATC
lib91.g1009	AGGACTGAATTAGTACTAGA
lib91.g10090	GCCGAAATATCCCGCGAATA
lib91.g10091	GTAAGCCGAAATACGCGGTT
lib91.g10092	GGCATTACCCGCCGTCCGGC
lib91.g10093	GGTTCCACCAGGTAGTCGAC
lib91.g10094	GCGGACATGACTTCTATCCA
lib91.g10095	GTCGTCTCACCGTGCGGCGA
lib91.g10096	GGCTAACGCACGCCGAGGTG
lib91.g10097	GATTGGCCGGCGACAGCGCT
lib91.g10098	GCGGTCTCTCTACTGCGACG
lib91.g10099	GTCCACCACCAAGCTTGTAG
lib91.g101	TGTAATCTCACTTCCAAATG
lib91.g1010	CAAAAAACGGCAACACTTCT
lib91.g10100	GAACAATGGCTTCGTCGACT
lib91.g1011	GAAAGAGTGGAAGCAGAAGT
lib91.g1012	CACCCTTTATCACTCCACAA
lib91.g1013	TAGGAGAGGACATTTGACTA
lib91.g1014	AAACCTCAAAAATGTGTACG
lib91.g1015	GCTGCCTTCTGGCTATTCCC
lib91.g1016	CTAGAAGGCCCCACACTGCC
lib91.g1017	CCTAGACCCAGCTCTACTTT
lib91.g1018	ACACGCCTAAAGGTAGGAGG
lib91.g1019	CCCGCAAATCAATGAGTCAT
lib91.g102	GCAGCGATAGCTCAAATTTG
lib91.g1020	CAAAGACACCATTTAGGACC
lib91.g1021	CCCCTCCCAGTCAGTCACTC
lib91.g1022	TTCCCTCCAGTCATGGTCTC
lib91.g1023	ACTCAGGTAAGATGCAACTC
lib91.g1024	CCTGAGGAAGAAATTTACAT
lib91.g1025	ACAGTCCTGAGATTTAAGTC
lib91.g1026	GTTTAAAGTACTTTAACAAC
lib91.g1027	CACCAGGGAGGCAGGCTGCA
lib91.g1028	CTCCTTCTGGCCAAAAGATC
lib91.g1029	CATTGATGAGTCAGTCCTTT
lib91.g103	TGTGCCTAAGGTGCACGGTG
lib91.g1030	CACAATGTCATCCTGTTGGC
lib91.g1031	GTCAGGGAAGATGAATGGAC
lib91.g1032	CCTCTATGTACTTTGCTCCC
lib91.g1033	TCCACAGCAGAAGACAGCAT
lib91.g1034	TGCTCTTTAGCTTATCTGCA
lib91.g1035	GATTTTGGGGGATGCAACAT
lib91.g1036	TTCAAGGAGCAATGTATGTT
lib91.g1037	ATCTCCATAGCAATTATCTA
lib91.g1038	CAAGGTCACATATAGAAAAT
lib91.g1039	TGTTGGCACTGTGCTGGTTC
lib91.g104	GGGAGGCTCCTGGACCGTGA
lib91.g1040	TGCCCAAGTCTCCTCCTGTG
lib91.g1041	ATGGACACTCTAATATGCCT
lib91.g1042	TTCTCTGCCCAAGGCTGGCC
lib91.g1043	GAAGAATTATGTTGACAAAC
lib91.g1044	CGCTCATGCCTCATTTTGGG
lib91.g1045	TAAACAGATCTGTACATTTG
lib91.g1046	CAGAGACCTTGGCAAGCAAA
lib91.g1047	ACCAAGTAAACGAAACAAGG
lib91.g1048	GTGATTGACTTCCCTTTACT
lib91.g1049	AAACCTGAATCTGACAAGAG
lib91.g105	ATTTCTTAGCTGTGTTACCT
lib91.g1050	ACTGCTAGTCTTCAGAGCTG
lib91.g1051	CTTGGGGAATTTGGCAGGGT
lib91.g1052	TTCAAAGTCATGTCCTGCAT
lib91.g1053	CCGATTCCCAGGCCTTGAAG
lib91.g1054	AAAGGTAGAGATACGAACAA
lib91.g1055	GCTCTAGAGGTATGTGGAGA
lib91.g1056	ATGAATCTTGCTCTAATGAA
lib91.g1057	TTTAGGGGAGAGTAGCATTG
lib91.g1058	GGGAAGAATTGCCAGTTTAC
lib91.g1059	CTTCCTCCACCTGCCTGCCA
lib91.g106	GGCTGAGACACCAGGGAGGC
lib91.g1060	GACATGAAGCAGAGTGTGGA
lib91.g1061	TTAGTCAAACTATCTGTATC
lib91.g1062	CATCAGCTTGGGGGCGGGGC
lib91.g1063	TGGAGCTTTATGGAGTCTTG
lib91.g1064	CCTGGGGGAGGGCTCTCAGG
lib91.g1065	TAAGCCCTGTACATTGGGAA
lib91.g1066	ACAAGTTAACATGGGCCCAA
lib91.g1067	GGCTCACACCCATGCTGCTG
lib91.g1068	GGCAGAATATCTGGGGGAAG
lib91.g1069	GCGCCAGAGCCCTTTGAAAG
lib91.g107	GCTCATAGGCTCTAATGCCC
lib91.g1070	ACTGTCACCAAAGTCAGATT
lib91.g1071	CAATGTGCTTGTTTCTAGGG
lib91.g1072	AACTGCCTGGGACAAAAATG
lib91.g1073	TATATAATGTATATTCCCTC
lib91.g1074	TCTTACAATTTAATGAAAAG
lib91.g1075	TTCAGAGACCAGGTCAGGAT
lib91.g1076	GGTAGAGAAAGACCGTCAAG
lib91.g1077	ATGTGCCACATATTATTTTT
lib91.g1078	TTTGGCCCTTCTACTGCCCC
lib91.g1079	CCAATTGCTTTGCTTGAGTT
lib91.g108	CTCCTTGGAGTGCGGGAGGA
lib91.g1080	TTTTGCAGATGGTGGAACCG
lib91.g1081	AAGAAGAAAATAGACTCAAA
lib91.g1082	GAAGTGTCTTATTGGAGAAA
lib91.g1083	AGAGGAAGCAATAATCCTTA
lib91.g1084	GTCACCAGATTAATCTCAGT
lib91.g1085	GCCCCTGAAGGCTGCCATAG
lib91.g1086	TGTTCTCTGCATTGACTCTT
lib91.g1087	CTTTGCCAGTGCAAGACAAT
lib91.g1088	TTTGATAGTCATTTCCATTC
lib91.g1089	CTAAAGGGGATACTTGATAA
lib91.g109	GGGTGCCAGTGGCAGGAGTG
lib91.g1090	GGATGGAGCTGCCCTCAGCT
lib91.g1091	CAAGCGGGGCTGGGGGCCGG
lib91.g1092	CAATTAAAAGTCTGATTCCA
lib91.g1093	GTTGGGTTGCTATTGATAGC
lib91.g1094	CTCAAGTCTGGTAAGTTAAT
lib91.g1095	CCTGACCTGGTTCAGCAGGG
lib91.g1096	TTGTCTCGGGAGGCCAAGGC
lib91.g1097	GAGTTGGTGAAATGCGCAGC
lib91.g1098	AGCTTTTCCTTGTAGCCAGG
lib91.g1099	CACACGCAATCCAACTATAA
lib91.g11	CCCGCCTGCTCAGGCTTCCG
lib91.g110	GTCAATACTTCAGGCTTTTT
lib91.g1100	CCAATGGGATGTATTCGTTA
lib91.g1101	AATATGTGCTGAGATTCCTG
lib91.g1102	CACAGTTACAAAGACAAAAG
lib91.g1103	TGTAAGTTACTGGGAAGATT
lib91.g1104	GGGCTTAGGTCTTACAACAC
lib91.g1105	TGTTGGAATCACCTGGGTGT
lib91.g1106	TCCTGCCATTGCTGTCCTGC
lib91.g1107	AGGAAATACTCTGGAATTCC
lib91.g1108	TTGAGTTGGGGCTATGATAG
lib91.g1109	CTCTTCTGGAACTAGAGGTG
lib91.g111	TAGGAAGGGTCATATTGCCT
lib91.g1110	GGTGGGGTCACAGATACAGG
lib91.g1111	TCTAAATTGGATGTAACCGA
lib91.g1112	TGCAAGACATAGGCCACACT
lib91.g1113	GTCTGAATCAAAGATCTCCT
lib91.g1114	TTAGCTGAGTCTTCTGTCTC
lib91.g1115	AACAATTAAAAACAATTACT
lib91.g1116	CATAGCTAGCAAGCGAACAT
lib91.g1117	TGTTCAGTAAACCTGGCTGA
lib91.g1118	CTCATCAGGCAAAATGGGGG
lib91.g1119	TAGCAATAGACTGAATTGTC
lib91.g112	GATGAGCTTTAGGACTTGGA
lib91.g1120	GCCTTTAATTATGAGTGCCA
lib91.g1121	TCTGTTGGAAACAGAGGGTT
lib91.g1122	CTGGACCCTAGTAAAGTCTT
lib91.g1123	GGGATAGTCCAGTGCGAGGG
lib91.g1124	TGAGTCAGCGTGCTGGCTAT
lib91.g1125	ATGGACTTGCTCACACTCAG
lib91.g1126	ATTTGTACAAGCACAGGATG
lib91.g1127	TATCTCACTTCTTACCCCTC
lib91.g1128	CTCTTTCCTCAGCCAGGTGG
lib91.g1129	GCTACAATTACTCTGAAGTG
lib91.g113	TTTGTGAACCACTTAGAAAT
lib91.g1130	GATACCGCCAAATATCTCCT
lib91.g1131	TCCTGTCTCATCCTCCAAAG
lib91.g1132	CTAACAAAGGGGACTTACTG
lib91.g1133	AAAGGATAAACAACCACTTT
lib91.g1134	GCCTTGAAACCCCTGGGTTT
lib91.g1135	AAAGATGCAGCATCTGAAAT
lib91.g1136	TCTGTAATTTTATCTCAAGG
lib91.g1137	GATGGAGAGGGAGGAGGGCT
lib91.g1138	GGGACATTACAGATAAGGCT
lib91.g1139	CCTTCAGCATGGGGCAGTTG
lib91.g114	AATCTTTTATAATCTCCTCG
lib91.g1140	CTTCATAGAGAAGAGTGCTT
lib91.g1141	GAATTAGTACTAGAAGGTGC
lib91.g1142	ACTCTCCTCTGGCTACTGTC
lib91.g1143	CTCTTTACTGAGCACCTTCT
lib91.g1144	GAACAGTGTTAAGTGTGAAA
lib91.g1145	GTGGCTGGTGTAGTGAGCAG
lib91.g1146	GTTCACTGGCTCCCGCACTC
lib91.g1147	GAGATCAGCAATATTAGGGA
lib91.g1148	AGGAATTGAACTTGGTTAGT
lib91.g1149	ATTATGGCTCCCCCTGCAAA
lib91.g115	CATTTTCCATTCTGGGACAG
lib91.g1150	ACCTCTGCCAAAAGTTGTTA
lib91.g1151	CTGCCTGTTCAGCCTCCAAC
lib91.g1152	TCAGGGGTTCCTGGTATGCA
lib91.g1153	GTCTGCATTAACGCCTACTT
lib91.g1154	AGAATTAGGATGTAGGAATT
lib91.g1155	CCTATCAGCACTGTGACGTT
lib91.g1156	CGGCAGTGGGCACAGGCGGA
lib91.g1157	ATATCTGAGTCAAGGCTTAA
lib91.g1158	CCCTTTTAACTTAGGCCACT
lib91.g1159	TTACAGAGGCGGGAATTAAG
lib91.g116	AAGAACTAGCAGGAGATCAG
lib91.g1160	CCATCTTGAGGCTATGAAGG
lib91.g1161	CACAAGGCTCCATTGATGGC
lib91.g1162	AGGCCGATGCCACAAGATGC
lib91.g1163	CTTGTGCACGTGACTTGCTT
lib91.g1164	AAGACATACCTTTTCACCTT
lib91.g1165	ACCGATTGGTTGAAAGGAGC
lib91.g1166	TTATCCAACCCATGGTCTGT
lib91.g1167	GGTAATGATACTCCCAGCAA
lib91.g1168	CTTACTCCACCATCTCTAGT
lib91.g1169	TTTCAAATGCCCTGAAACTC
lib91.g117	ATCATGTCTCATAATGTGCC
lib91.g1170	CTGATCAACTTCTGTTTAAC
lib91.g1171	GTGACCTTCTCAAGGGCAAG
lib91.g1172	CAGATGGCTATTATAAAAAC
lib91.g1173	ACAATCATGGGGTAAGGAAA
lib91.g1174	CTGATGGGACCCTCTGCTAA
lib91.g1175	CTTCCATCCGGACACTGGTG
lib91.g1176	AATATTCATTGATTTGTACT
lib91.g1177	GTCAGCAAACTACAAACCAA
lib91.g1178	TACCACAAAGCTCATTCCAG
lib91.g1179	GGCCTAAAATTGCTGGAGTT
lib91.g118	CATTCATGAAGTGAGCAAAG
lib91.g1180	GGCATATTGCACTGCTCCAT
lib91.g1181	ATAAGGTGTCTACAGAGAAA
lib91.g1182	GTATGGAGTGGGAGTGGCAT
lib91.g1183	CTTTTTGCCAGCACAGTGCT
lib91.g1184	GCCTTGTTCCAGCTATTAGG
lib91.g1185	CATTACAGGAACCCCAGGCC
lib91.g1186	GAGCAAGAATGACACTGAGA
lib91.g1187	ACCTTTTGATACCATAACCT
lib91.g1188	CTTTGTCGCAGAAGCCCTAA
lib91.g1189	GGACCCCCCAAATTCATAAT
lib91.g119	ATTTTTTCCTGAGAAATGGA
lib91.g1190	TGCTGCTTCCCCTTGTAGCT
lib91.g1191	GGTGCCTGACCATTCAGAGC
lib91.g1192	CTAAAGATCAGCTGGTAGGA
lib91.g1193	TCTGATAGGACCTCTCTAAA
lib91.g1194	AACTCAAATGTTCATTTATT
lib91.g1195	ATGGACAGGGTAATCGCTGG
lib91.g1196	CTTCAATTCTACCACCGTAT
lib91.g1197	CATGAGCATGTGCTAATCCT
lib91.g1198	GGGCGGGGAGGCACGTGGCC
lib91.g1199	AGATATGAAAATTTTGCTTG
lib91.g12	AATGGGAGCAAATGACCCAA
lib91.g120	TGGAGGTGGACTGAGAAAAG
lib91.g1200	GACAGACCCTAATGACCACC
lib91.g1201	CTCCCTTTTACTGATGATGC
lib91.g1202	TATTCATGTCTTTTCTAAAG
lib91.g1203	ATGAGCATGTGCTAATCCTT
lib91.g1204	TGCCAAAGAGAGGGGAAGCC
lib91.g1205	AAATGAGTGATAGAGGACTC
lib91.g1206	ACCCATGAGCTTGGGCTCCG
lib91.g1207	TGCCTGCAATCAATTGTATA
lib91.g1208	CACCTCCAGCTTGTACCTGC
lib91.g1209	ATTACTCTGAGAAGTGTGTC
lib91.g121	GCGGGGAGGGGTGCTTTAGC
lib91.g1210	GTGGTTACCAACATAGCAGT
lib91.g1211	CTACAATGTGCCAGGCATTC
lib91.g1212	GAGTTTCCTAAGGGAGAGAG
lib91.g1213	GCTATTTGTTTTATATCAGG
lib91.g1214	ACACTGAGTTTACGCTAATG
lib91.g1215	GCATTCACATCTGTCTGATG
lib91.g1216	AAATACCCTTTGGGGATTGA
lib91.g1217	AGCCAGTTTAGAGGGCAGTT
lib91.g1218	GAGGCTCTAGGGAGGTGAGG
lib91.g1219	TAGAATGCTCACACTATTGG
lib91.g122	TCTGAGCAGGGGCTGGGGCA
lib91.g1220	CTCTAGGTCAACAGTCTGAT
lib91.g1221	AAAACAGATGTCCCTTTTCT
lib91.g1222	GAGAACACTGGCTTTTCAGT
lib91.g1223	ATCTGTCCCAGGTGTTCTCA
lib91.g1224	TCTGGGGAGAGAAGGGGAGT
lib91.g1225	TAGACTTAAGCTGGATCTTC
lib91.g1226	CCCCGAGCCCGCCCGGCCCG
lib91.g1227	GGAAGCAGGTGGCCCATTTG
lib91.g1228	AATGTCTAAACTGGCTGTTC
lib91.g1229	AGCCTCCAGGGCATAGAGGA
lib91.g123	ATCCCCTGGCTGCCAAGGGG
lib91.g1230	GGGCATTTCACTTGTGAGAG
lib91.g1231	TGTCCCTCTCTTCTCCTCTG
lib91.g1232	TTCACATGGCCCTCTGCACA
lib91.g1233	GTCCTATAGAAATTATTTTC
lib91.g1234	ATTAAATGGTGCAGATGGTG
lib91.g1235	GCAGGTCCAGAGTCTGGGTG
lib91.g1236	GACTCCTAAAAAAGGGGGCA
lib91.g1237	CCTGTGAGCTGGGCCATGAA
lib91.g1238	TTGCAAAACTGCAGCACAGG
lib91.g1239	ATACTCAGTGAGTAAACCCA
lib91.g124	GAAGTTCAGAGAATTTAGTG
lib91.g1240	GAGTTGCTGACTTTCCATTT
lib91.g1241	CAGAAGCCAATGAGATGAGA
lib91.g1242	AGAAGAATGATGCATTTGGA
lib91.g1243	GCATGGGCACCCTGTCTCTG
lib91.g1244	TGCAGCTGTAGGGTTGGGGA
lib91.g1245	TAGCTGGTTGCATTGGTGAA
lib91.g1246	GGTTGTTTGGACCTGAGGGC
lib91.g1247	TGAGGTGTCTGTGGGACTTC
lib91.g1248	AGTGCCAAGATGTGTGACCT
lib91.g1249	TAGATTTCCTGGCCTGCAGG
lib91.g125	TACCATCACCCTGTGCCTGG
lib91.g1250	CTTTCAGGCAGCACTGCACA
lib91.g1251	TTAGGAAGAGGAGGCCCCTG
lib91.g1252	AGGGGGCGCTCGGGTCGGGG
lib91.g1253	GCTCACATAGTTCTAAATAT
lib91.g1254	TTTTCCCTGCCTTTCAAATT
lib91.g1255	TCACTGAAGGAGGGATCTCA
lib91.g1256	ATTTACAACAGATGGAGGCA
lib91.g1257	CAGACTGGGAGGCTGGCCTG
lib91.g1258	CCAAGGCTAGTCAGAATCTC
lib91.g1259	TCAAGCAGGGGATTTTTCAA
lib91.g126	CAAAGGATAGAAAAGGGGAA
lib91.g1260	GCGGAGAGGAAGACAGACAG
lib91.g1261	CTTGCTGACCACAACATAGA
lib91.g1262	GTGGTAATTACATGCTCTTC
lib91.g1263	GCCTAATTGCTATTCCCACT
lib91.g1264	GGAGAGTCGCGTCCTTGCTC
lib91.g1265	GATTATTGTAGAACTCAGAG
lib91.g1266	GTGAAGGAAATTCATCACCA
lib91.g1267	GGTCCAGGCCCGATTGTAAT
lib91.g1268	AAGATAAAGTGGAAGTATGT
lib91.g1269	GTCCATGCAGAGAAAACATC
lib91.g127	CCTTAGAGAGAGAAAGCAAC
lib91.g1270	GGCGTCCCCGGGGCTAGTTA
lib91.g1271	GATTTGCTTTGTCTAGCATA
lib91.g1272	AAAAATACTGTTCTTTTTAT
lib91.g1273	TTGAGCTTTGGAAGGGAAGG
lib91.g1274	CCTGCCTCTCTCTGGCTGCA
lib91.g1275	TTCCTCTGTTCTAAGGCTCA
lib91.g1276	GCTCCAGTATGGACTCTCTG
lib91.g1277	CAAAGAAATCTCTCTGAAAT
lib91.g1278	TTATTCCTGGTCTGCAGACA
lib91.g1279	AACTTCTGGAAGGCAGGAGT
lib91.g128	CCTCTAGGTTTGGCCAGACT
lib91.g1280	TAGTGTTTGGATTGAAAGCT
lib91.g1281	GACTATGGAACTTCTTTGAG
lib91.g1282	TGTGCTTAAGCCATCATAGT
lib91.g1283	CGTCTGGTGCAATAAAACCC
lib91.g1284	GACTATGTGACCATATGCCA
lib91.g1285	CATAGCAGGTGAGTAAGAGC
lib91.g1286	TGGGCCATATTGCAGGGCAA
lib91.g1287	TCATTTTCTCTGTAAAATGA
lib91.g1288	TAGGAAGCTAAAATACAAGC
lib91.g1289	TCTGAATACTGAGAGATCAC
lib91.g129	TATGCGCCTGTGCTGTCTTC
lib91.g1290	CTTCTCCTCGGAGATTTCAC
lib91.g1291	GTGATAATTTCAGTGCCAGA
lib91.g1292	GATGGGCTTTGCCATCCAGG
lib91.g1293	CCCTTGAGTCACTAGGAATT
lib91.g1294	ATGAAGGCGTGTGACTTACA
lib91.g1295	TTTTGAAAGGAAACTCATGG
lib91.g1296	TGTTACCACCAGATTTCTCC
lib91.g1297	CCTGTGCAGCTGACACATAT
lib91.g1298	TGTTGTAAATCCTCTTGGAC
lib91.g1299	GAGATGGAGCCAAGAGAATG
lib91.g13	GAAATGCTTTCGTTTTCAGG
lib91.g130	ACCTGGAACAGCTGAGTGCT
lib91.g1300	CATAAATGTGAACACTGTTG
lib91.g1301	CACCCAGCAATGGCATATGC
lib91.g1302	CCAAAATGCCATTCCTGTAA
lib91.g1303	ACAAAGTTTATGAGTTGACA
lib91.g1304	CCAGGTCATGGTGAAAAGTC
lib91.g1305	CCATTCCAAACAGCCTAAAG
lib91.g1306	CCCGGGCCGCCAGGGAAGGC
lib91.g1307	TGTCCCCTATCCATTTTTGC
lib91.g1308	CCAGCAGGCCTGGGCTCCAG
lib91.g1309	GTAGAAAGGGGAACAGGGAA
lib91.g131	CTTTTAAAAGTGAATGAGGT
lib91.g1310	GCTTTGCTCTTTCTGCTTTG
lib91.g1311	AGAGGAAAGAGACATTTTCG
lib91.g1312	TATAATCCTCCTGGTCTCCC
lib91.g1313	AAGTTACACTACTTAATGGC
lib91.g1314	GGAAAGCCATGCAGGGTTTA
lib91.g1315	AAGAAGCTCTTGTTACCCGG
lib91.g1316	TTAGTAGCACAATTGGAGTG
lib91.g1317	GCAGACAGTTTCTCTGTTCG
lib91.g1318	GCAGCAGCAGGGGAGAAAAA
lib91.g1319	TATGATGATGAGGTACACAG
lib91.g132	GGTGAGTACAGGCGGAAAAG
lib91.g1320	ACTGGATTGTGGTCAGATGT
lib91.g1321	ACTCTGCAGTTGCCTGATTA
lib91.g1322	GCACCAGCCCTGGCTGACTC
lib91.g1323	CATTTTAATTGCCCTGGGGC
lib91.g1324	GGTCCCTGTATTTACTATGT
lib91.g1325	GGCAATGCTTAGTGGGGGCA
lib91.g1326	AGCAACTGCTTCCAAGGGAA
lib91.g1327	CACAGGAATTCACACAGCAG
lib91.g1328	GACTGTGGTTCTCAGTGGAT
lib91.g1329	GAGGCAGCCGCTGTTTGTTG
lib91.g133	CTAGCTAGGCTCTGTGTTTA
lib91.g1330	AGCAGAGCAGCTTGAGCAGA
lib91.g1331	ATGCCCTAGATGCTGGGGGC
lib91.g1332	ACGATTTTAGTGCAACATTC
lib91.g1333	TGGAGATGAGGAGTCTTACA
lib91.g1334	GCATGGTCAGATTCTGGTGG
lib91.g1335	ATCAGGCTTGTGCATCCTGA
lib91.g1336	GTTCTCCAGGACCTAAACCC
lib91.g1337	CTTTCAAGAGGTCCTGTCCC
lib91.g1338	GAGGGGAAGTTAGCAGAGGA
lib91.g1339	AAAAAAGTGAGGCCCGGAGA
lib91.g134	ACATCAGTTCCTAGTCATAT
lib91.g1340	TATGTATATTCACGTGTTTA
lib91.g1341	TATTCAATATACACAATGGG
lib91.g1342	TCAAGGTATTTAGTTGGTGA
lib91.g1343	TTCGAGGTTCTGGGCTGCCA
lib91.g1344	CATGTGGGGCCTTGATCCCC
lib91.g1345	TATTCAATACATACCCATAA
lib91.g1346	TGGGCCCATATGGATAATCC
lib91.g1347	AAGGAAGTGGTGCGAAGTTT
lib91.g1348	CCAATGGACAAAGTTCAAAC
lib91.g1349	AGGGAAACCAAAATTATTTC
lib91.g135	TGACCACACTTACCAATTAT
lib91.g1350	AGATTTTGCCTCAGTGTTGA
lib91.g1351	CAGGTGGATAAGAACCTCCA
lib91.g1352	TGACCGTTGTCCTTATAAAA
lib91.g1353	TGCACACAGGTTTAGATCAA
lib91.g1354	CTGTCTCGTAGCATTCCCAA
lib91.g1355	GGGCCCTGGATGATCTGACT
lib91.g1356	TCTAAATCAAGGGATTATCA
lib91.g1357	GGCCTTTTTCTTAAACAGGA
lib91.g1358	ACAGGCCACAGAGGGAAAAG
lib91.g1359	ATGAGAACTGTTCTCTCTGG
lib91.g136	CTTCTGCCCCAGACCTGTGA
lib91.g1360	TTGGGGATGCAGGGGCTGAG
lib91.g1361	AGTGGCCACAGCCCCACTTG
lib91.g1362	TCCTTTCTGAGCAGGTGAAA
lib91.g1363	TCAGTATATGGGGTGGGGAT
lib91.g1364	CGAGAGGACTGAGCGCCCCC
lib91.g1365	TGTTATGTGTGTGTTGGGGT
lib91.g1366	TGTGGCAGATGCGATGCTGT
lib91.g1367	TAGGAAAATGACACAGCAGC
lib91.g1368	GAGACCTGCAGCCTGGTCCC
lib91.g1369	AACCCCTTCATGTTTCAATG
lib91.g137	ACTGGGCAGCTCTGTAGTCC
lib91.g1370	TTTGGAGTAAGGCAAAGGGG
lib91.g1371	GAAAGTAATCTGATATAGCT
lib91.g1372	AGACCTTTATCATTTCCTCT
lib91.g1373	CATTTTCTTGCAATTCAGAG
lib91.g1374	GCCACTGCCCTCCAGACTCT
lib91.g1375	TCTAACCTAAAGGAAGATTG
lib91.g1376	AATAGGAAGTGAAGCTGAAG
lib91.g1377	AACATCTGATTTCAACTCTG
lib91.g1378	TTTTCTGGATGGTAAAACTG
lib91.g1379	GCAAAAATAGAGCCTGTCAG
lib91.g138	GCTAAGATCAAGGTGTTCAC
lib91.g1380	TAATTTGCATAATGTGTGAA
lib91.g1381	TTTCCTCGCCTGAGAAATGG
lib91.g1382	GAACAGCATACCTGCCCTAC
lib91.g1383	ACTTCCAGCAGGCTTGAATC
lib91.g1384	TCTCTTATCAATTATATTAA
lib91.g1385	AGAACATAAAAGGCCTAGCG
lib91.g1386	CCATGGAGGGACCTGTAGAT
lib91.g1387	TGTTAACTGGTGATTCAACA
lib91.g1388	GCAGCTCTGTTATTATCTTA
lib91.g1389	TTTTCAGATAGCCTATTTTG
lib91.g139	CTTCATCTCCTTCTCACAGC
lib91.g1390	TATATGCTATCTTTCTCAGT
lib91.g1391	GGGGGAAGCTGGGAATTTGT
lib91.g1392	AGGGGAGTGACTTTACTGTT
lib91.g1393	CTTAAAGATAGAGACCATGT
lib91.g1394	AAAACTCCACTTCCCTCTCT
lib91.g1395	AAAGTAGGACAGAGTGGACA
lib91.g1396	CTGACCCAGCCACTGTCCCC
lib91.g1397	ATAACCTTGCCTCACCTCAA
lib91.g1398	ATTCTGAACATCTATATAAA
lib91.g1399	GCTCAATTAATGTTCACACT
lib91.g14	GGAGCATGATTCATGGAACT
lib91.g140	GCAGTTACCAGTTTCATCAC
lib91.g1400	TAGTGCAGATTCTTCTCATT
lib91.g1401	ATGCTGACTGTTCACACTGA
lib91.g1402	CATAAGGAATCCTCCCCAGT
lib91.g1403	ATAAACTAGTTGTCAAATTA
lib91.g1404	GTCTGATTTTGCTGGCCTGC
lib91.g1405	AGCATTGGCTGCTGAAGGCA
lib91.g1406	AGAAAGGGAGAGCAGATCTT
lib91.g1407	TTCTATTTTAATATCTTCTT
lib91.g1408	CTGAGAGTAGGGGATTACAA
lib91.g1409	TGCTGAATGAAAGATCTGGC
lib91.g141	TGGCCCAGAAGGACACTTCA
lib91.g1410	GCAACCCCTAATATTGCCTG
lib91.g1411	TTTGTACATATCTTTTTGGC
lib91.g1412	GCCAATATTGTGGGCAGATG
lib91.g1413	GTGCCAGAATAGGGTAGTTG
lib91.g1414	CTGCATCCTCAATGCAGCAG
lib91.g1415	CCCATAAGCACAGCAAGGGC
lib91.g1416	AAGGACCCTAATGGGCTTAG
lib91.g1417	AGCTTTGCAGCATTTTCGTG
lib91.g1418	GATCTACGAGACTAGGATTC
lib91.g1419	GTTTGGCAAGGAAACCATGC
lib91.g142	TAGATGAAAACTTTTCAGAA
lib91.g1420	AGGTGCAACTGATAACAACT
lib91.g1421	GGGCAGGCTGGGTGTACTAG
lib91.g1422	AGCAGGCCTGGATTCAAATG
lib91.g1423	GCTCCGCAGCTGGGTGGACC
lib91.g1424	TCTGAGAATTAGGCGTGCTG
lib91.g1425	TTAGATGTCGACTGTAGACC
lib91.g1426	GCTTGAGTGGTGACTGGGGT
lib91.g1427	GCAAGAAACTTGGACCCTAG
lib91.g1428	TTGGGGGCCATTCGTGGCAC
lib91.g1429	GGGTGTCCTCAAGATATGCC
lib91.g143	CACTGACTCAAATACAATAT
lib91.g1430	GGCTACAGGTACTTCCCTAA
lib91.g1431	TTAGTGGATACCTGGCTCAC
lib91.g1432	AGTTAGAATTGGCCAGAGGC
lib91.g1433	GAGTCAGACATGGGAAGGTA
lib91.g1434	CCTTTGGCCAAAGGAATTAA
lib91.g1435	AGACTGGAAGATTCCTCCCT
lib91.g1436	CATATTAAGAAATGCTATGC
lib91.g1437	AAGAAAAGTTGATGTTGGCC
lib91.g1438	TGTTTTCAACTTAAACTAAG
lib91.g1439	TCAAGATTTCTGGAAAACTG
lib91.g144	TACCAGTTCCAACAAATCTT
lib91.g1440	CACTTGGAAAGGTGACAAGT
lib91.g1441	CTGTAACGCATACCGCAAAC
lib91.g1442	CCTTGCTCTGTACTAGGCAC
lib91.g1443	AAAAGAGAGAAGGCAATGGC
lib91.g1444	GACAAGTTGTAAGCTCCTTA
lib91.g1445	GGCCCTCTGGCAAAAGCCCA
lib91.g1446	AAGAACATGTAGTTGTGATC
lib91.g1447	TGAGATTCTGCATCCAAGTT
lib91.g1448	TATTAGGAGAAAAACCTTCC
lib91.g1449	GGACAGGTAGGGAATCCAGA
lib91.g145	CATCTTACCCTCCTGCGCCC
lib91.g1450	TTCTGATAATACCCATCATT
lib91.g1451	TCTGTGCCAAACATAAATCC
lib91.g1452	AGATTATTTCCCTGTGGTGG
lib91.g1453	GCTAAGGAAGGCTCTTCCCT
lib91.g1454	CAGCTTCCCTGTTTTTCTCC
lib91.g1455	TCTTTTTTTGATTGATAGAT
lib91.g1456	CATCTGTTTTCAAATCTTTG
lib91.g1457	TTATCACTGTCTGGAAGCAG
lib91.g1458	CAAGTGGTTCCATTAGCAGA
lib91.g1459	AACCATGGAGAGCTTTAAGA
lib91.g146	GCCAATGCTAGATGAAATTG
lib91.g1460	ATGGCAGGCAGGTGGAGGAA
lib91.g1461	CTAATCTGGCAAACTCAGTC
lib91.g1462	GTCTCTGTCTCCACTGTGCA
lib91.g1463	CTAAGCCTGAGAAAAAAAGG
lib91.g1464	GCTGCAATCTTCATACCCAC
lib91.g1465	ACTTGCCATGCCTTTCCTAA
lib91.g1466	GTTGTGGTTTGTGATATCCC
lib91.g1467	TAAATTCTTCGTATCTTTTC
lib91.g1468	AAAGAGTCCTGCTCTGTAAC
lib91.g1469	CTCCAGCAAATTGGCACCTT
lib91.g147	GGACAGATGACCCTCCAAGA
lib91.g1470	ACAGACAAGCAGAGGGCCCC
lib91.g1471	CTGCAGCCTCATTTAGGACC
lib91.g1472	GTAGTCAGGGAGGGACAAAA
lib91.g1473	TAGGGATGAGATGGCTCAGA
lib91.g1474	AATTCTATTACCTTGTGGGT
lib91.g1475	TGCCAGCATTCCCTGGCTTA
lib91.g1476	TCAGGGAAAACGTCCTGGTA
lib91.g1477	CCAGGAAGTTGGATCCTCTC
lib91.g1478	TGACAGGACCAGATCACAAC
lib91.g1479	GATGATCTGGCTTAGACAGT
lib91.g148	CAAGGACATAGCCTGCACTC
lib91.g1480	ATGCAGGACACCATGCTCCA
lib91.g1481	AGGCACTAAAATTTGAACAG
lib91.g1482	TGGAACTGGGCCCATTCTCC
lib91.g1483	AGGATCACCTGCTAAACGCA
lib91.g1484	TACAGAAAAACTGCTTCCCC
lib91.g1485	ATCTCTGTCAGCGCCACATC
lib91.g1486	TGTGCCAACCCTGATTGGTT
lib91.g1487	TAGGTATTGATGGTATCTGC
lib91.g1488	GGTTCATGGGCAGCACAGTT
lib91.g1489	AACTTGTGCCTCAAATCCTG
lib91.g149	AAGAGACATTTCATGAAGGA
lib91.g1490	GAATTAGTCTCACTTTCAAA
lib91.g1491	GAGCTAGATGGCAGATATTT
lib91.g1492	ATCCTCATAACAATTCTACT
lib91.g1493	GGCCTTGAGCCCAACAGAAA
lib91.g1494	TATTTCGCTGAGGAGAGACT
lib91.g1495	CAGAGTGGAGAGAACAAGGA
lib91.g1496	AAGTCCATTTAGTTTGCAAC
lib91.g1497	GTCAGAAGGGAACTTGGGTG
lib91.g1498	CAGGCTGTGCTGGGACTGGG
lib91.g1499	GGTAGTTCCATGGGGCTTAC
lib91.g15	CTTCTTTTCTGGATGGTTCT
lib91.g150	GGCCCCTGAGGCGGCGGCTG
lib91.g1500	ACTTCAGTAATGTAATGCTG
lib91.g1501	AAAAAGAAGGGGAGAAGGGA
lib91.g1502	CTAGCTGTGCAATTGGTTTG
lib91.g1503	TGCATCTAGAGATGCCTAGA
lib91.g1504	GGGTGATAGGATACCACCTG
lib91.g1505	TTATTTTGGATCAGTGTCTC
lib91.g1506	ATGCAGTTCTCTGTTGCTTC
lib91.g1507	TTGGAACACACTTATCCTTT
lib91.g1508	TCCTTACTATGTATGGCCTC
lib91.g1509	TGCCCATGTGTTCACCAACC
lib91.g151	CCAGGGGCACATGGAGAAGG
lib91.g1510	TGTATTTTTGCTAAATGTGC
lib91.g1511	TGAGATGCCGCATTTCACAC
lib91.g1512	TCTGGCCCTGGCCGTATTTG
lib91.g1513	AGAATGTTGCTCAGCTTTAA
lib91.g1514	TAGTTGAGTGATTTTGCTTC
lib91.g1515	GCTCTGCAACTTTCTGTGGG
lib91.g1516	AAAAAGATGACAAACTCATG
lib91.g1517	TTTAAAATGCAACTACTCTT
lib91.g1518	AGGGTGTCCTGCAGTGGTTG
lib91.g1519	ACCATACATAAAGCACCATA
lib91.g152	ATATGTAGAGTGCTAGCGCA
lib91.g1520	AACACTATACATGGTAGCCC
lib91.g1521	TGCAAACGAGCCGTCTGCTG
lib91.g1522	GTAGACAAGATGTCATTTCT
lib91.g1523	CAGCATATAAGACACAGAGC
lib91.g1524	ACGGAGTCTGTTTTTCACTC
lib91.g1525	CCCAAGGAGAAAGAATGCCT
lib91.g1526	AATAAGAGGGACCAGAGGAC
lib91.g1527	TTCTTCCTTTCTCTGTCTGC
lib91.g1528	GTATGTGTTTAAGGGGTTTC
lib91.g1529	ATCAGTAAAAATGTCATTCC
lib91.g153	GACACTGGATGGGGAGGTCC
lib91.g1530	GTAGAAAAAGCATGAGTATT
lib91.g1531	TATCTCCTGGCTTCCCTTGC
lib91.g1532	AGGTTCCCCAGCCAGCCGCA
lib91.g1533	TCTATCAAATATTGAGTGTA
lib91.g1534	GAGCCCCGGCACGTACCTGG
lib91.g1535	TCACCATGGCAAAGAAAGAT
lib91.g1536	ATGAGTATGTGTGTTTGGGA
lib91.g1537	TATGGAGACAAGTTTTAACA
lib91.g1538	AAGCTCAGAGAGAGGCCTCC
lib91.g1539	CTCACTGGTAACAGTCAGCC
lib91.g154	TTCCTGAGGCAGCCCATACA
lib91.g1540	TAGGGAGGAAGCTGCGTTGG
lib91.g1541	ATGTCTCCTCTTTCACATGC
lib91.g1542	GCTGGCCTTCTTTCACTTCT
lib91.g1543	AACCGGAGGTGGAGCCAGCC
lib91.g1544	CCCTAAAATCCTCTAAATGC
lib91.g1545	ATGTTTGAGAAAATAAGTCA
lib91.g1546	AATGAAGTCACTGACGATCA
lib91.g1547	GACGTTGTTTTATAAAGTGT
lib91.g1548	CAGGCGGGGAGTGAGGTCAG
lib91.g1549	TCATGAAGGAAGCAGGAGTG
lib91.g155	TGACTGGCCAACTGCTCCTT
lib91.g1550	GCAGTTGGTTTATATTTTTG
lib91.g1551	TAGTTATGGTAACTGGGGCT
lib91.g1552	AAAAAAGGGGAGGGGATGGA
lib91.g1553	AACATCCTCATTACAGTGTC
lib91.g1554	AGATGGGAGCAGGATTATGT
lib91.g1555	TAGATATGCGTGTGCCATGG
lib91.g1556	AAAAATGATCTAAGAGGGTG
lib91.g1557	GAAGTGTCCTTTTGTGGTGG
lib91.g1558	ACTTCCTCAGACCAGAAGGC
lib91.g1559	GGGCTAGCTAATCTAGGGAA
lib91.g156	AGCGACGCAACGACCAGATC
lib91.g1560	TTTTAGACCATAGATTTCTC
lib91.g1561	GGGAGTGATTCTGAGGGTGC
lib91.g1562	TATCATGGGAGGACAACTGG
lib91.g1563	TTCATCTCACAATTATCTAT
lib91.g1564	GTTTATGTAACCTTTTATCT
lib91.g1565	CCCGGACGCCCCCACCACGG
lib91.g1566	TGTGCAAATGGCAGCAGCCC
lib91.g1567	ACCCCATTCGAGTTTCCCTT
lib91.g1568	TGCTGAGCACAAGGCTTTGG
lib91.g1569	TTCTCTCTACCAGAGGCTGG
lib91.g157	TCTCTCATGTGGTTTTTAGC
lib91.g1570	AATATTTCATCAACTCCTGG
lib91.g1571	TGGTATGAATACAGAATTGA
lib91.g1572	GGGTGATCTCCCAGCAGATC
lib91.g1573	TCTGTCCTGCCCTTTCTGTA
lib91.g1574	TGAAATAAACTCACAGGACT
lib91.g1575	ATTAATACTTGTGAAAAGGA
lib91.g1576	CACAGAATGGAGCTCAGTAA
lib91.g1577	ACTAACTAGTCTTGGGAAGA
lib91.g1578	CGTCACCCCTTCCTTTGACT
lib91.g1579	GCTCGACTGGGGCAGTGACA
lib91.g158	CCAGGCCAGGGCTTCAAGTG
lib91.g1580	CAGCTTGATCACTCCATCAT
lib91.g1581	GTCCCTGTATTTACTATGTG
lib91.g1582	AGATCAAACTGGAATCCTCC
lib91.g1583	ACGGCACATGCCCAGCAAAT
lib91.g1584	AAAAGCAGGTGTGAGGCCAG
lib91.g1585	TTACCTCCATGGACTAGACC
lib91.g1586	GTTGCATTGATTTGTTGTGG
lib91.g1587	GTCATCTCTGAGAGGCCATG
lib91.g1588	AGACCTTCTCAATCAAGGAT
lib91.g1589	CCAGGGGTCAAGAAGTAAGA
lib91.g159	TGCTGCATCCACAATGGCCC
lib91.g1590	TTGCCTAAGCAAAGAGCAAA
lib91.g1591	ATTTAGATTTTTTCCTGAGA
lib91.g1592	TATTGCTTTATGTCTAAATT
lib91.g1593	GGTCGCAGGGGGAAGGGGAT
lib91.g1594	TTCCTACCTTGACTGTGTTC
lib91.g1595	GAACCTGCTGAGTAGAATGA
lib91.g1596	GCTACAAGGAACTGTGTCCA
lib91.g1597	GGAAATAGAAGTGCCATGGA
lib91.g1598	TCAGCCAGAGTGGACTGGCT
lib91.g1599	GTACCTGAAAATCTTTAGAA
lib91.g16	GATGACTTTACAGTTTCCTG
lib91.g160	GCCTCAGGGTACACTGGCCC
lib91.g1600	CCATTGCTGTCACTGAAACC
lib91.g1601	TGCCTGCCTGTGGGTTGCCA
lib91.g1602	CTTTACAACCACAATGGCCT
lib91.g1603	TAGTGGAAAATGTACCAAGC
lib91.g1604	ATAATAAGAAATGAGGACAA
lib91.g1605	AGTCTCCTACAGAGTGCTGT
lib91.g1606	CAGAAGTCAGCCCCAGCACA
lib91.g1607	GGAGATGTTGTCAAGAAACA
lib91.g1608	CCATGGCAGATACTGCTAAC
lib91.g1609	TGAGTGAGCTTGCTTGGATT
lib91.g161	GCCCTCCCAGCTTTCTGTTT
lib91.g1610	TCTTTTGGATTTCTAGGTGG
lib91.g1611	GCCCTACCTTATTGGATAGT
lib91.g1612	AATCAGCAAGTGGCAGAACC
lib91.g1613	GCTCTGAAGGAAAGGGGATG
lib91.g1614	GATTTTGGGTATGGAAAGGT
lib91.g1615	TGAGTCCAAATGAGATTCCT
lib91.g1616	CATGACTCAAACTAGACAAA
lib91.g1617	ACTTTATGAGATGAGGGTGG
lib91.g1618	ACAATAGTTCCTGGGCCTAC
lib91.g1619	CGATGATGGTGAATTGAGTA
lib91.g162	AAAAGTTCATTTCACCTCTC
lib91.g1620	GTCTAAGCAGGAGAGGAGTC
lib91.g1621	ACTTGGGTAGTCACTGGCCA
lib91.g1622	GTGGACTCTTTGAAGGTCTT
lib91.g1623	GGCTAGTTAGGGCCCGAGGG
lib91.g1624	TGGTTGCCTGAAATCGGCTG
lib91.g1625	AGTCACAGACCTTTGTGTTA
lib91.g1626	GATTACTCATTGACCTGAGC
lib91.g1627	CCCACGTGGAGCTGCAAGGC
lib91.g1628	GGAAACTCAGGTAATTGTTC
lib91.g1629	TGTCAATGTTGTGAAAGCCG
lib91.g163	GGGAGGAGCCGATGGTGAGT
lib91.g1630	GAGAAATGCAGATGTGTGGC
lib91.g1631	GAAGAAAAGACAATGAGTCA
lib91.g1632	TGTCCTGAAATGATCCAATC
lib91.g1633	CAGGACCAACAAGGACCCGT
lib91.g1634	TGTTCAGGGTACAAAATGTA
lib91.g1635	TCTAGAGGTCACTACACTCT
lib91.g1636	CTGGAAGGAAAGTCGTTCTC
lib91.g1637	CCTTTGCTGACCTTTCCCTG
lib91.g1638	TTAATTATCAGTGTCATAGA
lib91.g1639	GTATTTCCAGTGGAAGGACA
lib91.g164	CTGGAAAATGGCCCTGGAGC
lib91.g1640	GGCCCAAAGTACTGCTTAGC
lib91.g1641	GGGCCTCCCTGTCCCTGGGT
lib91.g1642	ATTTATCACTGCAATTAAGT
lib91.g1643	GCTGAGTCTTAAGGTGGAAA
lib91.g1644	TCAGAGAGAGCAAACCAGGC
lib91.g1645	TCCACATACACACAAAAATG
lib91.g1646	CTCAGCCAACAATCCTGTGT
lib91.g1647	GATGTCTTTCAGAATTTTTA
lib91.g1648	CCAAGCTGCAGGCACCCAGG
lib91.g1649	ACATCCATCCAGGATCTCCA
lib91.g165	GATAAGGACCAAGAGAAAGA
lib91.g1650	GTCCAGAACCTAGAGAACAG
lib91.g1651	ACAAAAGGAATGCTCTCACA
lib91.g1652	ATTTCAAAAGCTCTCCATTT
lib91.g1653	GATAGTGTTTCTACAAGGCT
lib91.g1654	AGGATGTAGGGTAGCCGGCA
lib91.g1655	GGGAATAGCTTTCCTCCTCC
lib91.g1656	GCAGGAGGGAATCAGAAGTT
lib91.g1657	CTTGAAATTAATGTAACAAG
lib91.g1658	TACACAGGAAGGAAAGGAAT
lib91.g1659	CTCACTGGGGGTAAAGAGTG
lib91.g166	GGAAGCTGCATTTATAGCTG
lib91.g1660	GGCAAAAGGATAGAAGACTC
lib91.g1661	GGAGCTGCTGGAACCGAAGC
lib91.g1662	TAAAAACTCTACCCTCTCAG
lib91.g1663	CAGTTTTAGCAGGTGAGGGA
lib91.g1664	ATGGAAGCAGTTCTGGGGTG
lib91.g1665	AGGGAGCTCTGCCACTGAGA
lib91.g1666	AGGCTTAATGGGAAATGCAT
lib91.g1667	CCACAGTAGCTCAATGGGAA
lib91.g1668	CTTCCCTGGTGAGACGTGTG
lib91.g1669	CCCACACTTGTGCAGACCAG
lib91.g167	ATCAGGTAGTGACCTCTTCT
lib91.g1670	CGCAGGAACCCATACAGTGA
lib91.g1671	AGCTTCGTTTTTGGGGAGCT
lib91.g1672	ATAAAATGACCCAGTATTTG
lib91.g1673	CATCCTTGGGGTCTTAAGGA
lib91.g1674	ATGCCCATTGTGGCGGGAAC
lib91.g1675	AGCCAACCCAGGAGATGCTC
lib91.g1676	GGTCAACTCTCCCTAGGACT
lib91.g1677	AGTAAACTGCAATCAATAAC
lib91.g1678	AGTAAATAAGCCTTTCTGTC
lib91.g1679	CATGGATGTTTTCTAATTGA
lib91.g168	CCGGTTCCGCACCCAGCGGG
lib91.g1680	CCCTTTGTGGCCTATTCTCC
lib91.g1681	GCAGCTTGCATTACAGAGAG
lib91.g1682	GCCTTTCTTCAGTGGTATAA
lib91.g1683	GGAGGTGGGAGGAAGTGAAG
lib91.g1684	ATATGTGGGCTAGAAGACAC
lib91.g1685	TTACATCCTCTCAACAGCGT
lib91.g1686	GTGGAAAGGTGAATTACTGT
lib91.g1687	GGCATATTTGAGGAGTGGTA
lib91.g1688	TTGTTTAAGGCACGTCTCCA
lib91.g1689	CATCAGTACCTGAAGTGTGT
lib91.g169	GTGAGTCACTTCCCCTATCT
lib91.g1690	AGACTATTTGCCATCTGTGG
lib91.g1691	GCAGAGGAGCAGCCTGTTGC
lib91.g1692	CCCAATTTGAAACAACTCTA
lib91.g1693	GTGGTCTCGGTGACAGTTTT
lib91.g1694	CCGGGGGCAAATCGGATCCA
lib91.g1695	AGGGAGGTGCGGCACGTGAA
lib91.g1696	TGGAGGGTGGAAGGGAGCAC
lib91.g1697	ATGAATGGTATGATTCTCCG
lib91.g1698	GTGGAAAGGCAGGTGAGGCC
lib91.g1699	CAAGCGTATAGGCGTCTCAA
lib91.g17	CTTTCCCACAGACTTTCCTG
lib91.g170	TACTCAGAACTACTACCTTG
lib91.g1700	CTGAGTACATATTATATGCC
lib91.g1701	CATGATTTTGAGGCCAAAGA
lib91.g1702	AAGAGGGTAGGGCTGCTTTC
lib91.g1703	GCTGGAGATAAAAGCATGAG
lib91.g1704	AAAGTTATACTCCTATACAA
lib91.g1705	AGGAACTGCGCCTTTGTTTG
lib91.g1706	AGGAGAGGATTTAGGATTTA
lib91.g1707	TTCTGTGGTCCATTTGCTGG
lib91.g1708	TTCCTGTTAGGAGGAACTGG
lib91.g1709	CAGGCTTCCCTGACCTCCTA
lib91.g171	TAAAGGATACACTTCAGAGG
lib91.g1710	GGGTGGAGTGAGCCACCAGG
lib91.g1711	GCGGTGTAAGAACAGCTATG
lib91.g1712	CACCTGGAAGCAGATGCTGT
lib91.g1713	ATCAGGCTCCATTGACAAAA
lib91.g1714	GGCATCCCACCTAGAAAAAG
lib91.g1715	TGTTGTTATGGGTATAGAGT
lib91.g1716	ATAAGCAACTACATCCTAAA
lib91.g1717	CTCATGTTGAGCAAAGACCT
lib91.g1718	GTCCTCATAAATCAGGGCTG
lib91.g1719	ATTTGGAACGTGCATCTGGA
lib91.g172	GATCTCGGCTTTAAAGTCTC
lib91.g1720	AGTGCTTACTAATCCTCTTT
lib91.g1721	ATTTTTCCTTGTGGTTGCCA
lib91.g1722	GGATTGACAGTGACAGGGAC
lib91.g1723	GTGTGCGGATGGGTGAAAGG
lib91.g1724	AGGGTTAAGTCCTTGGTGTC
lib91.g1725	TCGGGGGGCTGCTGAGGGTC
lib91.g1726	TAGGTTAAAAACTATCTTCC
lib91.g1727	TAGAGGCCATAAGAGGGCCA
lib91.g1728	TTGCTCCACTCATCAAGGGG
lib91.g1729	GAAAAACTGGGCTCAAATCT
lib91.g173	CAATCACAGTGGGGAGCTCT
lib91.g1730	ATGTGCATCTTGTGTACCTT
lib91.g1731	GTAGTGAAAGTCAACGTCCC
lib91.g1732	CTCGGCAAACCTTTGAAGCT
lib91.g1733	ACGTAGGGCCTGGTGGGCTG
lib91.g1734	CAAGAGAGAGTAAAATGGTC
lib91.g1735	ATCAATCATGTGAGTGAGCT
lib91.g1736	GCTACTACTACTGTTAGTAC
lib91.g1737	CCTGGTATCCGTCAATTTCT
lib91.g1738	TGGACCTTGGATTGAAACCC
lib91.g1739	CCAGATGTAAGTAAGTGAGG
lib91.g174	TCCTGCGTAACCCCATGAAT
lib91.g1740	AACTCATCTGGAACCTGGTG
lib91.g1741	GTTTAGCCTTTTTCTGTTTA
lib91.g1742	TAAGAGATGGCTAGATCCTG
lib91.g1743	CCAAGACTCAGAGGCAGGAT
lib91.g1744	CAATTTTACCCTTTCGAGTG
lib91.g1745	GCAAAAGTCCAGGGAAAACT
lib91.g1746	ATAACGTGTCATTCATGAGC
lib91.g1747	ACTTAAGGATCAAGCACAGA
lib91.g1748	TGGCAGGGCTGATGGAGCCC
lib91.g1749	GGAACTACTGTGTGATGCTG
lib91.g175	TGGCGAATGTCAGCACTGCC
lib91.g1750	AGCAAGAGATGCAGGTGGTG
lib91.g1751	GTTTACGCTAATGAGGTGAT
lib91.g1752	TTTGTCCAGGGATGAGCACA
lib91.g1753	TGTGTTTCTCTGGCCCAGGA
lib91.g1754	AGACAACCAAGCTAATGGAT
lib91.g1755	GGGAGGGAATGGAATTCAGC
lib91.g1756	CAGTGGCATCGTTCCCTCTG
lib91.g1757	CTTAGCTGCTTTGACACCTG
lib91.g1758	TTACAATGCTGGTGGAGTTT
lib91.g1759	ACCCTTCAAAGTCATCGATA
lib91.g176	AGGCAGCATGTTTATGAGAC
lib91.g1760	CCTGCGACCACCGGGAAGTG
lib91.g1761	CATCCCAACTCAGATCACCC
lib91.g1762	TGATAAACCAAGGTTTGACG
lib91.g1763	ACAGGCCATGAAAACCCCTC
lib91.g1764	GGTGACAGCAGAGTGGCAAA
lib91.g1765	CAATCTCACTGTCCTATCGT
lib91.g1766	CATTCCCCCAGCTAGTCTGC
lib91.g1767	GCTTGCTTTACGGCTGCCAA
lib91.g1768	TCATGCAGATAAACTGGGAA
lib91.g1769	ACACATAGAATTTGGGAGGC
lib91.g177	AACCCCCATGACTCATGTCA
lib91.g1770	CCTTTACAGTTAGGGGCCCA
lib91.g1771	GTAGCAACCCATGGTTACCT
lib91.g1772	CTCTGCCTGGAAGAGCTGCC
lib91.g1773	TAACCTTGGGTAAGCCTCTG
lib91.g1774	ATGTTAAAATTCTGTCCTTA
lib91.g1775	CAACAATGTCCAATTCTTAG
lib91.g1776	TAGGGTATTCATGAAAGCGG
lib91.g1777	TTGGGATGGGTGACCATCAG
lib91.g1778	TATGACATGTGCTTAGAACC
lib91.g1779	ACCTGGAGTGGTTAGGAGGC
lib91.g178	ATGGTGCAAGTAAATGAGAA
lib91.g1780	GAAAAATAAGCCATCACACA
lib91.g1781	AAACACAGCGATCTTTCCTG
lib91.g1782	ACTGTTTTTGAAAGGGGTTG
lib91.g1783	TGAGAGGGCATGGATGCTCC
lib91.g1784	AGGTAGAGGCAGAGAGCTGA
lib91.g1785	CCTGCATACATTGAAAATCC
lib91.g1786	CATCCCTGCAAGACCCAGCC
lib91.g1787	GTAGCTGGAATTGTAGATAA
lib91.g1788	ACCTAACTGATGTCTGAGCA
lib91.g1789	GTCATTTTGCTAGGTGGAGA
lib91.g179	CTCCAGCAGGCCATAGGTGA
lib91.g1790	TGAACTTTTTGAACTTCAGG
lib91.g1791	TTAAAAAAATTATCATTCAA
lib91.g1792	TCAGTGGCAGAGCTCCCTGT
lib91.g1793	AGTTAAGATGCCAATGATTT
lib91.g1794	GCTGGGTTGGTTGATGGGGG
lib91.g1795	CTCTTCCTTCCAAGCTGCTG
lib91.g1796	GGTGTGATCATCAGTGAGTT
lib91.g1797	GCGTCCCCTAGTTTGAGTGT
lib91.g1798	TTCCTCCAGCATATGTGGAA
lib91.g1799	TTGACAGTCTTCTTGATTTT
lib91.g18	ACCTTTCCAACTCTGGACAA
lib91.g180	AAGTGGCTGGCCTGGTGCAA
lib91.g1800	GGGGAAGTTCTTGCTTCATA
lib91.g1801	TCTAGCGGCAGGGCTGGGCC
lib91.g1802	CATACTGAATGCGTAAAAGC
lib91.g1803	TCTTAGAATTGAGCAGTCTT
lib91.g1804	CGAACCATCAGTTTGGGAAG
lib91.g1805	AATGTTGATTATAAAGGATC
lib91.g1806	ATCTGATGCAATCATCTCTT
lib91.g1807	GGTCCCAGGCACCATTGCTG
lib91.g1808	TGGAAGATGGTTCATGTTTA
lib91.g1809	CAGCTAGTAAACGGTGGAGC
lib91.g181	AGAGAGTAGGGGAAAGAGAG
lib91.g1810	GTCGCGGGAGGCTGCTGGAG
lib91.g1811	TGCTTCACACTTGTTCTCTG
lib91.g1812	TCTCAAGGTCCCAGACAATG
lib91.g1813	CCCCTATCATTTGGAGCATA
lib91.g1814	AGGAGAGTGACCACCAAGGA
lib91.g1815	CATCCTTGTTTTCATGCAAA
lib91.g1816	ATATGGCAAATTAGAGGTGC
lib91.g1817	TGGCAGAGAGAGACAGCACT
lib91.g1818	TCAGCCACATGGCCAACAGG
lib91.g1819	TGTGCAGGTTGATTTATTCG
lib91.g182	ACTTACCTTCCAGGGTTGCT
lib91.g1820	TTATTTTGCGGTTTCTTTAC
lib91.g1821	GCACCAGCATCTCTGTCATC
lib91.g1822	TTAAACCTCCACTACATTCT
lib91.g1823	CTTTCATCTGCTGAGCTCAA
lib91.g1824	ATTCTATTACGTACAGTGCC
lib91.g1825	CAGTCACAGACCTTTGTGTT
lib91.g1826	ACTCAGTGGCAGTGGGACAC
lib91.g1827	CCCTCTCCTGAACTGGGAAG
lib91.g1828	CTGTGTTGCTAACAGGAAGC
lib91.g1829	GTTTGACTAAAAGGCCAGGG
lib91.g183	TGGAATCATCTTTTCTGAAA
lib91.g1830	TTTAGTTCCTATTGGCTGCA
lib91.g1831	GGATGACTTCCTTCCTCTTG
lib91.g1832	CCTGTAGGCCTCAGGCAGGG
lib91.g1833	CCAGGTCTCTTCTTGCGAAT
lib91.g1834	CTACTTAAGTCATGAGTCAC
lib91.g1835	TCAGTGAGAAAGTTGAGCTC
lib91.g1836	ACATTTTCCCCTGGAAGCTC
lib91.g1837	CAGTATCCTTTATGATAAAC
lib91.g1838	TGTCTCTCTAAGAAGGAACC
lib91.g1839	TAGTCTGAATCACTAAGTCC
lib91.g184	CAAGGAAGGGGTGTGGAATG
lib91.g1840	GCCTGTCTCTTTAAATGCCA
lib91.g1841	TTCCACCTATACGGATGCTT
lib91.g1842	AGTCAAGGCTATTTCTCAGT
lib91.g1843	AATGATTACACTTTTGGGCA
lib91.g1844	TGTGGGGCCCCCACCCCTAC
lib91.g1845	GGCAAGGCTTGAATCCTGTT
lib91.g1846	TGGGCAGGGGTAATTGTAGA
lib91.g1847	AGCAGATCCCATCACCAAAG
lib91.g1848	GTTCTCCTTTGAGACAGCTG
lib91.g1849	TACTATGTTCTTCTACTATA
lib91.g185	CTTCTCCTAGGACCTGCTGC
lib91.g1850	AGAAGCAGGAACATGAATAA
lib91.g1851	TTAATTTGAAATTGACATTT
lib91.g1852	TCTGTTAATAAGGAAAAGAA
lib91.g1853	TTAGGTTTGTAGCTAACGTA
lib91.g1854	TCTTGTTGCCTCTAAGTCTG
lib91.g1855	TGTCACTAAATTCACCTGTT
lib91.g1856	CAACCGGCAGCCACCCCATC
lib91.g1857	AGTGGGAAATGCTGGGATCT
lib91.g1858	TGTCTTACATATGGACCCGT
lib91.g1859	GTCACACGTTGGAAGATGTA
lib91.g186	CAGGGGGGTATCCAAGCTCA
lib91.g1860	TCATGTGCCTGTAATGTGCA
lib91.g1861	CCAGCAACCAACAGATGATG
lib91.g1862	GAGGATGGAGGATCAGAGGA
lib91.g1863	AGGGCCACGGGATGGGGGCG
lib91.g1864	CCCAAGGCCTCACAGCCAGG
lib91.g1865	CGCAATCATGATGGGTGAGG
lib91.g1866	AGTTAGAGAACCGTTCCAAG
lib91.g1867	AAAATCTACAGCAGGAGGCC
lib91.g1868	CCTCCAGGGCAGAGCCAGGA
lib91.g1869	CCCTGGCCACTAGGCCAATA
lib91.g187	CTGAATTCATATGATGCCCC
lib91.g1870	CTTGTGTCATCTGCAACTGT
lib91.g1871	CCTATAGTGAGCACTTGAAA
lib91.g1872	AAAGCCTTGTTTTCAGACCC
lib91.g1873	AATAGTCCAACTCTCAGCCC
lib91.g1874	GGGCAGGTCACAGATAGGGT
lib91.g1875	GAGGGGCCCCAGTGTGAGTG
lib91.g1876	GTGTGAGGGAGATAAGAATA
lib91.g1877	TATCTTCCAAGGCTTTACTG
lib91.g1878	AAAAACATTCAAAGGAATGT
lib91.g1879	TTCGGAGCCAAGAGTGTGAA
lib91.g188	CTAAATAAGTAGGCTCAATC
lib91.g1880	GCTTTCTTGTTACTTTGAAA
lib91.g1881	ACAAAGGGGGCTCCTGCCAA
lib91.g1882	TACTGAGACAGATCATCTTG
lib91.g1883	TCTTAATGCCTAGAGCCCCC
lib91.g1884	CTGAGCCCCTCCTCCAGGCC
lib91.g1885	AACACACTTAACACACTCTG
lib91.g1886	CTTCTTGTGAACCACCCAAA
lib91.g1887	ACTAATTCTAGCTCAGCATG
lib91.g1888	GGATCCCTCTGGCCTCTCAC
lib91.g1889	TTACTGACATTGTGCTTCCC
lib91.g189	GAAATACAAAGGAATGGAAG
lib91.g1890	TCATGCAGGTGGACAATGGT
lib91.g1891	ACATTTCCTAGCCAGCTCTC
lib91.g1892	AGAGAATGTGAGGGCTGGAA
lib91.g1893	CCTGTGTGTGGTTGATGACT
lib91.g1894	AACAATCAGTGAGACCTGAG
lib91.g1895	GATAGAATATACAAAATGAA
lib91.g1896	GAGCAGGAGGGTTTATAACC
lib91.g1897	TACTGCCTTCTAAAGAGAGG
lib91.g1898	TTTAATGAGCTGGTTCTCTT
lib91.g1899	GAAAAAGGTCGGCTTCACCA
lib91.g19	CCTGGCTCAGTCTTGGCTGT
lib91.g190	AAGGCTAGTCAGAATCTCAG
lib91.g1900	TATTGATTACACGTGGAGGA
lib91.g1901	ATAGCTAAAGAAACATATGC
lib91.g1902	TTGCCTGAAATCGGCTGCGG
lib91.g1903	GAAGGTTTGGGGAATTCCTT
lib91.g1904	GGTTCTGCTCCTGGTCTCTC
lib91.g1905	GTTGGTTACGCAATCATGAT
lib91.g1906	TCTGCGGTTCAACACAGCCA
lib91.g1907	AGGACACTCAGGGCACAGTG
lib91.g1908	AAACTCAAGCTCATCTCATC
lib91.g1909	CCCCAGCTGGTCTGATAAAA
lib91.g191	AGGATAGTCCTTCCGAGTGG
lib91.g1910	TGGAGTGCAGGCAGGGATAG
lib91.g1911	TTTGGAGATCTAACAATCAC
lib91.g1912	CTATTAAATTCCTGGGGTGT
lib91.g1913	GCAGAGAGGAAAAGAATACT
lib91.g1914	TTCCGGATGGCTGTAAAAGG
lib91.g1915	TTCTCCTTTCAGAGGTACGC
lib91.g1916	TGGGCTGGAGAACTGGAGTT
lib91.g1917	TATGTCCCTCATGTCAATTT
lib91.g1918	GGCATTTAGCAACAACTTGT
lib91.g1919	TGGGAAATGAAAATGAGGTT
lib91.g192	GAAATAGAAGTGCCATGGAT
lib91.g1920	ACTGGAATGGGGATAGGGTA
lib91.g1921	AAGGCCCTTCTGATTACATT
lib91.g1922	AGTTTTTGAATTCCTAAGTT
lib91.g1923	AGGACACCACCACTCTTGCC
lib91.g1924	GTCCTGTGTCTTTAGCTACC
lib91.g1925	ACTAACAAATTTATACAGAG
lib91.g1926	CTGTGCTGCCAGAGCCAGAA
lib91.g1927	CAGTGTCTTGGAAGTAGGCC
lib91.g1928	GGCTGAATGGAAGGAGTAGG
lib91.g1929	TATCTACAATATTCCTAAAG
lib91.g193	TCATACTAATAGTCTCAGAT
lib91.g1930	AGACATGACCATCTTTTGGA
lib91.g1931	GGCTAAGAAAGCCTTCCTGA
lib91.g1932	GCCTCAGCATTTAGATGTGA
lib91.g1933	AAGACTTTGGGAGCTGAGAA
lib91.g1934	GTGGAATTATAAGCAAGCCC
lib91.g1935	GTATGCCGAGATGGGGGTGG
lib91.g1936	CCGACATCAGAATCACCTGG
lib91.g1937	AAGGTTTTGGTGACCTTTGA
lib91.g1938	ACTCTAATGCATGGTGCAGG
lib91.g1939	CTGCTGCTTGCTGAGAAGAG
lib91.g194	GAGCTTGTGGACCGAGCCGG
lib91.g1940	TTGTTTCCTTCAAGCCTCAA
lib91.g1941	TGAGAGTTTAGTGAAAGGAC
lib91.g1942	TTAGCACATCTCAGAGCCCA
lib91.g1943	CATGTGACAAGCACTAAGAC
lib91.g1944	CAGACATTCTAGAGAGAAGC
lib91.g1945	AGGTTGTTGTAATGGAATAC
lib91.g1946	TGCTTAGCCTCAGGGGGTTG
lib91.g1947	GGCAGAAGCTGCAAGCGAGA
lib91.g1948	TAGTCCCTGTTTTACAGTTG
lib91.g1949	CTATTCCTGATAAAAATTTA
lib91.g195	AGAGCAAGTCACGTGGACGT
lib91.g1950	AAATAAGCTCAATTTATCAT
lib91.g1951	TAGAAGAGTAAAAGGGAGAA
lib91.g1952	ACTGAGAGTGATAGTCTGCA
lib91.g1953	TTCCCCAAGTGAGTCAACTG
lib91.g1954	GTGTTCCTGGCAGGGTGTCC
lib91.g1955	GCATGTCTCGGTGACTCTAC
lib91.g1956	AATGATTCACTGAAGAATGG
lib91.g1957	ATGTGTATTAGATAGAATCA
lib91.g1958	AACCCGCAAAGGTAAAATTG
lib91.g1959	GCAGACTGAGCAGTGATATG
lib91.g196	GGCAAGGAGGGTGAGAAATG
lib91.g1960	CCTTCTCCCCTCTGCTCAGC
lib91.g1961	CATAGAAAGCTGGGATATGC
lib91.g1962	TGTAAGCTCACAGCTCGGCA
lib91.g1963	AGATGGTGGCCAGGAGATCA
lib91.g1964	AAAGTATAAACTATGATACA
lib91.g1965	CCCAGCCTAGATTTGCCTGT
lib91.g1966	TGGCAATAGCTAGACACAAC
lib91.g1967	GGGGAATAGGAACAGAGGGA
lib91.g1968	CTACTGAAATACAATCTCAT
lib91.g1969	AGCCCCAGATTAGTCATTCT
lib91.g197	TCACCCTCTCTGAACCCCCT
lib91.g1970	TGAGGGAACTCACAGCTGGA
lib91.g1971	CAGTATTAAGAACCACTTTC
lib91.g1972	TATTGTCCAGTATAGTCCTT
lib91.g1973	GGGAGGTCATAAAAATCAAG
lib91.g1974	CTCTCAGGGCCCAGCCCACT
lib91.g1975	GAGCATCTGTGTTAGACCAG
lib91.g1976	GAATGGAATGGCACAGTGAA
lib91.g1977	AGGCAAGATTGAGATGCCCT
lib91.g1978	AGTAGCTTCCTCTGGCAGGC
lib91.g1979	CAAACAACCTCCATCCCCAA
lib91.g198	GCCAAGAAGGATTTTGAGCC
lib91.g1980	CATTTAGAGCGAGGAGACTA
lib91.g1981	TCAGAAGGCTCAACCAGGGA
lib91.g1982	GCTTTTCACTGTGCTTGTGG
lib91.g1983	TTAGCACATCTTTCGTTGAA
lib91.g1984	ACATGCTCTCCCACAGGCGT
lib91.g1985	CTAAATAAGTCTGATTTTCT
lib91.g1986	CTAATAGCTGCTTGATGCTT
lib91.g1987	AGGAAGGACAAGCCCCGTAA
lib91.g1988	TCCTCCTAATCCAAGAAGCT
lib91.g1989	GGGCTAAAAGTGTGAAGACT
lib91.g199	AAAACACATATGCTTCTCTG
lib91.g1990	CACAATGTGCATTTATTCTT
lib91.g1991	GTGAGAATTTCGCTTGAACC
lib91.g1992	TGATGACCTACTATCCAATA
lib91.g1993	TGGTCTCGGCTCCAGTCCGA
lib91.g1994	CAGGAGCCATTGGCACCCAG
lib91.g1995	CCTCCTTAACCTCTCAGGCT
lib91.g1996	GAAGGAGGTTAAGCAAGTGA
lib91.g1997	CTGACCTTAAGGGAAAAAAA
lib91.g1998	CCCTGGTGCCAAAAAGGCTT
lib91.g1999	TATTACCTCATGCTCCAGCC
lib91.g2	CCAGCTGTCCACAGAGCTCC
lib91.g20	GGAGGAATTGTAGAGAACAG
lib91.g200	CCACAACAATGTGTTTTGGC
lib91.g2000	GGGAGGGATGAGAGGTGTAA
lib91.g2001	GAAGGTGGGGAGGATGACTC
lib91.g2002	CTTCATGGTAGAGATTCAAC
lib91.g2003	GGTACTTGTACTTGCAGCCC
lib91.g2004	AAGGAAGTCAGGATATTTTG
lib91.g2005	CCTAAAGTCTTTGAAAGAAC
lib91.g2006	ACACAAAGACAGCTGGCATT
lib91.g2007	TGTCAATTACTTGATTCAGA
lib91.g2008	AAACAATGTAAAGCCTGGGT
lib91.g2009	CTGTGGCCGCGCATCACCCA
lib91.g201	TTTTAATAGTGCGTGTCTCA
lib91.g2010	TAGCACTCACCAAATACCCA
lib91.g2011	TAACCTTTTAAAAGTAATAA
lib91.g2012	TCATCAGCTCAGACTGAAAC
lib91.g2013	TGCAGTCCTCAGGCCACATC
lib91.g2014	TGGATGGATGCACCACGATA
lib91.g2015	ATTCATTCTGTTGGATAAGG
lib91.g2016	TTTGGTTGAAACCTGAAATG
lib91.g2017	CTCTGCAGTCAGAACAGATT
lib91.g2018	ATTGTACTTTGAGGATTTCT
lib91.g2019	GCAAGGCTTGGAGGAGCCTC
lib91.g202	TGTAGACATTGGGTCTAGAA
lib91.g2020	TACAGAGCTGACCTCATAGC
lib91.g2021	CAGGGAACTGATCAAAGACC
lib91.g2022	AGAACTCACACACATGGTGC
lib91.g2023	TAGCTTCGACCTGTTTCTCA
lib91.g2024	TCACTATTGTGGGTGCATAG
lib91.g2025	TTTCCACTGTGGGGAAATTA
lib91.g2026	TAAGAGTTGGCCTGGCATAG
lib91.g2027	CCTTTTATAGACCTCCCCTC
lib91.g2028	TAGAGACTGGGAAGGCACGG
lib91.g2029	AACTGTCACATTCTTCCAGC
lib91.g203	AAGGCACATAAAGATACTCC
lib91.g2030	TCTGCTTGAAATAGTCTTTC
lib91.g2031	TTGGGCAGGGCAGGTTGTGA
lib91.g2032	CACTTGACATTGGGTGACAT
lib91.g2033	AGCACTTTCTGGGGTCGAGG
lib91.g2034	GCTGCGTAAGTCTCCGGCAG
lib91.g2035	CTCCTGAATCAGAATTAAAA
lib91.g2036	GTGGCCATCACCACGGCTTT
lib91.g2037	GGGATAAGCAGGACATCGAC
lib91.g2038	TAGGGTGAGTCCTTGCAGAG
lib91.g2039	CAAGCATGGATAGTTGAATA
lib91.g204	GTGCAGGGCCTGAGCTTCCA
lib91.g2040	AGCATGTAAGTGACCCCCTC
lib91.g2041	TCCACCCAAACTGGACCCTG
lib91.g2042	ATAGCTAAGATAATTATTCA
lib91.g2043	TTGGGATAGGTGTAAGTTAC
lib91.g2044	TGGGCGATATTCTTTGCAGT
lib91.g2045	AGTATTCTTTTTAATTGCTT
lib91.g2046	TAACTTGAAATCCTCTGCAC
lib91.g2047	AGAAGGAGACTGGCTGTGAA
lib91.g2048	AGAGAGTTGGCCTGTGGTTC
lib91.g2049	GCTGGATCCCACTATAAACC
lib91.g205	AAGTGAAAACAACACAGGTT
lib91.g2050	GCAGCTAACGTCATCCTCTG
lib91.g2051	AGATGAGTAGGGGTGGAGTG
lib91.g2052	CAAAGCCAGCTCGTTCTATT
lib91.g2053	TGTAAACTCGAAGTACGATC
lib91.g2054	GCAGAGATCAAAGAGAGCAA
lib91.g2055	GTCACCCACCCTCTCAGCCA
lib91.g2056	AGAAGTGATAGTAATGCGAA
lib91.g2057	ATACATACATGCAGGGGAGG
lib91.g2058	ATGATTCTCAACAAGAATGT
lib91.g2059	TGTCCAAGAACATTCTAATG
lib91.g206	GATCCCCTGGCTGCCAAGGG
lib91.g2060	CAGCAGAGTGAACTTCGCTG
lib91.g2061	TAGCTTTGGGACATACTCTC
lib91.g2062	GCTGGGAGCAGGGAATCTGC
lib91.g2063	TGTACTAGGAGGGGCTTCAA
lib91.g2064	AACCACTTAACAAATCCCTC
lib91.g2065	CCAGGATTCTTGGTTAAGTG
lib91.g2066	GAGTGAGAACAAGTGCCAGC
lib91.g2067	TATCTGAGCATCTTTTAGCA
lib91.g2068	ATGTATCTTGAAAACGGCAG
lib91.g2069	TGAGTCAGTGGTGGTGAGTC
lib91.g207	TTTAAGCTCAATATTCTTTG
lib91.g2070	TTGTTGATCAAATCCTTACG
lib91.g2071	GTGGGCTCCTCTGGCCTCCC
lib91.g2072	GGATGCAACCCAATTGATCA
lib91.g2073	CACTAGAGGACCGCAGAGAG
lib91.g2074	GCTTCCTCTCACACCCCCTC
lib91.g2075	CCTTCCCTTCCCTGTGGACA
lib91.g2076	TTCAAGGGTAGTATGGGAGC
lib91.g2077	TGTATCCCTTTGGAAATATG
lib91.g2078	GCCATGGAGCACTTGCTATC
lib91.g2079	CACAGTCATGAATCCAAGAT
lib91.g208	ATTTCAAAAGGTTGCCAACC
lib91.g2080	GCTCATGAGAACTTCTGTTA
lib91.g2081	CAGCCCTCTCTGCTTAGATC
lib91.g2082	ACTGTTATGGTAACATAATC
lib91.g2083	CCAAAAAAGAAGAGCTGCAT
lib91.g2084	AGGAGGCCTCAGTGTTCTCA
lib91.g2085	AGAGGACTCAGGGTGGGGAA
lib91.g2086	CCTTTAATACCAGCCTCAAG
lib91.g2087	CCACTGTGAATCCTGGCTAC
lib91.g2088	AACAGAGCAGAGGAGGTCCC
lib91.g2089	AGGTGTAGCATCTCCCTCGA
lib91.g209	TGGGCTGGGGGAGGCAATTA
lib91.g2090	GAACACTCTCTCCTATTCTG
lib91.g2091	AGTGGAGCCCTGGAGCCCTG
lib91.g2092	AGGTTTTTAAAGGAGAAACA
lib91.g2093	TCTCCCTTTCTTTGTATTCG
lib91.g2094	GGATCCAGAGGTAAGAGACC
lib91.g2095	ACTTACCCCATCAGTTTTCC
lib91.g2096	GGAAATGAAGAACAAGGCAT
lib91.g2097	CATTGTTTAGGAAATATGTT
lib91.g2098	AAAGTCTTCTCTGTTATTGC
lib91.g2099	GTGAGTGGGCCCAGGGCTGC
lib91.g21	AACTTTGTCTGAACTGTCCT
lib91.g210	CCTCTTAGGACTGGTGATGA
lib91.g2100	AACCACATGCTCCTCCAAAA
lib91.g2101	AAATTAGGTGGGTGTCCACT
lib91.g2102	AGAGAGAGGCTGGATTCAAT
lib91.g2103	TATAGTACATAATCTGTCAT
lib91.g2104	ATTACACTAATAATTAAAGG
lib91.g2105	TGGATCTTACTCTCTTACTC
lib91.g2106	ATTTTGGGGGATGCAACATT
lib91.g2107	CCATTTATTTGGGGGAGGGG
lib91.g2108	TGTGTGTTTGCTGTTTCCTT
lib91.g2109	ACTTATGCATATTTTATTAT
lib91.g211	TTTAGCTCCTGCTGCATGCT
lib91.g2110	CAAACTCGCCACCAGTCTTG
lib91.g2111	CACTTAGGGCTGACTGGTTT
lib91.g2112	TTCTTCCTGCTCTGTTAACT
lib91.g2113	AATATGGCTGGAGTGAATAC
lib91.g2114	CCCTAGGAGGGTAACATATG
lib91.g2115	AAAATGCTACAACACCTTTT
lib91.g2116	GTGTGGGAGGTGCACAGCAG
lib91.g2117	CAGAAGTTGTGCGCTGGTAA
lib91.g2118	GATTGGCCTCCAGCCAGAGG
lib91.g2119	CATATCACTCATCAAAACGC
lib91.g212	TCAGCCTGTGGCAGTGGGAG
lib91.g2120	ATCATGGAGTTTTAGCCTAG
lib91.g2121	GCACCCAGCCTGAAGACTGA
lib91.g2122	CTGGCAAAGGCAGAAGGAAG
lib91.g2123	GCCCCTCTATGAAACTTGCG
lib91.g2124	GCCAAGGCCCACATATCAAA
lib91.g2125	CAGAGGCTTAGAAAATAATA
lib91.g2126	TTAAACCCAGCTTCAGCTAC
lib91.g2127	TCGTGTCTGAAGCCAAAGTC
lib91.g2128	TAATGTAAACTGCCTCAAAT
lib91.g2129	CAGCCATGCTGATATCTGGT
lib91.g213	AGGGAAGAGGCCAAGCGTGG
lib91.g2130	CTCACTAGCTGGGAGATCTT
lib91.g2131	AAACAGTTTGGATGTCATCA
lib91.g2132	TCTTTCCTGATGAGGAAGGT
lib91.g2133	AGATTCAAGATGATAGCCCT
lib91.g2134	CTGTTTCTTACCCCACTATG
lib91.g2135	ACTAACTGAGGTTCTTAATA
lib91.g2136	TCTATGCCAGGCATTATGTT
lib91.g2137	TCCTATGTCTGGGTTGTTGG
lib91.g2138	TGAGCTTGCAACAAAGCTAT
lib91.g2139	GCACAAACACAAACACACCC
lib91.g214	CACATGGATAGGGGTTTTCC
lib91.g2140	GAGGATGGGGGGCTAGGGCA
lib91.g2141	CACTGGCCTGTCCTCCACCC
lib91.g2142	GGGCATCCCTCTTCTCTGAA
lib91.g2143	GGCCTCGGACAAGCTCTTGC
lib91.g2144	AGCAAAGTCAAAATGTCATT
lib91.g2145	GACTCACTATTTCTATTTCT
lib91.g2146	CCTGCTTCCACCTTGCCATG
lib91.g2147	TTTTGATAGGAACAACCGTA
lib91.g2148	GCCAGCATCTACTAGAAGCT
lib91.g2149	GTGTTCTCGTGTTCCTAGGC
lib91.g215	CTATTGTCCAGTATAGTCCT
lib91.g2150	CCTCAGTGATGAAGGGGCTG
lib91.g2151	GTCTGTCTTAGAATTGTGCC
lib91.g2152	TTTTGAGGAGTCTTTCCTGC
lib91.g2153	CTTTGAGACTCTCCCATTCT
lib91.g2154	TGACTTCACCTCCTTAACAG
lib91.g2155	CTTAGAAGGGACATGCCTTA
lib91.g2156	GGTGATAGGAACTTGTTGCA
lib91.g2157	TGGGAGGAGGTGATAACTAA
lib91.g2158	AGGTCTTTGGCCAGGGACTG
lib91.g2159	GGTTGAGATGCTATATGCAA
lib91.g216	GGCAGGCTATCTTAAGAGGA
lib91.g2160	CTTTATTATTAGAGGAGAGT
lib91.g2161	AATCCCTCAATTGACCACAG
lib91.g2162	CGGAGTAGCCAGCTGTCAGA
lib91.g2163	GCTACAGTAGGCAGGGAAGT
lib91.g2164	ACCCCCAGGAGCGTCCTTCC
lib91.g2165	CATTCATTCATTGAACACCA
lib91.g2166	AGATTGACTAATTGCTCCAC
lib91.g2167	CCATGTGTTTAAGTTCTTGC
lib91.g2168	GAGGGGGAGGAGGGTCATGT
lib91.g2169	GTCGGTGATTGCTGTGGTTG
lib91.g217	CACCCAAGCACACCCTCTTC
lib91.g2170	AGAAAAAAGAGCCTTTCCAC
lib91.g2171	GGTCCACAAGAGCCCGCCCC
lib91.g2172	AAAGACAAAGAAAGTGAGAA
lib91.g2173	ACGTAAACACAACGCCAACC
lib91.g2174	TTCAGCAGAGCCCTCCCCAG
lib91.g2175	TGACCAGATAGCCTGTCCCT
lib91.g2176	TGTATTTTTAAGCTAACAAA
lib91.g2177	CAAAGCCTTCAGTACCTGGA
lib91.g2178	ATGATAGAAATATAAATCAA
lib91.g2179	GCAGGGAGGAACCACTTCCT
lib91.g218	TGGTGATGACATCTACCTCA
lib91.g2180	GTGGCCATGTTGGAGGAGGG
lib91.g2181	CCCGCCCCTTCGGGAGGGGC
lib91.g2182	CATCACGCCAACCACACAGA
lib91.g2183	GTCAAGGTAGTTCATTTATG
lib91.g2184	ATTCCTGCATTCCTGCAACC
lib91.g2185	GATGACTGTTTTCCAAGTTG
lib91.g2186	GAGAAGTTACTGATTAGAAC
lib91.g2187	GCAGGGCAGGAATGTTCTGA
lib91.g2188	TGAAAAATATATGCCCCTGT
lib91.g2189	ATATGCTCTCAGCATGCTTT
lib91.g219	GCTAAAGCTAGGAAATTCCC
lib91.g2190	CAGGTGAGTGGCATTTGCCA
lib91.g2191	CAGCCAATGCCATTTGCTCC
lib91.g2192	TGTTATGACAAATGGCTCTG
lib91.g2193	TAAAGAGTAACCCAGCTTTC
lib91.g2194	GGTGCCTTTCTGGGGGAAAA
lib91.g2195	CTGAAATTCTATCAATTTAC
lib91.g2196	TCTGGGAGCCTAACGGGGGC
lib91.g2197	TGTGAAGGGAGGACAGAGGG
lib91.g2198	TTTTGCTCTTCAGGTGACAA
lib91.g2199	ATATATCAGACCCCTGTTCT
lib91.g22	GGGTGAGGCTGTTTGCTGCA
lib91.g220	CGATGCGCAGGACGTGCTCC
lib91.g2200	TCACATTTAGAATGTTGCGT
lib91.g2201	CTGCTCATTAGCTGCTGTCT
lib91.g2202	GAAGACTTTGCAGAGAAGAT
lib91.g2203	ATACAGGGATCATGCAAGGC
lib91.g2204	GCTGTAGGGTGGGGTGGGAT
lib91.g2205	ATGGCTCAGGCTGCTGACCT
lib91.g2206	AATCTAACAACATAAGCCAA
lib91.g2207	ACATATAATTTCCATGTAGC
lib91.g2208	GCCTGGACTTTACAATGATG
lib91.g2209	AGGGATTGAAGACAAGAAAG
lib91.g221	CAAACTCTGCATGAGACACT
lib91.g2210	ACCTAAGGAGGCTTATTACC
lib91.g2211	AACTCTCCCACAGTCCATAT
lib91.g2212	GCTAGTCTGCTGGTTTCAGA
lib91.g2213	ATCTTAACTGATCATCAAGA
lib91.g2214	TGAGGAAGAGAGAATGAAAT
lib91.g2215	TAACTTTAGTTCCTCTCTTA
lib91.g2216	TCCCTGGACGTCCAGGAGGC
lib91.g2217	TGGTTCTGTTAGTCTCAGCT
lib91.g2218	TAGTTGTCAGCCAACACCTT
lib91.g2219	GAGTATTTGTTGATGCTACC
lib91.g222	TTAACTCACAAGATAGTTGG
lib91.g2220	GCTGAAGGCCAAGGCAGTGC
lib91.g2221	GCCTGCTGTGCATTCAGTCC
lib91.g2222	AGGTAAGACTTCAGGCTTAG
lib91.g2223	AAGGCACCCTGTGCCTGCTG
lib91.g2224	GGGTGTGAGCTCTCATTATC
lib91.g2225	GTGGGGTTGTGTGGCTGACA
lib91.g2226	CCCTGACTTGGGTAAGCACT
lib91.g2227	ACAAGAGCCACGGATTGGAG
lib91.g2228	GATAAAAAGTACCTTCCTTT
lib91.g2229	ACCACAGAAGTAAAACATAG
lib91.g223	ATATTTCTTGAGAACCCACT
lib91.g2230	GATTTTGAGGCCAAAGACGG
lib91.g2231	GTCTGCAGCACATGCTGCAG
lib91.g2232	ATTGGTGTTGTTGAAGATAC
lib91.g2233	TCCACAAGGGGTGGGGGTAC
lib91.g2234	ACGGGGTGTGCAATGGGAAC
lib91.g2235	TGAGCAGGGCAAGGTATGGT
lib91.g2236	TTGCTGGAGCAGAAACCTAT
lib91.g2237	GACATGCACCATTGACTCCC
lib91.g2238	TCTCATTTACTCCCGAAATT
lib91.g2239	AGCATTTCGCAAACACTTCT
lib91.g224	CTATGTTCTAGTTTCAACAG
lib91.g2240	TTGCTTTAAGTAGCTGCCTA
lib91.g2241	TAAAGAGAGGATTTAATGGG
lib91.g2242	GTCCATGGTGCTTATATACC
lib91.g2243	AGGATTCACAATCTCTACTG
lib91.g2244	TTCGTGCACATGCACATACA
lib91.g2245	GCAGGAAGCCAACTATTAAG
lib91.g2246	GGGTATGCCTAGAGCTAATT
lib91.g2247	AGTGAGCAGGGAGCTCTCCG
lib91.g2248	AATTTTCTCAGACTCCCCAG
lib91.g2249	GAACAGTGGTTTAGGACTGA
lib91.g225	TGTTTCTAGGGAGGCAAGTG
lib91.g2250	TGCATAAAGCAGAGCCAAGG
lib91.g2251	GAACTAAATCTACCTTAAAA
lib91.g2252	AGAGGGGTTTTCATGGCCTG
lib91.g2253	ATAAGGGACTGGGCCCTTCC
lib91.g2254	GCTTCGTCAGCCTTAGAATG
lib91.g2255	ATCTAATTAGCCAGAACAGC
lib91.g2256	AAAGGGCCATGAGCCAGAGA
lib91.g2257	GTGCTGTGTGATGTGGGCGC
lib91.g2258	TTTCATTTTAATGTCCAAAG
lib91.g2259	AGAAGATCCTGCTCAGAAGC
lib91.g226	AGCATCAGCTGCACCAGATT
lib91.g2260	GTTTAAAGAGCACCGTGCTT
lib91.g2261	TAACATTGAGGAGAAAGAAA
lib91.g2262	CATCACTTGAAGCCAGTGGT
lib91.g2263	AGACATGAGACTCGAAATTA
lib91.g2264	GAAACACTTTAGTTGGGGGT
lib91.g2265	CAGAAAACTGAATTAAGGTT
lib91.g2266	CCAAACAGTAAGTTGGTCAC
lib91.g2267	CACTACACATCTGGACTATA
lib91.g2268	CTTGTGAACTGTGCATTTGA
lib91.g2269	CTAATGTGCTGAGATCAAGA
lib91.g227	CTGTTTACTCCAGTAGGTCA
lib91.g2270	CTTCCTGTTCTTCGTGTGCA
lib91.g2271	ACATAATTGCATAATGTAAG
lib91.g2272	CAGACTGGCGGGGAGTGTGG
lib91.g2273	GCCAGCAGTTTGCAGCTCCT
lib91.g2274	TGTAATGCAAAAAGCGGGTG
lib91.g2275	TTTATAAATGAGGAAACCTG
lib91.g2276	TAACCCCGCAAGCAGCAGCC
lib91.g2277	TTCTTAGAACTGAACTAACC
lib91.g2278	AGGTGATGTGACTGGCCGTG
lib91.g2279	ACAGACACACTCTGGGAGGA
lib91.g228	TTTCTTAGTGGGAAGGCCTC
lib91.g2280	TCATGGAGAACCTCTATTAC
lib91.g2281	CATATTTCTGAGATCGCTCC
lib91.g2282	GATGAAGGACACCTGGGGAG
lib91.g2283	TTACAAAATCTTATCTAGGC
lib91.g2284	ATAGTAGCTGCAAGATGAGA
lib91.g2285	CCTGAGGGGTGGGAGACAAA
lib91.g2286	ATTGGGTGAGATGATGGCTC
lib91.g2287	GAGAGGGCAAGAGAGCTCTC
lib91.g2288	AAATCCAGAGCCTTTTGTTA
lib91.g2289	ACAGAATGTGTGAAAACGCT
lib91.g229	ACTCCTCACTAGAAGCCCTA
lib91.g2290	AGTGTCTTCATTTGTTAGAT
lib91.g2291	GCTCATGGGAGTGAACTCAT
lib91.g2292	AGCCCATGGGAAATCTTATC
lib91.g2293	CAAGAAGGTTTAGGACCTAA
lib91.g2294	CCCCCACAACTACCCTATTC
lib91.g2295	CAGTGAGTCTTTTTAACTTT
lib91.g2296	TCTAGAGGACATCAGCGGAC
lib91.g2297	TTAATGAATAGAGCCAGCAC
lib91.g2298	TAGGGAAAGTACTATTCTAG
lib91.g2299	TTTTTGGGAAATCAGGCCAC
lib91.g23	AATGTTCCCTGAGGGACAGC
lib91.g230	CTGCCCAGGGAAGTTGAAGC
lib91.g2300	AAAGCTGGAAGCTTGCGTCG
lib91.g2301	GGGACACTTCCAAGAGTAAA
lib91.g2302	AAATAATTGGTACAAAAAAC
lib91.g2303	GTGGGGCAAAGGCCTCCTCT
lib91.g2304	ACCATTGCAAAAGAATTCTA
lib91.g2305	ACTATTAAAATGCCTACAGG
lib91.g2306	TTCTCTTAGAGGGCAGGACC
lib91.g2307	GGAGATGAGGGAATGCTTCC
lib91.g2308	ATCTTAAGGACAGTACTATA
lib91.g2309	GTGGCAAAGGAGCATAGTGC
lib91.g231	TAGAAAAAAAGCAACCTGAG
lib91.g2310	ACTGCGAGGAGCGGGGCTCT
lib91.g2311	ACTGTAAGCTCCCAAGAACA
lib91.g2312	TTGACCAGATAGCCTGTCCC
lib91.g2313	CAAAACATCAGTAACATGTC
lib91.g2314	CTAAATTCTGTGATGTATTA
lib91.g2315	AGATGGGTATTTGAGAATGC
lib91.g2316	CCTCGGTGTCCGAGGACCTG
lib91.g2317	AATGTCCAATTATGATAAAC
lib91.g2318	GCAAGGCCAATGTTTGGGAA
lib91.g2319	GTTTATTGGGAAGTGATTTC
lib91.g232	ATTCTTGACTAGATAAATAC
lib91.g2320	TTTAATCACTGGGGGACTCT
lib91.g2321	CAGGAGGGAGAAGGGTACAG
lib91.g2322	ACTGGGTGACTAACTAGGTT
lib91.g2323	TAAGTGCCATTAACCAGGCT
lib91.g2324	TAACCCCCACTCTGAGGGTG
lib91.g2325	GGCATGTTGCTCTTCCCTGT
lib91.g2326	AGACCAGCCTCACATTTATC
lib91.g2327	TTCGCTTTCTCCCCTTGCGG
lib91.g2328	ACCACTGAAGATTTTCAGGC
lib91.g2329	GAGTCTTTCTAATGCTTTAG
lib91.g233	AGCTCTTTTCTGTCTCGTTC
lib91.g2330	CCCTGAGTGGAACTTTCTAC
lib91.g2331	TGAGGGGGCCAGGAAACAGC
lib91.g2332	TGGAGGTGAGGATTTGGGCA
lib91.g2333	AAGGCGTGGTAAGGCGTGCT
lib91.g2334	GCTTGACTGTGGTCACGTAG
lib91.g2335	AAGTTTCAGTCTTCTCATTT
lib91.g2336	CCAGTCAGGGTGAGAACTGC
lib91.g2337	CACAAAGGCAGTTGATACCC
lib91.g2338	CTTGCTATAAACTGTTAAAG
lib91.g2339	CTCCTTCCTTGCTTCATACC
lib91.g234	ATTAGTCTTCACCTCTTGAA
lib91.g2340	TATTATATGGACTTGCAGTC
lib91.g2341	TTTTACAACCTCCAACGCTC
lib91.g2342	CCAGCAGAGCCAGCCCTGGG
lib91.g2343	GATTCGGGCCTCTGAGTTCG
lib91.g2344	CAACATTGGTATCTACATGT
lib91.g2345	TAATTTTCTCAGACTCCCCA
lib91.g2346	ACACCCCAGGGCTCAAGAGC
lib91.g2347	GTTATGAAGATAACACAATC
lib91.g2348	CAGGATTCTGAGCAACTTCT
lib91.g2349	AGGCAGGCGGCTGTGTACTC
lib91.g235	CATCTTGAAAAAGGAGAAAC
lib91.g2350	TATTCCTGTTCCTGTAGCAG
lib91.g2351	ACTCCAAGTTCCTCTTGAAG
lib91.g2352	ACCAGGAATTCCAGCATTCT
lib91.g2353	GTCTGTCTCGGTTTAATCTC
lib91.g2354	GAGGGGGAAGATGAGGTGCC
lib91.g2355	AGAAAGAACACAAGACCACC
lib91.g2356	GGTCTAATGCAGGACACACG
lib91.g2357	AGTAGTCGGACGGAGGAAAG
lib91.g2358	TCTTTCAGCTCGGGTGTGTT
lib91.g2359	ATGGATCACTCGGTCACAGC
lib91.g236	AAATGTGTTGTTCAGCGTTC
lib91.g2360	GAAGGCTCAAAGCCATTTGG
lib91.g2361	GGATAAATACAAAGAAGTAT
lib91.g2362	TGCATTCTCGTGAGATCTGA
lib91.g2363	TTAAAACACAGCACACAATG
lib91.g2364	GGGATGGAACAATATCCATG
lib91.g2365	GCTTGCAATGTTTATTATTT
lib91.g2366	CAGAAATCCTTGGCTCCAGT
lib91.g2367	ACATAGAGAAGCTTACCTCC
lib91.g2368	CCAGCAGTGCAGGTGTCCTG
lib91.g2369	AACCAAATTGATTAAAATTG
lib91.g237	AGAGATGTCATTTCACTTGC
lib91.g2370	GCAAGTGACCCGGATGTACA
lib91.g2371	TTGGAGGGAGGTGGGAGAGA
lib91.g2372	CAGTTTCCTTCCACAACACG
lib91.g2373	ACCAGCAGAGTGAACTTCGC
lib91.g2374	AATCTCCCCCACGGTGTGTG
lib91.g2375	ATCCAATTCTTATATCTTTC
lib91.g2376	CTGGGCTGGAGGATAGACAC
lib91.g2377	TCCTACGGTGCTCTCACCTG
lib91.g2378	TGCTGTCTGTTTGATAAAAA
lib91.g2379	GTGTTTTGCCTCTGGATGCT
lib91.g238	ATTAGGCGTGCTGAGGGCAG
lib91.g2380	TGAGATGCCAGAAGTAATTT
lib91.g2381	TAGCAACTGCCCAGATTAAT
lib91.g2382	GAGGGAAACAACTAGACCTC
lib91.g2383	AAAATTGAAAATCTTCACCA
lib91.g2384	GAAAACATGAATGTTTTACA
lib91.g2385	AAGAACACATTATTGATATT
lib91.g2386	GGGTTATAAGGGTTTACATC
lib91.g2387	GAGCTTGCTCTAAAATTAGT
lib91.g2388	TGTCAACAAGTATGAAATGT
lib91.g2389	TGTGAATGTGTCAGCTTACA
lib91.g239	CACTAATGCCATCAATGCAC
lib91.g2390	AGCAGAGATGGAAAATGAGC
lib91.g2391	TCTCTGGGTTTTGGGGGGCT
lib91.g2392	ATGGTAGTTTTACTCATGGT
lib91.g2393	AGTCACTTTTAAACTGTCTA
lib91.g2394	TGGCATTCAGGCTCCTAAGA
lib91.g2395	GAGGAGGAGTTGATAAGATG
lib91.g2396	GATACTAAAATAATCCTGTT
lib91.g2397	ACTGTGGTCAGTTCACACAA
lib91.g2398	AGGGGAGGGGATGGACGGGG
lib91.g2399	ATGCTGTCCTCAGCGCCTCT
lib91.g24	TTTAGCATCTACTGTATGTC
lib91.g240	ACTTCATCCCTGACCTAGGT
lib91.g2400	GCAGGGCAGCCCCGAGCCCC
lib91.g2401	TATTTTCAGTTCCTCGATCA
lib91.g2402	CTTGACCTTGCCCCTTCCAG
lib91.g2403	CAGTACTCTGCATGGAGCCC
lib91.g2404	ACACACTCTTCATGCCCCAT
lib91.g2405	ATTGAGCAAAAGGAAAAATG
lib91.g2406	AAATGACATAACCAGCAGCT
lib91.g2407	AAGCTGTTCAAGGGAAATTA
lib91.g2408	AAAATAAGCTCAATTTATCA
lib91.g2409	CAGATCTTCACACTAACTGC
lib91.g241	AGGAGAGGTAAGTGTAAGGC
lib91.g2410	GCTTGTTTCCTTGGAGCTAA
lib91.g2411	CTCCCAGCTCTTTTACCTGC
lib91.g2412	TGTAAGGATTAGATGAGCCA
lib91.g2413	CGTGGTTTGTAACTGGTGAG
lib91.g2414	TATCCTTAAATTGAGCATTA
lib91.g2415	ATATTTCCAGTTTGCAGATG
lib91.g2416	TTCTAAGTCAGTACAGCAAC
lib91.g2417	AGAGGAGGGAAAGAGCCTAA
lib91.g2418	CCAGTGCTGCCTCCAAACAC
lib91.g2419	TATCTTCTTTCATTTGACAC
lib91.g242	GCGAATGGCCAGGTTGCTAC
lib91.g2420	TGTGCAATGTAGACCAAGCT
lib91.g2421	GTCTTTGCGCGCAGCCTGGT
lib91.g2422	ATGAATTTCATGAAGGTGAT
lib91.g2423	TCACTGCATTGCAAGATTCA
lib91.g2424	GTTATTTGAGAATCATTCTG
lib91.g2425	AGCATGACACTTCTTTCAAA
lib91.g2426	AGCCTGGGCAATGGAAACAT
lib91.g2427	TCACTTTGTGAACATCAAGC
lib91.g2428	GTCAAACTGGGGGTTAGTAT
lib91.g2429	TTGTATCGGGAGGGGGTGGG
lib91.g243	ACATGTCTGAGGTAGGATTA
lib91.g2430	CAGATGTTGGGGCTGCTCTC
lib91.g2431	CTGCCTGACAAGAGAGCATG
lib91.g2432	ATTCGACTTGCAAACATTAA
lib91.g2433	CCCCTGTGGAGCAGTTCCTG
lib91.g2434	AACAATGATTCTACCCTCCT
lib91.g2435	AGTGATGTGAGTTTCTTAGC
lib91.g2436	TAAGAAAAGGGAATGTGGAC
lib91.g2437	AAGAGCTAAGCACCTCTCTC
lib91.g2438	CCCCTGCCCCTCCACCAAGA
lib91.g2439	AAGATAGACTAATAATACTG
lib91.g244	GGTTCTATCAGCTCAACAGA
lib91.g2440	TGTCATGAGAGTGACCTAGT
lib91.g2441	TGAGCAATGCTTTCTCTCTT
lib91.g2442	AAAGGGATAACTTTAAAAGC
lib91.g2443	GGAATCAACACTGTACATTA
lib91.g2444	CCCTGTGGGGTGCCAGTGGC
lib91.g2445	TCCTCTCTGGTCCCCTGTGT
lib91.g2446	TATGAGAAAAACCAGTTCCA
lib91.g2447	ATTAGCAAAAAAAACAAAAG
lib91.g2448	GGTACAAATGACCAGTCGTG
lib91.g2449	TGTGAGTAGGTGGCAGAGGT
lib91.g245	ACTCCCCTTGCGGTATCTTC
lib91.g2450	TAAAAGAAGGCATCTGACTA
lib91.g2451	ATGTGCCAGTATTCGGCGAA
lib91.g2452	CTACTTAACCATGGAAATAT
lib91.g2453	GTCCTAATCCACAAATGAGT
lib91.g2454	CAAGTTCTTTGCAATTCTGA
lib91.g2455	CACGTGGCGGGGCTCCAATA
lib91.g2456	TCGAACAGGATCAGCAGAGC
lib91.g2457	CAGTCACAGCTCTGGTTTAA
lib91.g2458	CTGTGGTTGCCAGCATCCAC
lib91.g2459	GCTGAGAGTATTTCTCACAC
lib91.g246	GTGAGGAGACAATGGGTGGG
lib91.g2460	AAAGCCTGCTTCAACTTCCC
lib91.g2461	GAGTTGACCACTTCCTGTTT
lib91.g2462	ATTTGAATGTTCAGTGGCTT
lib91.g2463	CACACACTAGCATGATGACA
lib91.g2464	GTCCCTGCCACAGGGAGGTG
lib91.g2465	ATATAAGAAACTATGTACAG
lib91.g2466	GATACATAAATTGCATGATC
lib91.g2467	TGAAGTTTGCTCAAAGCCTT
lib91.g2468	GATGGGTTGTTGGGTTTTTG
lib91.g2469	GGTGCTGCCTGCCTTCCCAG
lib91.g247	CAGGCTACATGGCTGGGGAA
lib91.g2470	TCTCAGAGACTAGAGACAGG
lib91.g2471	GAGGGTGAGGGCAGGTAAGC
lib91.g2472	TTCTCCAAATATAGGTTGAG
lib91.g2473	AACTCTTTTCCAAAGGGCCC
lib91.g2474	GAACTTTTTAGTTTTCTAGT
lib91.g2475	AAGTGGTATTGGAAACAGAG
lib91.g2476	GACTGGTAGGTCATCTTCTG
lib91.g2477	CTTGCCTATCAGTGGTGCTG
lib91.g2478	GGGAAGTACAAGTGGCAAGA
lib91.g2479	CAAATCCTCCACGCTTTACC
lib91.g248	AGCATTGGCCTGTCTGGATG
lib91.g2480	CCTGGATCATCATTTCTCTT
lib91.g2481	CCAGTTCCCTGTCTTGACAG
lib91.g2482	TAACTGCCTACACCGGACCC
lib91.g2483	TGGGCTATTGATCTGACAAT
lib91.g2484	ATCCAGGATTTTCCAGGATA
lib91.g2485	GCTAGGCTTAGACTGATCAC
lib91.g2486	TCTCACAGGCTGTTGGACTG
lib91.g2487	CTATAGGAGTAGGTTAAAAG
lib91.g2488	TTATAAGCTACACTAACCCA
lib91.g2489	ACAAGCAAGAAATCATCTAA
lib91.g249	TGCTCTCACTGGGGATACAG
lib91.g2490	CCCAGCCAAGGAGATTCTGA
lib91.g2491	GGAGGAAGTGTAATTTTCTA
lib91.g2492	CTGGAAGGCTTTCTTTCTTC
lib91.g2493	CTTGAAACAAAGTTATTTTG
lib91.g2494	ATCCACCCTCCTCTATGCCC
lib91.g2495	AGATATGAGTGAGTTTTAAA
lib91.g2496	AGTCGGCCCCGCAGCGGCAG
lib91.g2497	TAAATTAAGCACCGACAAGC
lib91.g2498	CATCACTAACTTTTCCCTCC
lib91.g2499	GGAGACATTCCTGGGGTTTC
lib91.g25	AGCAAACCCCTTCCTCTCGA
lib91.g250	CCACAGGCATTCTGTACAGA
lib91.g2500	AGGCTGGACATGGAGGTCCC
lib91.g2501	ACTGCATTAATGATCTCGCC
lib91.g2502	AAGTGAGAGCACGCTGGGGT
lib91.g2503	CAGGAAACCAACACAAGTGG
lib91.g2504	CCCTCATTTATAAAAAGCCC
lib91.g2505	TTAGCAAAAGCACAGAGAGC
lib91.g2506	CCCTCCTATCACCCTGACTC
lib91.g2507	TGTCAGCTTCATGAAGACCA
lib91.g2508	ATCAGTGACACAAATGCTCT
lib91.g2509	TGACCAGATGAGATCATCTT
lib91.g251	AGTTTGATATTCACCCCCTA
lib91.g2510	GGCCTTCACCTGGGCCCAGC
lib91.g2511	TCTCAGCAATGGGCCATGGT
lib91.g2512	ACTTACATTTCTGCAGGTGC
lib91.g2513	AGAGATAAGGAGAAGCTTGG
lib91.g2514	CCCTCCTGATGGTGAGTCAG
lib91.g2515	TACTGTGGGAAGTGATTGGA
lib91.g2516	GCTACTGTCTTAGTTTCTGA
lib91.g2517	AGAAAGAGGACATTAAGAAG
lib91.g2518	ACAGAGGAGTGATCGCCCCC
lib91.g2519	TGTTCCTGGGCAGCCTCTGT
lib91.g252	GCTTTGGGATCCAGCGGACC
lib91.g2520	CTAAGTCAGGGAGGTCAGCA
lib91.g2521	TCCATACTGCCATTGGCAGG
lib91.g2522	TTGTTCATCAAGGGGTCTCC
lib91.g2523	AGGAAAGTCTCTGGCAAACC
lib91.g2524	TCACTCTGCCTTCCCACAAA
lib91.g2525	TTTATAAGTAGATTTTTCAT
lib91.g2526	AACCCCCCACACTCAAACTA
lib91.g2527	CTCCCGATGTTTTCTCTGCA
lib91.g2528	AACACCCATCACCACGGACG
lib91.g2529	CTCTAGGTCAGGCAGCTATC
lib91.g253	AGTAGGACATTTAACCTTTC
lib91.g2530	CACAGTTACACTCCCTTCCC
lib91.g2531	GAGAAAGCAACATGAATCTA
lib91.g2532	TATGTTTTAGAAAGCTGAAC
lib91.g2533	TCTCCTATCCATCCTTCCCA
lib91.g2534	TGTGACTAAAGTCTGACCAG
lib91.g2535	GGAAAATTACTATGAAGGTA
lib91.g2536	ACGACACTTTCTCTTGCTTT
lib91.g2537	GGTGCCCAACCCCCTTGCCT
lib91.g2538	GTTTATACTCAGAAGATACT
lib91.g2539	AGATAGGGCAAGGGTCATTC
lib91.g254	ACCCACTGAGAAGGCTCTTC
lib91.g2540	TGCATGGCTTGGGCATACTT
lib91.g2541	TTCCAGAGAGCAGGCACTTG
lib91.g2542	AGATGGGGCTAGCTAATCTA
lib91.g2543	GGCGGTAAGGTGATGTTTCA
lib91.g2544	ATGACATTCTTTCAGCGGGT
lib91.g2545	TGATGGTCAGCAGGAGATGT
lib91.g2546	AAAAGGGCTGCTGGAGACCA
lib91.g2547	GATGCCTGTGGGCAGCATCC
lib91.g2548	GAGCCCTGCCCTAGGCTCTG
lib91.g2549	AGTCAGAGACAAAAGACATC
lib91.g255	TGGTTATGCAATACCCCGAG
lib91.g2550	ATGAGTTCTGCCAGGATATT
lib91.g2551	CTCAGTATTCAGACAACCAA
lib91.g2552	CCAAGTTCTCATCTCTGTTG
lib91.g2553	CATCTGGTCTCACACCTCAG
lib91.g2554	CTCAGACAGAAGCCTGGCAC
lib91.g2555	TGGAAACTAGGCTGAAAGTT
lib91.g2556	AAGGCTCTCCAGGTCTTCAA
lib91.g2557	TCCCTGGCTGCCAGGAAGCT
lib91.g2558	AGAGATTTGGAGAGGATTCA
lib91.g2559	TCAGATCAGGGTGGGGAGAA
lib91.g256	GTGGACTGGCTGGGACAGAG
lib91.g2560	CAGTACATAACTTAGGGGTA
lib91.g2561	GCTGGCAGCCCTGGGGCTTG
lib91.g2562	TCACATTCCTTATACAGAGT
lib91.g2563	CTCCAGAACCTACAGAATGT
lib91.g2564	CCGAGGCTCTGTGGGACCAC
lib91.g2565	GAGAAGTAGAAGCGAAGACT
lib91.g2566	ATGACTTGAGTCTGTCCATT
lib91.g2567	AGCTGAGGAAGGGAGGTTTA
lib91.g2568	GTCGCCCTAGGCAGGGGAAG
lib91.g2569	GGCCCAGACAGTGGCAAAAG
lib91.g257	GGATCCACCACAAAGCCTCA
lib91.g2570	AGCAGGGCTTTGGAGACTGA
lib91.g2571	CTGTTGCTTAGACAAAGTGA
lib91.g2572	CAGTTTAAACTCCCAATGAG
lib91.g2573	GGCATGGTGGACCTATCTCT
lib91.g2574	TATTCTGAGGGTGTTGGGCG
lib91.g2575	GATCAACATGCCTGGCCCTC
lib91.g2576	TGGTGAGGGTTCATGAGGCT
lib91.g2577	GGGTGGCAGGGAGATGTCCA
lib91.g2578	CTAGCTTCGGCTAGGGCTAT
lib91.g2579	AAATAATTTCCGCCTGGGGC
lib91.g258	AAAATTTATAGAACATAAAA
lib91.g2580	AGCATGACCTGAGTCCTAGC
lib91.g2581	AAAAGCAATGATTGAAAATG
lib91.g2582	CACATATCAAATTATTGTTA
lib91.g2583	ATCTCCCTGCTGACTCATTC
lib91.g2584	TATAACATCCTTGTGGTGGG
lib91.g2585	TATATACCTATATACTTGTA
lib91.g2586	GTTGTAGGATGCACAAGAGC
lib91.g2587	TGTGGATCTCACTTTACAGA
lib91.g2588	GTTGAGAAATGTTTTGACTA
lib91.g2589	ATTCCCCAAAAGACTTAAGC
lib91.g259	GTCGTCGCCCCTCCTCGTCC
lib91.g2590	CCACCTATTGAGAGGAGTTT
lib91.g2591	CTGGAGATGGCCTGGCATCT
lib91.g2592	GAGTTACGGGGTTGGGCCTC
lib91.g2593	GTCATAACCATATCCAGATC
lib91.g2594	CCTGATTGCACAGGGAGCTC
lib91.g2595	TTATCACAAATACATCATGG
lib91.g2596	CCAGCTGTCCGAAAGATAGG
lib91.g2597	AGAGGAGGATGAGCCAGGTG
lib91.g2598	TAGAACAGCATTTTCTTCTG
lib91.g2599	AAGTCATATTCATCTGATAG
lib91.g26	ATAGCCATGGGCAAGAATGA
lib91.g260	TCTAGATTGCAACCTGCTTT
lib91.g2600	GTACTCAATGTCAGAAATAT
lib91.g2601	TCACATTCTGAAGTTCCTGG
lib91.g2602	TCAGCCCTGCAGGGGAGCCC
lib91.g2603	CCCAATGTATGTCTGTTGAA
lib91.g2604	CTGATCAGATTTCAGCAGCG
lib91.g2605	AGATGTTGAGAAGGCAATGA
lib91.g2606	TCAACCTAAGTGAAACATAT
lib91.g2607	ACAAAACTGCAGATAGGAAG
lib91.g2608	TTCCAGATGCCAAGTAATCC
lib91.g2609	GCTCCATTCATAATAGTAAA
lib91.g261	ATCTCTAGCCTATTCCTTCT
lib91.g2610	GCTTGTTGATGGCACCTGGG
lib91.g2611	AACAAACATATACAGCCCCT
lib91.g2612	TCCCAAGAGACAAACAAATC
lib91.g2613	TCCAGGCATTCTGTGGCTTG
lib91.g2614	TCAGAGGGAGCATGGCTTTC
lib91.g2615	CCAGGATCTGACACTTCCCA
lib91.g2616	GGAACCCGGTGGGGGCCTGA
lib91.g2617	AAACAAGGGTGAAAAGATGA
lib91.g2618	GACACGCATTTGTGCAAAGA
lib91.g2619	TCAGCCCAAATTCAAGGGGT
lib91.g262	CGATGTGAGTGTGTCCGTCC
lib91.g2620	GGTCTCCCTCCTGGGCCCAG
lib91.g2621	CCCGGCTGGTCTCCACTCCT
lib91.g2622	AATCCTCACCTTCAACATTG
lib91.g2623	AGGCTGCTGCCCTTCCATCG
lib91.g2624	CTAGCCTAGAGTAGTCACAC
lib91.g2625	TCACATTGCGCCGAGCGGCC
lib91.g2626	TGGCTCTTTGTTTATATGAA
lib91.g2627	GAGACTCAAGCCTCGCGCTG
lib91.g2628	AAAAATGGGTGAAACATGTT
lib91.g2629	GCAGAAAAAGGAAGTCTTAT
lib91.g263	TGGATGAGTCATAAATCCCG
lib91.g2630	TCTGAAAGTAGCAAAATGGG
lib91.g2631	TGAAGAAGAGAATTTCCTTT
lib91.g2632	CTGCTTTTAAAGGGTGGGGG
lib91.g2633	CCTGCTAGTTATTAGCTGAG
lib91.g2634	AAATTAGGCTTAAAGACGTT
lib91.g2635	TGGAGATAGAAACCTTATGG
lib91.g2636	TGGCTATCGGGCAGATTCTC
lib91.g2637	ATGGGAGCCTTGACCTCTGA
lib91.g2638	AGAGTTTTGAAGCGGCAGAG
lib91.g2639	ATTTGTGTTTGAATTGTTCC
lib91.g264	ATGAAAGCTCAGTTCAGTCT
lib91.g2640	TATGTTTGCTGACAGCCCAA
lib91.g2641	AAAAAAATACCCCGGAGGGA
lib91.g2642	CAGGTGGAGAGGCAGGTTTG
lib91.g2643	CAGCTGTCCACAGAGCTCCA
lib91.g2644	AATCTTCCCTTAGGCTAAAC
lib91.g2645	AGGGACAATTGTTGTTTTCA
lib91.g2646	TTATGTTACACTGTATAATC
lib91.g2647	GGTGGGGGTGATGGGCCATG
lib91.g2648	TACAGCCTCACAAATCCCAG
lib91.g2649	AGGAGTGTGCAATGCAGGCT
lib91.g265	GGGTAGACTTTAGGGTGATT
lib91.g2650	GCTTCAGATGGCAGCCAGCA
lib91.g2651	TATGGCTTCTGGTGGAGGAG
lib91.g2652	AGCCTAGCTAGGTGGAAGGC
lib91.g2653	TTAGTTGTGGCCAAAAATGG
lib91.g2654	GATATGGAGGTGAGAAAATA
lib91.g2655	TTAAAGAAGATGAAATTAAG
lib91.g2656	ATATTGAAGTGACTGTCCAC
lib91.g2657	AAACTCCTAATCCAGGACAG
lib91.g2658	AGATATAAGATGTTGGAGCT
lib91.g2659	CACAGATCCATCAGCGGATG
lib91.g266	AGGTGTGGTCAGACAGCCTT
lib91.g2660	AGCCTAGAGTCTAGTGAGAA
lib91.g2661	TTGGCCAGAGAGAAGTGTGT
lib91.g2662	ACATGAGCCAACATGCCTAG
lib91.g2663	TAATTACTTGGGGGTTGTGG
lib91.g2664	TCATCACCAACCCCATTGTG
lib91.g2665	AGCACAGACACATTTTGCCA
lib91.g2666	AACAGGTTTTATTGGCAGGA
lib91.g2667	ACAACTCAGCACTCTTTCCA
lib91.g2668	AGGTGAAGGTGCTCTGAATT
lib91.g2669	AGGCTCGTCACTTCTCAGAC
lib91.g267	AGGCAGGTGGATTTCACTTG
lib91.g2670	TATTGTCTACCACACCTTTC
lib91.g2671	TAGGTGAATCTCCATGCCGC
lib91.g2672	TGTTTTTGGGGAGGGAGGGA
lib91.g2673	TACCTAGTACTTAAAGACTA
lib91.g2674	GGGAAGGATGACAAGAGATG
lib91.g2675	ACTTGGCTGGGAAGAAGGAA
lib91.g2676	TCAGTGTCTACCATAAAGTA
lib91.g2677	CATATCACATGCCCTAATGC
lib91.g2678	AACCACCACAAGAATGCACG
lib91.g2679	GAAATGCTGCTCTGGCTTTC
lib91.g268	AGGAAACTTAAGAGTAACGG
lib91.g2680	TTTGAATTTTCCTTGTATTT
lib91.g2681	GCTCCTCCTAAATAATTAAG
lib91.g2682	GGCTCTGGCTACTATTGATA
lib91.g2683	GGGCAAAGAGTAGGCAGCTA
lib91.g2684	AGGGGCCCTAAATCACCATG
lib91.g2685	ACTAGAATCACAGGCTGGTA
lib91.g2686	ATGTTTTTACCATGTTCTTG
lib91.g2687	GGGAATGATGGAGAAGGCAG
lib91.g2688	AGGCTCTCCAGGTCTTCAAA
lib91.g2689	ATATCAAAGGCACAGGCAGA
lib91.g269	AATACATCTGTATATTTTGA
lib91.g2690	ATGGTACAGTACCCTCCCTT
lib91.g2691	TTTCGCGTCAATGTTCGTCA
lib91.g2692	TATCACTCCACCCTATCCTC
[truncated: 8,117 more rows]
