# Supplementary material for: A Conserved Enhancer Locus in Extrachromosomal DNA and Homogeneously Staining Regions Activates MYC Transcription in Group 3 Medulloblastoma
Source: Cancer Res. 2026 Apr 22;86(13):3160–78. doi: 10.1158/0008-5472.CAN-25-4691 (PMC13202998; doi:10.1158/0008-5472.CAN-25-4691)
Supplement: Supplementary Table S4 — Post-MAGeCK analysis CRISPRi screen results. [file can-25-4691_supplementary_table_s4_suppst4.xlsx]

## Sheet: ST4 D425 CRISPRi Screen Results
Supplementary Table S4: Post-MAGeCK CRISPR inhibition screen results
sgrna	Gene	control_count	treatment_count	control_mean	treat_mean	LFC	control_var	adj_var	score	p.low	p.high	p.twosided	FDR	high_in_treatment
lib91.g9326	lib91.g9326	2153.8/1621.8/1588.8	8598.5/761.44/6818.8	1621.8	6818.8	2.0712	1.4204e+05	30745	29.639	1	2.3612e-193	4.7225e-193	4.7768e-189	TRUE
lib91.g4875	lib91.g4875	1726.9/1915.4/1892	5586.8/7046.9/1513.5	1892	5586.8	1.5616	13910	35867	19.509	1	4.5716e-85	9.1432e-85	4.6242e-81	TRUE
lib91.g8562	lib91.g8562	1244.6/856.33/939.12	4981.7/3427.8/1022.9	939.12	3427.8	1.8668	50082	17803	18.652	1	6.1206e-78	1.2241e-77	4.1273e-74	TRUE
lib91.g7117	lib91.g7117	1924.9/1401.2/1429.8	4730.4/4461.1/1584.8	1429.8	4461.1	1.6409	1.2297e+05	27105	18.412	1	5.2648e-76	1.053e-75	2.6626e-72	TRUE
lib91.g96	lib91.g96	713.32/523.72/741.56	5791.2/985.05/2816.2	713.32	2816.2	1.9796	18373	13522	18.084	1	2.1412e-73	4.2824e-73	8.6633e-70	TRUE
lib91.g6078	lib91.g6078	1356.4/1559.5/1474.8	4435.4/5165.8/2144.5	1474.8	4435.4	1.5878	10605	27958	17.706	1	1.8976e-70	3.7952e-70	6.398e-67	TRUE
lib91.g8509	lib91.g8509	1177.5/1347.3/1594.3	4067.5/647.94/5737.7	1347.3	4067.5	1.5933	44918	25541	17.021	1	2.8786e-65	5.7572e-65	8.3191e-62	TRUE
lib91.g1586	lib91.g1586	1418.1/1663/1385.7	4571.9/4204.4/1473.9	1418.1	4204.4	1.5673	30513	26883	16.994	1	4.5637e-65	9.1275e-65	1.1541e-61	TRUE
lib91.g4223	lib91.g4223	605.79/780.3/678.15	3030.7/656.41/2567.1	678.15	2567.1	1.9189	7835.2	12856	16.66	1	1.2888e-62	2.5777e-62	2.897e-59	TRUE
lib91.g5274	lib91.g5274	1289.3/1293.5/1124.7	3901/3766.5/1355.4	1289.3	3766.5	1.5459	13549	24441	15.846	1	7.5345e-57	1.5069e-56	1.5242e-53	TRUE
lib91.g5900	lib91.g5900	695.22/886.95/817.83	2702.7/494.64/3075.2	817.83	2702.7	1.7233	9904.6	15503	15.138	1	4.5534e-52	9.1068e-52	8.3741e-49	TRUE
lib91.g3372	lib91.g3372	1032.7/1120.3/1122.9	3946.9/3304.9/1063.5	1120.3	3304.9	1.5599	3838.3	21237	14.991	1	4.2005e-51	8.4011e-51	7.0814e-48	TRUE
lib91.g4575	lib91.g4575	1360.6/1197.4/1259.8	2144.4/3541.3/3913.7	1259.8	3541.3	1.4903	7031.4	23882	14.763	1	1.2713e-49	2.5425e-49	1.9783e-46	TRUE
lib91.g6977	lib91.g6977	1557.6/1609.2/1679.8	1373.8/5214.9/4172.7	1609.2	4172.7	1.3741	3821.4	30505	14.678	1	4.4849e-49	8.9699e-49	6.4808e-46	TRUE
lib91.g10081	lib91.g10081	1660.9/1237.5/1247.9	3629.8/3456.6/1255.5	1247.9	3456.6	1.4691	85336	23656	14.36	1	4.5892e-47	9.1785e-47	6.1893e-44	TRUE
lib91.g3444	lib91.g3444	1693.9/1308.2/1690.8	6677.5/1773.6/4258.3	1690.8	4258.3	1.3321	73175	32052	14.341	1	6.0416e-47	1.2083e-46	7.6388e-44	TRUE
lib91.g3416	lib91.g3416	1558.7/1196.3/1183.6	3306.8/1668.6/3407.7	1196.3	3306.8	1.4661	65727	22678	14.015	1	6.3465e-45	1.2693e-44	7.5523e-42	TRUE
lib91.g5547	lib91.g5547	990.13/919.68/849.07	2749.5/3033.1/264.5	919.68	2749.5	1.5789	4974.8	17434	13.859	1	5.6454e-44	1.1291e-43	6.3447e-41	TRUE
lib91.g9055	lib91.g9055	1595.9/1671.5/1641.2	4081.4/5350.4/1839.4	1641.2	4081.4	1.3138	1482.6	31111	13.835	1	7.8332e-44	1.5666e-43	8.3403e-41	TRUE
lib91.g8537	lib91.g8537	1475.6/1403.3/1378.4	3651.8/889.34/6017.6	1403.3	3651.8	1.3792	2927.2	26602	13.786	1	1.5479e-43	3.0958e-43	1.5657e-40	TRUE
lib91.g1490	lib91.g1490	1478.8/1633.5/1565.8	2084.6/5745.1/3935.6	1565.8	3935.6	1.3291	6072.6	29683	13.755	1	2.3727e-43	4.7454e-43	2.2857e-40	TRUE
lib91.g3214	lib91.g3214	901.77/1168.9/1077.9	4091.4/1016.4/3034.6	1077.9	3034.6	1.4924	19647	20433	13.689	1	5.9328e-43	1.1866e-42	5.4555e-40	TRUE
lib91.g10037	lib91.g10037	1095.5/1255.5/1481.3	3538.1/3338.8/1471.8	1255.5	3338.8	1.4104	38286	23799	13.505	1	7.3367e-42	1.4673e-41	6.4531e-39	TRUE
lib91.g6554	lib91.g6554	1064.7/1179.4/1514.4	3159.3/3388.8/1577.1	1179.4	3159.3	1.4207	62675	22358	13.241	1	2.549e-40	5.098e-40	2.1486e-37	TRUE
lib91.g1446	lib91.g1446	996.52/904.9/1191.8	2790.4/2905.2/986.66	996.52	2790.4	1.4846	23269	18891	13.052	1	3.1023e-39	6.2046e-39	2.5104e-36	TRUE
lib91.g7812	lib91.g7812	1265.9/1394.8/1405	3547.1/1498.3/3506.5	1394.8	3506.5	1.3293	8365.6	26441	12.986	1	7.3081e-39	1.4616e-38	5.6863e-36	TRUE
lib91.g4852	lib91.g4852	732.49/817.26/793.94	2358.7/309.15/2413.4	793.94	2358.7	1.5697	2160	15050	12.755	1	1.4587e-37	2.9174e-37	1.0929e-34	TRUE
lib91.g2424	lib91.g2424	1658.7/1667.2/1561.2	1222.2/3877.5/6030.8	1658.7	3877.5	1.2245	4791	31444	12.512	1	3.194e-36	6.3881e-36	2.3077e-33	TRUE
lib91.g1868	lib91.g1868	969.91/1353.6/919.83	2628.9/2684.1/1195.2	969.91	2628.9	1.4376	74884	18386	12.235	1	1.0114e-34	2.0229e-34	7.0556e-32	TRUE
lib91.g1607	lib91.g1607	996.52/1193.2/1231.3	4428.4/1018.9/3028	1193.2	3028	1.3429	20061	22618	12.2	1	1.5477e-34	3.0953e-34	1.0436e-31	TRUE
lib91.g4678	lib91.g4678	1126.4/879.56/802.21	653.99/2718/2452.9	879.56	2452.9	1.4786	33460	16673	12.185	1	1.8746e-34	3.7492e-34	1.2233e-31	TRUE
lib91.g9072	lib91.g9072	844.28/1221.7/1000.7	3221.1/840.21/2659.2	1000.7	2659.2	1.4091	36647	18970	12.042	1	1.0683e-33	2.1366e-33	6.6961e-31	TRUE
lib91.g3	lib91.g3	1677.9/1407.5/1635.7	4182.1/3755.5/1843.8	1635.7	3755.5	1.1987	26920	31007	12.039	1	1.1104e-33	2.2208e-33	6.6961e-31	TRUE
lib91.g9942	lib91.g9942	1119/1036.9/1120.1	2918/1596.6/2872.2	1119	2872.2	1.3592	3368.9	21212	12.038	1	1.1254e-33	2.2508e-33	6.6961e-31	TRUE
lib91.g5890	lib91.g5890	763.36/799.31/1016.3	787.58/2454.6/2275.1	799.31	2275.1	1.508	24191	15152	11.989	1	2.0219e-33	4.0438e-33	1.1686e-30	TRUE
lib91.g5182	lib91.g5182	1214.8/862.66/856.42	639.03/2391/2542.9	862.66	2391	1.4697	62013	16353	11.952	1	3.1801e-33	6.3602e-33	1.787e-30	TRUE
lib91.g1368	lib91.g1368	838.95/837.32/816.91	2809.4/1062.1/2336.6	837.32	2336.6	1.4794	209.64	15873	11.9	1	5.9103e-33	1.1821e-32	3.2315e-30	TRUE
lib91.g560	lib91.g560	1063.6/1061.2/1449.1	4028.6/915.59/2750.3	1063.6	2750.3	1.3698	74316	20162	11.879	1	7.6095e-33	1.5219e-32	4.051e-30	TRUE
lib91.g71	lib91.g71	1429.8/1930.2/1462.9	3426.5/4925.2/1242.4	1462.9	3426.5	1.2273	1.0971e+05	27732	11.791	1	2.1692e-32	4.3383e-32	1.1252e-29	TRUE
lib91.g9825	lib91.g9825	1322.3/1433.9/1292.9	1026.8/4388.2/3179.5	1322.3	3179.5	1.2651	6658.3	25067	11.73	1	4.4694e-32	8.9387e-32	2.2582e-29	TRUE
lib91.g9269	lib91.g9269	1093.4/1037.9/1082.5	2762.5/2814.5/1650.6	1082.5	2762.5	1.3508	1051.4	20520	11.728	1	4.5767e-32	9.1533e-32	2.2582e-29	TRUE
lib91.g1141	lib91.g1141	882.6/1023.2/784.75	1242.2/3839.4/2398	882.6	2398	1.441	14665	16731	11.716	1	5.2857e-32	1.0571e-31	2.5459e-29	TRUE
lib91.g3922	lib91.g3922	1146.6/1363.2/1128.4	3011.7/1420.4/2868.9	1146.6	2868.9	1.3223	23605	21737	11.681	1	7.9285e-32	1.5857e-31	3.7301e-29	TRUE
lib91.g8124	lib91.g8124	725.03/1202.7/1081.6	2743.6/4772.8/1922.8	1081.6	2743.6	1.3421	70886	20503	11.607	1	1.8947e-31	3.7894e-31	8.7114e-29	TRUE
lib91.g6931	lib91.g6931	1143.4/1341/1146.8	3028.7/2851.8/1805.4	1146.8	2851.8	1.3135	18859	21740	11.564	1	3.1424e-31	6.2849e-31	1.4127e-28	TRUE
lib91.g6727	lib91.g6727	1212.6/1454/1405.9	840.41/3293.1/6040.7	1405.9	3293.1	1.2273	19832	26652	11.56	1	3.2992e-31	6.5984e-31	1.4509e-28	TRUE
lib91.g7209	lib91.g7209	2019.7/2011.5/1666.9	4265.9/4376.4/2417.8	2011.5	4265.9	1.0842	59398	38131	11.545	1	3.912e-31	7.824e-31	1.6838e-28	TRUE
lib91.g2286	lib91.g2286	729.29/1082.3/860.1	2649.8/1179/2332.2	860.1	2332.2	1.4381	33239	16305	11.529	1	4.7277e-31	9.4553e-31	1.9925e-28	TRUE
lib91.g8588	lib91.g8588	1208.4/1176.3/1086.1	3471.3/2896.7/1292.9	1176.3	2896.7	1.2995	4576.2	22298	11.521	1	5.1472e-31	1.0294e-30	2.1251e-28	TRUE
lib91.g1259	lib91.g1259	1422.4/1270.2/1348	1399.7/3315.1/3185	1348	3185	1.2398	5790.6	25554	11.491	1	7.3232e-31	1.4646e-30	2.963e-28	TRUE
lib91.g6002	lib91.g6002	1035.9/1036.9/1022.7	2634.9/3519.2/1623.2	1035.9	2634.9	1.346	87.203	19638	11.41	1	1.8562e-30	3.7124e-30	7.363e-28	TRUE
lib91.g9342	lib91.g9342	858.12/721.17/715.83	2054.7/1543.2/2349.8	721.17	2054.7	1.5092	9391.2	13671	11.405	1	1.9747e-30	3.9494e-30	7.6824e-28	TRUE
lib91.g9613	lib91.g9613	1955.8/1673.6/1949.9	4135.3/1196.8/4356	1949.9	4135.3	1.0842	38199	36964	11.367	1	3.0655e-30	6.1309e-30	1.1701e-27	TRUE
lib91.g129	lib91.g129	1724.8/1514.1/1292.9	970.02/4492.4/3435.2	1514.1	3435.2	1.1814	46651	28703	11.339	1	4.2099e-30	8.4199e-30	1.5772e-27	TRUE
OTX2.g11	OTX2	1740.7/1692.6/1609	3659.7/1338.2/5169.2	1692.6	3659.7	1.1121	4651.3	32086	10.982	1	2.3334e-28	4.6667e-28	8.5826e-26	TRUE
lib91.g2929	lib91.g2929	1664.1/1688.4/1454.6	4452.3/2235.2/3611.9	1664.1	3611.9	1.1176	22227	31545	10.967	1	2.7585e-28	5.5169e-28	9.965e-26	TRUE
lib91.g1473	lib91.g1473	1897.2/1471.9/1527.2	3392.6/1311.1/3700.8	1527.2	3392.6	1.1509	69980	28951	10.963	1	2.882e-28	5.764e-28	1.0229e-25	TRUE
lib91.g553	lib91.g553	1191.4/1082.3/1130.3	2788.4/2717.1/626.67	1130.3	2717.1	1.2647	3017.1	21426	10.841	1	1.0992e-27	2.1983e-27	3.8338e-25	TRUE
lib91.g9343	lib91.g9343	1722.6/1856.3/1872.7	4414.4/2570.6/3886.3	1856.3	3886.3	1.0656	9064.5	35188	10.822	1	1.358e-27	2.7159e-27	4.6366e-25	TRUE
lib91.g5343	lib91.g5343	1147.7/1146.7/1388.5	3612.9/1840.5/2743.8	1147.7	2743.8	1.2567	28984	21757	10.821	1	1.3752e-27	2.7503e-27	4.6366e-25	TRUE
lib91.g2626	lib91.g2626	1465/1475.1/1568.6	3279.9/3578.5/1696.7	1475.1	3279.9	1.1523	4422	27963	10.793	1	1.8545e-27	3.709e-27	6.1503e-25	TRUE
lib91.g9484	lib91.g9484	1746/1278.7/1538.3	1256.1/3705.6/3375.9	1538.3	3375.9	1.1335	55277	29160	10.761	1	2.6165e-27	5.2329e-27	8.5373e-25	TRUE
lib91.g4300	lib91.g4300	1770.5/1788.7/1717.4	3730.5/4005.4/2361.8	1770.5	3730.5	1.0748	1574	33563	10.698	1	5.1749e-27	1.035e-26	1.6617e-24	TRUE
lib91.g8810	lib91.g8810	1671.5/1508.9/1226.7	1407.7/5707.8/3317.8	1508.9	3317.8	1.1362	53025	28603	10.696	1	5.3377e-27	1.0675e-26	1.6872e-24	TRUE
lib91.g4241	lib91.g4241	897.51/1145.6/954.75	1274.1/2750.2/2391.5	954.75	2391.5	1.3238	19858	18099	10.679	1	6.3579e-27	1.2716e-26	1.9788e-24	TRUE
lib91.g8248	lib91.g8248	624.96/715.89/549.51	1770.6/2422.4/843.98	624.96	1770.6	1.5009	6981	11847	10.525	1	3.3103e-26	6.6205e-26	1.0146e-23	TRUE
lib91.g3401	lib91.g3401	2081.4/1451.8/1639.3	3875.1/3472.6/2883.1	1639.3	3472.6	1.0825	1.1529e+05	31076	10.4	1	1.2433e-25	2.4865e-25	3.7539e-23	TRUE
lib91.g5448	lib91.g5448	1123.2/994.65/1293.8	2973.9/2626.5/1276.4	1123.2	2626.5	1.2248	22818	21293	10.302	1	3.4444e-25	6.8888e-25	1.0247e-22	TRUE
lib91.g912	lib91.g912	1203.1/1214.3/1200.1	2741.6/1478.8/4273.7	1203.1	2741.6	1.1876	67.203	22806	10.188	1	1.1267e-24	2.2533e-24	3.3032e-22	TRUE
lib91.g8021	lib91.g8021	782.53/1085.5/940.96	3598.9/2295.3/1499.2	940.96	2295.3	1.2856	22990	17838	10.141	1	1.8213e-24	3.6425e-24	5.2635e-22	TRUE
lib91.g252	lib91.g252	1971.8/2098.1/1911.3	1975.9/3929.2/4428.4	1971.8	3929.2	0.99438	9801.3	37378	10.125	1	2.1496e-24	4.2992e-24	6.1248e-22	TRUE
lib91.g2341	lib91.g2341	917.74/937.63/826.1	601.15/2250.4/5048.5	917.74	2250.4	1.2931	4396.8	17397	10.104	1	2.6517e-24	5.3033e-24	7.4504e-22	TRUE
lib91.g7613	lib91.g7613	1203.1/1345.2/1241.4	1754.6/5815.4/2788.8	1241.4	2788.8	1.167	6119.3	23534	10.086	1	3.1757e-24	6.3514e-24	8.8006e-22	TRUE
lib91.g4243	lib91.g4243	2269.9/2383.1/2134.6	2655.8/5470.7/4361.5	2269.9	4361.5	0.94191	15561	43029	10.083	1	3.2752e-24	6.5504e-24	8.9536e-22	TRUE
lib91.g8289	lib91.g8289	1807.8/2289.2/2062	4091.4/1198.5/4055.3	2062	4055.3	0.97539	58114	39089	10.082	1	3.33e-24	6.66e-24	8.9822e-22	TRUE
lib91.g6691	lib91.g6691	1899.4/1676.8/1764.3	3605.9/3930.9/2677.9	1764.3	3605.9	1.0308	12952	33445	10.07	1	3.7504e-24	7.5007e-24	9.9829e-22	TRUE
lib91.g2221	lib91.g2221	1146.6/882.72/937.29	1048.8/2405.4/2278.4	937.29	2278.4	1.2806	23403	17768	10.061	1	4.0963e-24	8.1926e-24	1.0762e-21	TRUE
lib91.g9635	lib91.g9635	876.22/1096/1111	2544.2/4653.3/1098.6	1096	2544.2	1.2142	24267	20777	10.047	1	4.7458e-24	9.4916e-24	1.2309e-21	TRUE
lib91.g4125	lib91.g4125	1571.4/1594.4/1630.1	3332.7/1031.6/4066.2	1594.4	3332.7	1.0632	902.44	30224	9.9991	1	7.693e-24	1.5386e-23	1.97e-21	TRUE
lib91.g9491	lib91.g9491	1442.6/907.01/1183.6	2680.8/2793.4/1362	1183.6	2680.8	1.1788	71795	22436	9.9955	1	7.9749e-24	1.595e-23	2.0167e-21	TRUE
lib91.g8052	lib91.g8052	1348.9/1448.7/1390.3	3010.7/1400.1/3153.1	1390.3	3010.7	1.1142	2559.9	26356	9.9814	1	9.1892e-24	1.8378e-23	2.295e-21	TRUE
lib91.g6816	lib91.g6816	1226.5/1149.9/1167.9	7396.2/2652.8/1646.3	1167.9	2652.8	1.1828	1877.7	22140	9.979	1	9.4189e-24	1.8838e-23	2.3237e-21	TRUE
lib91.g3140	lib91.g3140	1651.3/1318.8/1346.2	3458.4/2933.1/1523.3	1346.2	2933.1	1.123	46915	25520	9.9338	1	1.483e-23	2.966e-23	3.6146e-21	TRUE
lib91.g6719	lib91.g6719	1811/2033.6/1772.6	3649.8/4539/1270.9	1811	3649.8	1.0106	25525	34330	9.9241	1	1.6353e-23	3.2705e-23	3.9382e-21	TRUE
lib91.g8531	lib91.g8531	818.72/974.59/1009	1190.3/3016.1/2320.1	974.59	2320.1	1.2505	12737	18475	9.8993	1	2.0965e-23	4.1929e-23	4.9896e-21	TRUE
lib91.g8168	lib91.g8168	1896.2/1496.2/1512.5	1357.8/3924.1/3186.1	1512.5	3186.1	1.0743	73723	28672	9.8833	1	2.46e-23	4.9201e-23	5.7868e-21	TRUE
lib91.g724	lib91.g724	1675.8/1724.3/1840.6	3508.2/4821/1675.9	1724.3	3508.2	1.0243	7939.1	32686	9.8673	1	2.8862e-23	5.7724e-23	6.7112e-21	TRUE
lib91.g6163	lib91.g6163	1320.2/1197.4/1170.7	4155.2/1039.3/2680.1	1197.4	2680.1	1.1617	7896.3	22698	9.8415	1	3.7281e-23	7.4563e-23	8.5705e-21	TRUE
lib91.g9431	lib91.g9431	1252/1121.4/1400.4	2766.5/683.52/5020	1252	2766.5	1.1431	19547	23735	9.8302	1	4.1718e-23	8.3437e-23	9.4827e-21	TRUE
lib91.g9124	lib91.g9124	1265.9/1150.9/1335.2	2787.4/1110.4/2974.2	1265.9	2787.4	1.1382	9008.8	23997	9.8221	1	4.5205e-23	9.041e-23	1.0161e-20	TRUE
lib91.g2227	lib91.g2227	1129.6/1337.8/1575.9	4698.5/1422.1/2901.8	1337.8	2901.8	1.1165	50024	25361	9.821	1	4.5736e-23	9.1471e-23	1.0167e-20	TRUE
lib91.g9752	lib91.g9752	840.02/758.13/859.18	1705.8/2077.7/2233.4	840.02	2077.7	1.3054	3536.5	15924	9.8077	1	5.214e-23	1.0428e-22	1.1439e-20	TRUE
lib91.g8033	lib91.g8033	1093.4/1272.3/1459.2	2795.4/2888.2/1619.9	1272.3	2795.4	1.1349	33472	24120	9.8069	1	5.2586e-23	1.0517e-22	1.1439e-20	TRUE
lib91.g10093	lib91.g10093	525.94/1020/770.96	693.87/2939.9/1953.6	770.96	1953.6	1.3402	61024	14615	9.7822	1	6.7135e-23	1.3427e-22	1.4448e-20	TRUE
lib91.g540	lib91.g540	1030.6/933.41/1108.2	3389.6/2395.3/1884.4	1030.6	2395.3	1.2159	7734.3	19537	9.7636	1	8.0699e-23	1.614e-22	1.7185e-20	TRUE
lib91.g6551	lib91.g6551	1847.2/1133/1453.7	3224.1/1721.9/3074.1	1453.7	3074.1	1.0799	1.2885e+05	27558	9.7611	1	8.266e-23	1.6532e-22	1.7419e-20	TRUE
lib91.g5685	lib91.g5685	1103/1048.5/1068.7	3273.9/1339.1/2457.3	1068.7	2457.3	1.2005	792.07	20259	9.7561	1	8.6864e-23	1.7373e-22	1.8116e-20	TRUE
lib91.g7847	lib91.g7847	933.71/1006.3/1111	1402.7/2352.1/2519.9	1006.3	2352.1	1.2241	8112.8	19075	9.7443	1	9.7581e-23	1.9516e-22	2.0144e-20	TRUE
lib91.g7494	lib91.g7494	2025/1559.5/1569.5	6358.4/3229.6/1998.6	1569.5	3229.6	1.0406	1.0379e+05	29752	9.6242	1	3.1604e-22	6.3209e-22	6.4581e-20	TRUE
lib91.g9578	lib91.g9578	1104.1/1252.3/992.42	3463.3/2496.1/1053.6	1104.1	2496.1	1.1761	17217	20929	9.6221	1	3.2266e-22	6.4531e-22	6.5273e-20	TRUE
lib91.g1656	lib91.g1656	996.52/1086.5/1089.8	1315/2467.3/2503.4	1086.5	2467.3	1.1825	4054.3	20597	9.621	1	3.2595e-22	6.5191e-22	6.5288e-20	TRUE
lib91.g499	lib91.g499	935.84/846.82/842.64	2063.7/2438.5/835.2	846.82	2063.7	1.2841	3970.5	16053	9.604	1	3.8458e-22	7.6917e-22	7.6276e-20	TRUE
lib91.g3396	lib91.g3396	1305.3/1008.4/1053.1	2408.6/1520.3/4406.5	1053.1	2408.6	1.1928	32803	19963	9.5939	1	4.2397e-22	8.4794e-22	8.3271e-20	TRUE
lib91.g3079	lib91.g3079	1355.3/1334.6/1412.4	3012.7/2890.8/850.56	1355.3	2890.8	1.0923	1840.8	25692	9.5793	1	4.8842e-22	9.7684e-22	9.5007e-20	TRUE
lib91.g3070	lib91.g3070	1735.4/1921.7/1917.8	2387.7/4242.6/3740.3	1917.8	3740.3	0.96336	16636	36354	9.5586	1	5.9662e-22	1.1932e-21	1.1495e-19	TRUE
lib91.g5389	lib91.g5389	1414.9/1651.4/1140.4	3794.3/1368.7/2970.9	1414.9	2970.9	1.0697	65655	26823	9.5008	1	1.0411e-21	2.0823e-21	1.987e-19	TRUE
lib91.g5037	lib91.g5037	1219/1376.9/1532.7	4000.7/1403.5/2907.3	1376.9	2907.3	1.0777	24603	26101	9.4728	1	1.3626e-21	2.7252e-21	2.5762e-19	TRUE
lib91.g5362	lib91.g5362	1158.4/1259.7/1444.5	2721.6/3174.5/661.79	1259.7	2721.6	1.1108	22218	23879	9.4607	1	1.5299e-21	3.0598e-21	2.8658e-19	TRUE
lib91.g3886	lib91.g3886	640.93/948.19/901.45	3971.8/1195.1/2136.8	901.45	2136.8	1.2442	35028	17089	9.4504	1	1.6871e-21	3.3742e-21	3.1312e-19	TRUE
lib91.g8257	lib91.g8257	1225.4/1663/1288.3	2760.5/2832.3/1279.7	1288.3	2760.5	1.0989	72183	24422	9.4205	1	2.2444e-21	4.4888e-21	4.1276e-19	TRUE
lib91.g1067	lib91.g1067	2054.8/1714.8/1702.7	3411.5/1405.2/5739.9	1714.8	3411.5	0.99198	57883	32506	9.4109	1	2.4593e-21	4.9187e-21	4.4822e-19	TRUE
lib91.g8946	lib91.g8946	1037/1136.1/1099.9	2455.4/3767.4/1011.9	1099.9	2455.4	1.1578	2636.9	20851	9.3873	1	3.079e-21	6.1579e-21	5.5614e-19	TRUE
lib91.g9822	lib91.g9822	1807.8/2088.5/1893.9	3671.7/4513.6/1378.5	1893.9	3671.7	0.95474	22655	35902	9.3829	1	3.2107e-21	6.4213e-21	5.7479e-19	TRUE
lib91.g1670	lib91.g1670	1440.5/1391.7/1621	2990.8/1761.7/4426.2	1440.5	2990.8	1.0535	17476	27307	9.3817	1	3.2449e-21	6.4899e-21	5.7583e-19	TRUE
lib91.g3811	lib91.g3811	1657.7/1814/1632	3625.8/2759.5/3316.7	1657.7	3316.7	1.0001	12551	31424	9.3586	1	4.0418e-21	8.0837e-21	7.1101e-19	TRUE
lib91.g6758	lib91.g6758	1587.4/1621.8/1537.3	3206.1/1800.7/3648.1	1587.4	3206.1	1.0137	1846.8	30092	9.3314	1	5.2235e-21	1.0447e-20	9.1096e-19	TRUE
lib91.g1661	lib91.g1661	948.61/1211.1/928.1	755.68/2323.3/2199.4	948.61	2199.4	1.2124	34661	17983	9.3273	1	5.4303e-21	1.0861e-20	9.3893e-19	TRUE
lib91.g6610	lib91.g6610	1010.4/1202.7/1145	2518.3/2647.7/2154.4	1145	2518.3	1.1364	10723	21705	9.3215	1	5.7344e-21	1.1469e-20	9.831e-19	TRUE
lib91.g7435	lib91.g7435	1091.3/1481.4/1065	870.32/4144.3/2429.9	1091.3	2429.9	1.1541	76448	20687	9.3068	1	6.5881e-21	1.3176e-20	1.12e-18	TRUE
lib91.g8495	lib91.g8495	956.07/1007.3/1116.5	617.1/2291.1/2361.8	1007.3	2291.1	1.1847	7270.8	19095	9.2902	1	7.6987e-21	1.5397e-20	1.2979e-18	TRUE
lib91.g5018	lib91.g5018	1584.2/1697.9/1347.1	847.39/3424.4/3190.4	1584.2	3190.4	1.0095	34566	30032	9.2687	1	9.4235e-21	1.8847e-20	1.5755e-18	TRUE
lib91.g1435	lib91.g1435	1800.3/1456.1/1643.9	7324.5/3277.8/2328.9	1643.9	3277.8	0.99516	29878	31163	9.2556	1	1.0648e-20	2.1297e-20	1.7657e-18	TRUE
lib91.g5813	lib91.g5813	1386.2/1211.1/1288.3	3167.3/1259.5/2731.7	1288.3	2731.7	1.0837	7770.5	24422	9.2361	1	1.2784e-20	2.5568e-20	2.1026e-18	TRUE
lib91.g170	lib91.g170	1021/1474/1222.1	1562.2/2673.1/2624.1	1222.1	2624.1	1.1018	51948	23168	9.2108	1	1.618e-20	3.2359e-20	2.6396e-18	TRUE
lib91.g3666	lib91.g3666	1893/2191/1897.5	3866.1/3642.9/1572.7	1897.5	3642.9	0.94059	43060	35971	9.2025	1	1.7493e-20	3.4986e-20	2.8311e-18	TRUE
lib91.g1328	lib91.g1328	798.5/1179.4/1315	2555.1/3452.3/1460.8	1179.4	2555.1	1.1147	81739	22358	9.2005	1	1.782e-20	3.5641e-20	2.8612e-18	TRUE
lib91.g5587	lib91.g5587	1314.9/1527.9/1468.4	3000.8/1817.6/3571.3	1468.4	3000.8	1.0306	13558	27836	9.1844	1	2.0683e-20	4.1366e-20	3.2946e-18	TRUE
lib91.g2077	lib91.g2077	1644.9/1511/1655.9	1514.3/3695.4/3262.9	1644.9	3262.9	0.98771	9028	31182	9.1626	1	2.5323e-20	5.0647e-20	4.0023e-18	TRUE
lib91.g9627	lib91.g9627	1565.1/1244.9/1215.7	2671.8/2648.5/888.98	1244.9	2648.5	1.0886	51676	23599	9.1371	1	3.2088e-20	6.4176e-20	5.0321e-18	TRUE
lib91.g3690	lib91.g3690	1059.3/888/991.5	2490.3/763.14/2243.3	991.5	2243.3	1.1771	7656.9	18796	9.1307	1	3.4025e-20	6.805e-20	5.2948e-18	TRUE
lib91.g974	lib91.g974	908.16/1332.5/1041.1	2321.9/2715.4/1595.8	1041.1	2321.9	1.1564	51300	19736	9.1165	1	3.8808e-20	7.7616e-20	5.993e-18	TRUE
lib91.g3840	lib91.g3840	957.13/1136.1/960.26	1019.9/2187.8/2262	960.26	2187.8	1.1871	15471	18203	9.0981	1	4.5982e-20	9.1963e-20	7.047e-18	TRUE
lib91.g933	lib91.g933	849.6/839.43/771.88	1986.9/3412.5/1808.7	839.43	1986.9	1.242	2333.1	15913	9.0962	1	4.6761e-20	9.3522e-20	7.1126e-18	TRUE
lib91.g3431	lib91.g3431	1441.6/1528.9/1581.4	3074.5/4373.8/2473.8	1528.9	3074.5	1.0074	5196.1	28983	9.0787	1	5.4917e-20	1.0983e-19	8.2909e-18	TRUE
lib91.g277	lib91.g277	995.46/798.25/1126.6	2476.4/624.23/2237.8	995.46	2237.8	1.1679	28042	18871	9.0438	1	7.5658e-20	1.5132e-19	1.1338e-17	TRUE
lib91.g8859	lib91.g8859	1065.7/787.69/934.53	2589/1086.7/2135.7	934.53	2135.7	1.1916	19387	17716	9.0249	1	8.9947e-20	1.7989e-19	1.338e-17	TRUE
lib91.g8075	lib91.g8075	1111.5/1014.7/899.61	2301.9/1416.2/2265.2	1014.7	2265.2	1.1578	11309	19236	9.0166	1	9.6989e-20	1.9398e-19	1.4273e-17	TRUE
lib91.g1431	lib91.g1431	1643.8/1584.9/1692.6	3403.5/930.84/3235.4	1643.8	3235.4	0.97646	2927.7	31162	9.0162	1	9.7364e-20	1.9473e-19	1.4273e-17	TRUE
lib91.g2571	lib91.g2571	1251/1305.1/1264.4	7683.4/1649.1/2652.7	1264.4	2652.7	1.0684	917.02	23969	8.9669	1	1.5255e-19	3.0511e-19	2.2203e-17	TRUE
lib91.g3390	lib91.g3390	828.31/786.64/914.31	1016.9/1951.5/2143.4	828.31	1951.5	1.2353	4566.7	15702	8.9632	1	1.5775e-19	3.1551e-19	2.2795e-17	TRUE
lib91.g7771	lib91.g7771	631.34/828.87/908.8	981.98/1951.5/2379.4	828.87	1951.5	1.2343	22703	15713	8.9556	1	1.6899e-19	3.3798e-19	2.4246e-17	TRUE
lib91.g7097	lib91.g7097	613.24/930.24/763.61	715.8/1970.1/1840.5	763.61	1840.5	1.2681	25187	14476	8.9507	1	1.7661e-19	3.5322e-19	2.5015e-17	TRUE
lib91.g8981	lib91.g8981	1367/1025.3/1242.4	2616/2663.8/1084.3	1242.4	2616	1.0736	31335	23551	8.9506	1	1.7683e-19	3.5365e-19	2.5015e-17	TRUE
lib91.g2145	lib91.g2145	1496.9/1436/1384.8	2912/3216/1953.6	1436	2912	1.0195	3166.2	27222	8.9461	1	1.8408e-19	3.6815e-19	2.586e-17	TRUE
lib91.g2418	lib91.g2418	1480.9/1750.7/1582.4	3131.4/1265.4/4098.1	1582.4	3131.4	0.98426	19306	29996	8.9437	1	1.8811e-19	3.7622e-19	2.6244e-17	TRUE
lib91.g6753	lib91.g6753	2402.9/2244.8/2601.4	4305.8/2234.4/5223	2402.9	4305.8	0.8412	32200	45552	8.9154	1	2.4293e-19	4.8586e-19	3.3661e-17	TRUE
lib91.g6893	lib91.g6893	1465/969.31/1015.4	4140.3/2252.1/905.44	1015.4	2252.1	1.1485	1.0212e+05	19249	8.9142	1	2.4573e-19	4.9145e-19	3.3817e-17	TRUE
lib91.g9276	lib91.g9276	1193.5/1293.5/1579.6	464.57/2688.3/3063.1	1293.5	2688.3	1.0549	45935	24520	8.9079	1	2.6004e-19	5.2008e-19	3.5544e-17	TRUE
lib91.g2081	lib91.g2081	929.45/1203.7/1034.7	2280/3012.7/1979.9	1034.7	2280	1.1391	19822	19614	8.8917	1	3.0086e-19	6.0173e-19	4.0849e-17	TRUE
lib91.g4319	lib91.g4319	1200.9/1258.6/1474.8	2687.7/2631.6/893.37	1258.6	2631.6	1.0635	25041	23859	8.8886	1	3.0953e-19	6.1906e-19	4.1745e-17	TRUE
lib91.g857	lib91.g857	1057.2/1352.6/1170.7	2716.6/736.03/2489.1	1170.7	2489.1	1.0876	22984	22192	8.8504	1	4.362e-19	8.7241e-19	5.844e-17	TRUE
lib91.g4663	lib91.g4663	1439.4/1544.8/1334.3	4224/2900.9/2121.5	1439.4	2900.9	1.0105	11079	27287	8.8476	1	4.4711e-19	8.9421e-19	5.9506e-17	TRUE
lib91.g7728	lib91.g7728	1383/1188.9/1660.5	4175.2/942.7/2814	1383	2814	1.0243	57326	26217	8.8379	1	4.8771e-19	9.7543e-19	6.4487e-17	TRUE
lib91.g7103	lib91.g7103	622.83/767.63/718.59	1748.6/3013.6/1265.4	718.59	1748.6	1.2818	5787.6	13622	8.8253	1	5.4571e-19	1.0914e-18	7.1687e-17	TRUE
lib91.g4607	lib91.g4607	956.07/1089.7/834.37	2139.4/728.41/2379.4	956.07	2139.4	1.1612	16331	18124	8.79	1	7.4784e-19	1.4957e-18	9.7605e-17	TRUE
lib91.g2541	lib91.g2541	1396.8/1136.1/1200.1	4213/824.12/2524.3	1200.1	2524.3	1.0721	21399	22750	8.7791	1	8.236e-19	1.6472e-18	1.068e-16	TRUE
lib91.g1563	lib91.g1563	1631.1/1417/1189.1	3770.4/1350.1/2848	1417	2848	1.0066	48888	26862	8.7313	1	1.2591e-18	2.5182e-18	1.6224e-16	TRUE
lib91.g827	lib91.g827	1098.7/1282.9/1275.4	2719.6/2632.4/544.36	1275.4	2632.4	1.0448	15642	24178	8.727	1	1.3077e-18	2.6154e-18	1.6743e-16	TRUE
lib91.g5057	lib91.g5057	1650.2/1832/1656.8	1642.9/3345.6/3202.5	1656.8	3202.5	0.95039	15365	31407	8.722	1	1.3666e-18	2.7333e-18	1.7325e-16	TRUE
lib91.g1037	lib91.g1037	1577.8/1405.4/1567.7	1523.3/3071.2/3794.1	1567.7	3071.2	0.96973	13217	29718	8.7217	1	1.3702e-18	2.7405e-18	1.7325e-16	TRUE
lib91.g248	lib91.g248	2188.9/1655.6/1707.3	3274.9/2320.7/3632.7	1707.3	3274.9	0.93931	1.1731e+05	32365	8.7135	1	1.4731e-18	2.9461e-18	1.8509e-16	TRUE
lib91.g6435	lib91.g6435	746.33/903.84/710.32	1777.5/1991.3/550.95	746.33	1777.5	1.2509	13054	14148	8.6696	1	2.1685e-18	4.337e-18	2.708e-16	TRUE
lib91.g2617	lib91.g2617	1471.4/1622.9/1960.9	2419.6/3228.7/3142.2	1622.9	3142.2	0.95275	68620	30765	8.6617	1	2.3247e-18	4.6493e-18	2.8851e-16	TRUE
lib91.g9311	lib91.g9311	1322.3/1254.4/1191.8	3499.2/1714.3/2587.9	1254.4	2587.9	1.0442	4263.7	23779	8.6477	1	2.6281e-18	5.2562e-18	3.2419e-16	TRUE
lib91.g390	lib91.g390	1325.5/1228/1138.5	2545.2/1579.6/2555	1228	2545.2	1.0508	8756.1	23279	8.633	1	2.9884e-18	5.9768e-18	3.6639e-16	TRUE
lib91.g9171	lib91.g9171	1251/1206.9/1292	4515.1/2571.5/1152.4	1251	2571.5	1.0389	1813	23714	8.5748	1	4.963e-18	9.926e-18	6.0483e-16	TRUE
lib91.g16	lib91.g16	1460.7/1290.3/1293.8	2647.9/2635.8/639.84	1293.8	2635.8	1.026	13933	24527	8.5691	1	5.2162e-18	1.0432e-17	6.3187e-16	TRUE
lib91.g6517	lib91.g6517	1196.7/1186.8/1347.1	4106.4/2485.1/1325.8	1196.7	2485.1	1.0536	11365	22685	8.5541	1	5.9404e-18	1.1881e-17	7.1532e-16	TRUE
lib91.g2333	lib91.g2333	1542.7/1276.6/1295.7	2635.9/1046.9/2773.4	1295.7	2635.9	1.024	30695	24561	8.5517	1	6.0646e-18	1.2129e-17	7.2595e-16	TRUE
lib91.g5557	lib91.g5557	1651.3/1252.3/1378.4	935.12/2759.5/4368.1	1378.4	2759.5	1.0009	45192	26129	8.5441	1	6.4747e-18	1.2949e-17	7.7049e-16	TRUE
lib91.g9660	lib91.g9660	1677.9/1748.6/1827.7	3302.8/3490.4/2693.3	1748.6	3302.8	0.91716	5628.2	33147	8.5371	1	6.8821e-18	1.3764e-17	8.1418e-16	TRUE
lib91.g1872	lib91.g1872	1093.4/1089.7/776.48	2461.4/294.75/2312.4	1089.7	2312.4	1.0848	49054	20657	8.5077	1	8.8727e-18	1.7745e-17	1.0436e-15	TRUE
lib91.g9397	lib91.g9397	993.33/1069.6/1228.6	3152.3/2280.9/839.59	1069.6	2280.9	1.0918	15545	20276	8.5067	1	8.9446e-18	1.7889e-17	1.0459e-15	TRUE
lib91.g10084	lib91.g10084	1291.4/1223.8/1271.8	3033.7/2589.2/920.8	1271.8	2589.2	1.0251	1345	24109	8.4851	1	1.078e-17	2.156e-17	1.2533e-15	TRUE
lib91.g4793	lib91.g4793	1716.2/1545.8/1861.7	5176.1/2414.8/3244.2	1716.2	3244.2	0.91823	25101	32534	8.4713	1	1.2135e-17	2.427e-17	1.4028e-15	TRUE
lib91.g5059	lib91.g5059	793.17/1072.8/1141.3	3540.1/856.3/2279.5	1072.8	2279.5	1.0867	41437	20336	8.462	1	1.3143e-17	2.6285e-17	1.5107e-15	TRUE
lib91.g5545	lib91.g5545	1479.9/1265/1233.2	1820.4/2730.7/2570.4	1265	2570.4	1.0223	23601	23979	8.4299	1	1.7296e-17	3.4591e-17	1.9768e-15	TRUE
lib91.g7345	lib91.g7345	793.17/758.13/795.77	354.91/1870.1/1825.1	793.17	1825.1	1.2013	617.43	15036	8.416	1	1.9484e-17	3.8969e-17	2.2144e-15	TRUE
lib91.g2374	lib91.g2374	1865.3/1743.3/1688	3917.9/2025.1/3271.7	1743.3	3271.7	0.90784	8969.3	33047	8.4075	1	2.0939e-17	4.1877e-17	2.3664e-15	TRUE
lib91.g580	lib91.g580	1455.4/1445.5/1299.3	2836.3/3683.5/1634.2	1445.5	2836.3	0.97193	10733	27402	8.4016	1	2.2028e-17	4.4057e-17	2.4757e-15	TRUE
lib91.g4222	lib91.g4222	1741.8/1712.7/1672.4	1555.2/3224.5/3397.9	1712.7	3224.5	0.91244	1234	32466	8.3905	1	2.4213e-17	4.8425e-17	2.7062e-15	TRUE
lib91.g3658	lib91.g3658	1533.1/1335.7/1453.7	3631.8/2843.3/2027.1	1453.7	2843.3	0.96736	10116	27558	8.371	1	2.8572e-17	5.7145e-17	3.1673e-15	TRUE
lib91.g6555	lib91.g6555	1326.6/1474/1485.9	3921.9/2401.2/2873.3	1474	2873.3	0.96246	10942	27943	8.3706	1	2.8651e-17	5.7302e-17	3.1673e-15	TRUE
lib91.g4956	lib91.g4956	1034.9/1237.5/1060.4	3010.7/2245.4/2006.2	1060.4	2245.4	1.0816	16006	20102	8.3575	1	3.2029e-17	6.4059e-17	3.5215e-15	TRUE
lib91.g3952	lib91.g3952	1436.2/1591.2/1337	3172.2/1905.7/2815.1	1436.2	2815.1	0.97041	16934	27226	8.3566	1	3.2278e-17	6.4556e-17	3.5297e-15	TRUE
lib91.g4253	lib91.g4253	739.94/1192.1/780.15	1794.5/1655.9/2037	780.15	1794.5	1.2007	85658	14789	8.3408	1	3.6903e-17	7.3807e-17	4.0137e-15	TRUE
lib91.g8754	lib91.g8754	1272.3/1142.5/1218.5	3270.9/1708.4/2482.6	1218.5	2482.6	1.0261	4335.1	23098	8.3174	1	4.4975e-17	8.9949e-17	4.8654e-15	TRUE
lib91.g7506	lib91.g7506	881.54/1142.5/893.18	1973.9/2025.1/986.66	893.18	1973.9	1.1432	31141	16932	8.3057	1	4.9634e-17	9.9269e-17	5.341e-15	TRUE
lib91.g4064	lib91.g4064	1730.1/1956.6/1810.2	3916.9/3348.1/1245.7	1810.2	3348.1	0.88681	13918	34316	8.3018	1	5.1254e-17	1.0251e-16	5.486e-15	TRUE
lib91.g6416	lib91.g6416	880.47/1036.9/939.12	2046.7/2221.6/509.24	939.12	2046.7	1.1231	6498.3	17803	8.301	1	5.1608e-17	1.0322e-16	5.4949e-15	TRUE
lib91.g4097	lib91.g4097	862.38/1016.8/1018.1	1316.9/2167.4/3114.7	1016.8	2167.4	1.0912	11928	19276	8.2876	1	5.7794e-17	1.1559e-16	6.1213e-15	TRUE
lib91.g130	lib91.g130	832.56/753.9/764.53	2851.2/315.93/1761.5	764.53	1761.5	1.2031	2370.7	14493	8.2813	1	6.0916e-17	1.2183e-16	6.4183e-15	TRUE
lib91.g1689	lib91.g1689	1045.5/769.74/723.18	1971.9/1768.5/807.76	769.74	1768.5	1.199	39104	14592	8.2682	1	6.8022e-17	1.3604e-16	7.13e-15	TRUE
lib91.g1280	lib91.g1280	1383/1096/1160.6	2744.6/2386.8/1064.6	1160.6	2386.8	1.0396	26818	22001	8.2671	1	6.8642e-17	1.3728e-16	7.1579e-15	TRUE
lib91.g1484	lib91.g1484	1335.1/1290.3/1036.5	2583.1/3272.8/705.69	1290.3	2583.1	1.0008	33202	24460	8.2659	1	6.9321e-17	1.3864e-16	7.1916e-15	TRUE
lib91.g7130	lib91.g7130	1498/1449.7/1299.3	1484.4/3864.8/2819.5	1449.7	2819.5	0.95916	12474	27482	8.2626	1	7.1286e-17	1.4257e-16	7.3578e-15	TRUE
lib91.g5408	lib91.g5408	1347.9/1511/1695.4	2906.1/1494.9/2994	1511	2906.1	0.94312	30307	28643	8.2431	1	8.3922e-17	1.6784e-16	8.618e-15	TRUE
lib91.g9154	lib91.g9154	1007.2/905.95/1085.2	2300.9/1735.5/2144.5	1007.2	2144.5	1.0896	8169.1	19093	8.2312	1	9.2694e-17	1.8539e-16	9.4707e-15	TRUE
lib91.g8373	lib91.g8373	1314.9/1616.6/1428	3108.4/1724.5/2780	1428	2780	0.9606	24181	27070	8.2173	1	1.0404e-16	2.0807e-16	1.0576e-14	TRUE
lib91.g5849	lib91.g5849	1674.7/1628.2/1573.2	3406.5/3071.2/1720.9	1628.2	3071.2	0.91511	2595.7	30865	8.2136	1	1.0737e-16	2.1473e-16	1.086e-14	TRUE
lib91.g3004	lib91.g3004	1163.7/1279.7/1377.4	4007.7/2555.4/1601.3	1279.7	2555.4	0.99712	11508	24260	8.1899	1	1.307e-16	2.614e-16	1.3155e-14	TRUE
lib91.g2154	lib91.g2154	1599.1/1875.3/2016.1	4794.2/3419.3/2383.8	1875.3	3419.3	0.86626	48042	35549	8.1892	1	1.3147e-16	2.6293e-16	1.3166e-14	TRUE
lib91.g8212	lib91.g8212	1441.6/992.54/1170.7	1308/2723.9/2387.1	1170.7	2387.1	1.0273	52552	22192	8.1652	1	1.6045e-16	3.2089e-16	1.5989e-14	TRUE
lib91.g3163	lib91.g3163	1315.9/943.96/1048.5	912.19/2197.9/2450.7	1048.5	2197.9	1.0671	41225	19876	8.1533	1	1.771e-16	3.5419e-16	1.7562e-14	TRUE
lib91.g4922	lib91.g4922	1109.4/905.95/1060.4	2962.9/285.43/2214.8	1060.4	2214.8	1.0618	13128	20102	8.1417	1	1.9492e-16	3.8985e-16	1.9236e-14	TRUE
lib91.g2184	lib91.g2184	1849.3/1934.4/2079.5	3492.3/3674.2/2191.7	1934.4	3492.3	0.85195	14146	36670	8.1354	1	2.0536e-16	4.1071e-16	2.0167e-14	TRUE
lib91.g5853	lib91.g5853	1088.1/1086.5/979.56	2295.9/2253.8/1898.7	1086.5	2253.8	1.052	5720.8	20597	8.1338	1	2.0806e-16	4.1613e-16	2.0334e-14	TRUE
lib91.g1404	lib91.g1404	881.54/902.79/786.59	3301.8/1932.8/527.9	881.54	1932.8	1.1317	4733.8	16711	8.1324	1	2.1047e-16	4.2094e-16	2.047e-14	TRUE
lib91.g3923	lib91.g3923	1550.1/1663/1423.4	2942.9/3620/1336.8	1550.1	2942.9	0.92442	14405	29386	8.1249	1	2.2378e-16	4.4756e-16	2.166e-14	TRUE
lib91.g4815	lib91.g4815	1320.2/1596.5/1325.1	2608/2902.6/1694.5	1325.1	2608	0.97633	36852	25119	8.0946	1	2.8722e-16	5.7444e-16	2.7669e-14	TRUE
lib91.g3244	lib91.g3244	1462.8/1086.5/1338.8	2626.9/3053.4/1403.7	1338.8	2626.9	0.97185	39525	25380	8.0852	1	3.1026e-16	6.2052e-16	2.9747e-14	TRUE
lib91.g979	lib91.g979	1775.9/1657.7/1787.3	3259/4500.9/1653.9	1775.9	3259	0.87553	7040	33664	8.0833	1	3.1509e-16	6.3018e-16	3.0068e-14	TRUE
lib91.g10043	lib91.g10043	1646/1546.9/1545.6	1382.7/3416.7/2930.3	1546.9	2930.3	0.92127	4910.1	29324	8.079	1	3.2661e-16	6.5321e-16	3.102e-14	TRUE
lib91.g6144	lib91.g6144	1223.3/1212.2/1302.1	3434.4/1080.8/2450.7	1223.3	2450.7	1.0018	3166.5	23190	8.0603	1	3.8067e-16	7.6134e-16	3.5986e-14	TRUE
lib91.g7168	lib91.g7168	990.13/1389.6/1049.4	411.73/2186.1/5484.2	1049.4	2186.1	1.0581	59609	19893	8.0591	1	3.8423e-16	7.6846e-16	3.6154e-14	TRUE
lib91.g4563	lib91.g4563	618.57/429.75/439.24	1201.3/1172.2/409.37	439.24	1172.2	1.4141	16125	8326.5	8.0328	1	4.7633e-16	9.5265e-16	4.4611e-14	TRUE
lib91.g4123	lib91.g4123	1404.3/1652.5/1436.3	4879/1086.7/2760.2	1436.3	2760.2	0.94199	23885	27227	8.0238	1	5.1262e-16	1.0252e-15	4.7789e-14	TRUE
lib91.g3822	lib91.g3822	1432/1668.3/1555.7	2932/1611/3870.9	1555.7	2932	0.91387	13995	29491	8.0141	1	5.5454e-16	1.1091e-15	5.1357e-14	TRUE
lib91.g6553	lib91.g6553	1230.7/1409.6/1511.6	845.4/4024/2719.6	1409.6	2719.6	0.94761	21197	26722	8.0138	1	5.5597e-16	1.1119e-15	5.1357e-14	TRUE
lib91.g3256	lib91.g3256	1200.9/1130.9/1038.4	1606.1/2563.8/2303.7	1130.9	2303.7	1.0259	6733	21437	8.0101	1	5.7299e-16	1.146e-15	5.2689e-14	TRUE
lib91.g2228	lib91.g2228	994.39/781.36/925.34	1982.9/4862.6/865.93	925.34	1982.9	1.0987	12750	17541	7.985	1	7.0288e-16	1.4058e-15	6.434e-14	TRUE
lib91.g8446	lib91.g8446	1607.6/1209/1277.3	4431.4/2518.9/1242.4	1277.3	2518.9	0.97918	56899	24213	7.9795	1	7.3454e-16	1.4691e-15	6.6936e-14	TRUE
lib91.g3787	lib91.g3787	1031.7/888/1186.3	2147.4/2375.8/1346.6	1031.7	2147.4	1.0569	22277	19557	7.9783	1	7.4157e-16	1.4831e-15	6.7273e-14	TRUE
lib91.g123	lib91.g123	1697.1/1480.4/1668.7	3086.5/3210.1/1745	1668.7	3086.5	0.88682	18145	31634	7.9713	1	7.8503e-16	1.5701e-15	7.0898e-14	TRUE
lib91.g435	lib91.g435	1027.4/1105.5/1072.4	1658.9/2499.5/2208.2	1072.4	2208.2	1.0414	1560.5	20329	7.9662	1	8.1794e-16	1.6359e-15	7.3542e-14	TRUE
lib91.g1345	lib91.g1345	961.39/1079.1/969.45	2103.5/1373.8/2047.9	969.45	2047.9	1.0782	6046.3	18378	7.9556	1	8.9127e-16	1.7825e-15	7.978e-14	TRUE
lib91.g683	lib91.g683	1717.3/1900.6/1833.2	2098.5/3686.9/3314.5	1833.2	3314.5	0.85404	8989	34752	7.9458	1	9.6498e-16	1.93e-15	8.5998e-14	TRUE
lib91.g4276	lib91.g4276	1809.9/1658.8/1660.5	3170.2/3063.6/1119.5	1660.5	3063.6	0.88322	11170	31477	7.9084	1	1.3039e-15	2.6077e-15	1.1569e-13	TRUE
lib91.g1021	lib91.g1021	738.87/855.27/733.29	1144.5/1674.5/1928.3	738.87	1674.5	1.1792	6789.6	14007	7.9055	1	1.3339e-15	2.6678e-15	1.1784e-13	TRUE
lib91.g6564	lib91.g6564	729.29/627.2/782.91	1641/1658.4/2039.2	729.29	1658.4	1.1841	6649	13825	7.9019	1	1.3731e-15	2.7462e-15	1.2077e-13	TRUE
lib91.g8452	lib91.g8452	1452.2/1482.5/1553.9	4067.5/1710.9/2805.2	1482.5	2805.2	0.91965	3007.5	28103	7.8905	1	1.5052e-15	3.0104e-15	1.3182e-13	TRUE
lib91.g9386	lib91.g9386	1809.9/1969.2/1747.8	2646.9/3736.9/3269.5	1809.9	3269.5	0.85277	14622	34310	7.8796	1	1.6423e-15	3.2846e-15	1.4321e-13	TRUE
lib91.g2138	lib91.g2138	1437.3/1742.2/1881	3173.2/3754.7/1300.5	1742.2	3173.2	0.86466	56120	33027	7.8743	1	1.713e-15	3.4261e-15	1.4873e-13	TRUE
lib91.g2099	lib91.g2099	1416/1438.1/1710.1	2225.2/2737.5/2832.7	1438.1	2737.5	0.92818	37228	27262	7.8694	1	1.7813e-15	3.5625e-15	1.5399e-13	TRUE
lib91.g656	lib91.g656	777.2/764.46/786.59	1787.5/1730.4/782.52	777.2	1730.4	1.1537	125.15	14733	7.8529	1	2.0323e-15	4.0645e-15	1.7495e-13	TRUE
lib91.g5248	lib91.g5248	976.29/1266/1283.7	2482.4/3624.3/2020.5	1266	2482.4	0.97087	42125	23999	7.8516	1	2.0536e-15	4.1073e-15	1.7604e-13	TRUE
lib91.g4053	lib91.g4053	1071/1224.8/1325.1	1553.2/2420.7/2710.8	1224.8	2420.7	0.98225	16848	23219	7.848	1	2.1135e-15	4.227e-15	1.8041e-13	TRUE
lib91.g5642	lib91.g5642	1228.6/1447.6/1430.7	5476.2/2721.4/1232.5	1430.7	2721.4	0.92709	20569	27122	7.8368	1	2.3106e-15	4.6213e-15	1.964e-13	TRUE
lib91.g7917	lib91.g7917	1024.2/958.75/1269.9	4360.6/1066.4/2116	1024.2	2116	1.0461	32333	19416	7.8354	1	2.3368e-15	4.6736e-15	1.978e-13	TRUE
lib91.g3064	lib91.g3064	1161.5/947.13/974.96	2039.7/5685/1070.1	974.96	2039.7	1.0642	17794	18482	7.8321	1	2.3991e-15	4.7981e-15	2.0222e-13	TRUE
lib91.g7684	lib91.g7684	1282.9/1422.3/1170.7	802.53/2609.6/2503.4	1282.9	2503.4	0.96392	16009	24320	7.8262	1	2.5136e-15	5.0272e-15	2.11e-13	TRUE
lib91.g2634	lib91.g2634	1097.7/795.08/849.07	3358.7/1774.4/1840.5	849.07	1840.5	1.1152	32357	16096	7.8147	1	2.7542e-15	5.5084e-15	2.3024e-13	TRUE
lib91.g9989	lib91.g9989	1315.9/1131.9/1039.3	2312.9/832.59/2274	1131.9	2274	1.0058	21219	21457	7.7969	1	3.1728e-15	6.3457e-15	2.6414e-13	TRUE
lib91.g5352	lib91.g5352	1658.7/1890/1954.5	3363.7/3560.7/1722	1890	3363.7	0.83128	28828	35829	7.7851	1	3.4824e-15	6.9648e-15	2.8873e-13	TRUE
lib91.g4034	lib91.g4034	1476.7/1740.1/1464.7	2976.8/2779/2188.4	1476.7	2779	0.91173	34767	27993	7.7836	1	3.5255e-15	7.0511e-15	2.9111e-13	TRUE
lib91.g1969	lib91.g1969	1613/1570.1/1769.8	1475.5/2967/3288.1	1613	2967	0.87888	13220	30576	7.7435	1	4.837e-15	9.6739e-15	3.9777e-13	TRUE
lib91.g8680	lib91.g8680	673.93/550.12/701.13	312.04/1569.5/1548.6	673.93	1548.6	1.1991	8034.5	12776	7.7383	1	5.0394e-15	1.0079e-14	4.1274e-13	TRUE
lib91.g4564	lib91.g4564	1756.7/2156.1/1655.9	3164.3/721.63/4068.4	1756.7	3164.3	0.84865	84856	33301	7.7133	1	6.1287e-15	1.2257e-14	4.9994e-13	TRUE
lib91.g376	lib91.g376	1442.6/1511/1441.8	2717.6/980.81/2810.7	1442.6	2717.6	0.9132	2337	27347	7.7101	1	6.2849e-15	1.257e-14	5.1062e-13	TRUE
lib91.g9539	lib91.g9539	1757.8/1330.4/1150.5	2553.1/1860.8/3782	1330.4	2553.1	0.93987	1.075e+05	25220	7.6993	1	6.8394e-15	1.3679e-14	5.5344e-13	TRUE
lib91.g4368	lib91.g4368	713.32/669.43/701.13	492.48/1587.3/2653.8	701.13	1587.3	1.1776	576.59	13291	7.6863	1	7.5741e-15	1.5148e-14	6.1046e-13	TRUE
lib91.g1040	lib91.g1040	1627.9/1527.9/1772.6	2394.6/6232.1/2975.3	1627.9	2975.3	0.86967	15469	30859	7.6705	1	8.5636e-15	1.7127e-14	6.8746e-13	TRUE
lib91.g479	lib91.g479	1495.8/1184.7/1561.2	2784.4/3262.6/1524.4	1495.8	2784.4	0.89597	50541	28356	7.6522	1	9.8768e-15	1.9754e-14	7.8976e-13	TRUE
lib91.g5639	lib91.g5639	718.65/908.06/898.69	3467.3/1896.4/1165.5	898.69	1896.4	1.0765	16252	17036	7.644	1	1.0533e-14	2.1065e-14	8.3889e-13	TRUE
lib91.g3477	lib91.g3477	1225.4/1105.5/1137.6	2624.9/2259.8/1471.8	1137.6	2259.8	0.98954	4370.9	21565	7.6414	1	1.0742e-14	2.1484e-14	8.522e-13	TRUE
lib91.g3394	lib91.g3394	1303.1/1871/1471.2	2746.5/2797.6/876.9	1471.2	2746.5	0.9002	94062	27889	7.6371	1	1.1112e-14	2.2225e-14	8.7814e-13	TRUE
lib91.g8365	lib91.g8365	961.39/1292.4/937.29	1991.9/3133.9/1505.8	961.39	1991.9	1.0502	55077	18225	7.6333	1	1.1445e-14	2.289e-14	9.0092e-13	TRUE
lib91.g7586	lib91.g7586	1512.9/1728.5/1311.3	1726.7/2804.4/3206.9	1512.9	2804.4	0.88994	43565	28679	7.6262	1	1.2091e-14	2.4183e-14	9.4809e-13	TRUE
lib91.g251	lib91.g251	1737.5/1399.1/1228.6	2640.9/1116.3/3044.5	1399.1	2640.9	0.91608	71813	26521	7.6254	1	1.2167e-14	2.4335e-14	9.5036e-13	TRUE
lib91.g4699	lib91.g4699	755.91/731.73/849.99	2489.3/201.58/1667.1	755.91	1667.1	1.14	4717.9	14330	7.612	1	1.3499e-14	2.6998e-14	1.0503e-12	TRUE
lib91.g5743	lib91.g5743	1303.1/1316.7/1099.9	2495.3/2200.5/3654.7	1303.1	2495.3	0.9367	20739	24703	7.5851	1	1.6608e-14	3.3215e-14	1.2873e-12	TRUE
lib91.g2012	lib91.g2012	912.41/955.58/1001.6	1647.9/1975.2/2502.3	955.58	1975.2	1.0468	1991	18115	7.5755	1	1.7886e-14	3.5772e-14	1.381e-12	TRUE
lib91.g1840	lib91.g1840	1509.7/1444.5/1764.3	4941.8/752.97/2787.7	1509.7	2787.7	0.88436	34542	28619	7.5543	1	2.1055e-14	4.211e-14	1.6195e-12	TRUE
lib91.g9453	lib91.g9453	1179.6/1296.6/1014.5	447.62/2546/2309.1	1179.6	2309.1	0.96841	20484	22362	7.5532	1	2.1238e-14	4.2476e-14	1.6275e-12	TRUE
lib91.g7535	lib91.g7535	1573.6/1541.6/1327.8	3481.3/924.06/2831.6	1541.6	2831.6	0.87674	23361	29224	7.5459	1	2.2465e-14	4.4931e-14	1.715e-12	TRUE
lib91.g1007	lib91.g1007	1012.5/1362.1/1395.8	2572.1/4683/2370.6	1362.1	2572.1	0.91661	61680	25821	7.53	1	2.5367e-14	5.0733e-14	1.9266e-12	TRUE
lib91.g8344	lib91.g8344	547.24/580.74/694.69	1950/565.79/1370.8	580.74	1370.8	1.2376	7054.1	11009	7.5297	1	2.5427e-14	5.0854e-14	1.9266e-12	TRUE
lib91.g8649	lib91.g8649	1307.4/1126.6/988.74	1278.1/2636.7/2224.6	1126.6	2224.6	0.98092	25846	21357	7.5133	1	2.8826e-14	5.7652e-14	2.1759e-12	TRUE
lib91.g5121	lib91.g5121	1361.7/1230.1/1656.8	1368.8/2568.1/3711.8	1361.7	2568.1	0.91477	52197	25813	7.5085	1	2.9896e-14	5.9793e-14	2.2483e-12	TRUE
lib91.g268	lib91.g268	791.04/501.55/592.7	537.35/1386.5/1484.9	592.7	1386.5	1.2247	23825	11236	7.489	1	3.4692e-14	6.9385e-14	2.5994e-12	TRUE
lib91.g179	lib91.g179	2523.2/2065.3/2126.4	3771.4/3629.3/1481.6	2126.4	3629.3	0.77104	80625	40309	7.4861	1	3.5476e-14	7.0952e-14	2.6482e-12	TRUE
lib91.g1336	lib91.g1336	783.59/852.1/1070.5	2542.2/1802.4/355.59	852.1	1802.4	1.0799	26202	16153	7.477	1	3.8024e-14	7.6048e-14	2.828e-12	TRUE
lib91.g7805	lib91.g7805	1156.2/1392.7/1269	3059.6/1211.2/2426.6	1269	2426.6	0.93468	14012	24056	7.4633	1	4.2186e-14	8.4372e-14	3.1261e-12	TRUE
lib91.g9238	lib91.g9238	870.89/871.11/693.78	2133.4/1825.3/324.86	870.89	1825.3	1.0667	15685	16509	7.4276	1	5.5283e-14	1.1057e-13	4.0816e-12	TRUE
lib91.g3124	lib91.g3124	1676.8/1618.7/1727.5	1325.9/4179/2999.5	1676.8	2999.5	0.83859	2977	31787	7.4184	1	5.9257e-14	1.1851e-13	4.3591e-12	TRUE
lib91.g6489	lib91.g6489	798.5/990.42/822.42	2297.9/791.93/1748.3	822.42	1748.3	1.0871	14399	15590	7.4154	1	6.0627e-14	1.2125e-13	4.4438e-12	TRUE
lib91.g4804	lib91.g4804	830.44/1050.6/1154.1	2096.5/1129.9/2446.3	1050.6	2096.5	0.99611	29598	19916	7.4115	1	6.2453e-14	1.2491e-13	4.5611e-12	TRUE
lib91.g3784	lib91.g3784	1050.8/1467.7/1404.1	2887.1/2612.1/1572.7	1404.1	2612.1	0.8951	64422	26617	7.4045	1	6.5843e-14	1.3169e-13	4.7914e-12	TRUE
lib91.g7400	lib91.g7400	748.46/855.27/822.42	1957/1745.6/594.85	822.42	1745.6	1.0849	3275	15590	7.3939	1	7.1281e-14	1.4256e-13	5.1685e-12	TRUE
lib91.g6975	lib91.g6975	1528.9/1375.8/1269	2637.9/2568.9/1569.4	1375.8	2568.9	0.90037	17413	26081	7.3877	1	7.4696e-14	1.4939e-13	5.3968e-12	TRUE
lib91.g3984	lib91.g3984	756.97/776.08/884.91	836.43/1672/1902	776.08	1672	1.1063	6104.4	14712	7.386	1	7.5629e-14	1.5126e-13	5.4447e-12	TRUE
lib91.g2920	lib91.g2920	958.19/1356.8/1321.4	2489.3/2587.5/1021.8	1321.4	2489.3	0.9132	66583	25049	7.3795	1	7.9433e-14	1.5887e-13	5.6983e-12	TRUE
lib91.g1912	lib91.g1912	912.41/893.28/1052.1	1067.7/1881.2/2354.1	912.41	1881.2	1.043	9945.9	17296	7.366	1	8.7921e-14	1.7584e-13	6.285e-12	TRUE
lib91.g3783	lib91.g3783	1130.7/1287.1/1301.2	1456.5/3047.5/2437.6	1287.1	2437.6	0.92075	12338	24400	7.3649	1	8.8653e-14	1.7731e-13	6.315e-12	TRUE
lib91.g8945	lib91.g8945	1127.5/1016.8/917.99	2346.8/2038.7/476.32	1016.8	2038.7	1.0029	11006	19276	7.3603	1	9.1765e-14	1.8353e-13	6.5137e-12	TRUE
lib91.g4129	lib91.g4129	1059.3/787.69/853.67	2854.2/1789.7/1373	853.67	1789.7	1.0671	23327	16183	7.358	1	9.3358e-14	1.8672e-13	6.6036e-12	TRUE
lib91.g4407	lib91.g4407	983.75/956.64/1029.2	2329.8/1276.4/1987.6	983.75	1987.6	1.0139	1399.4	18649	7.3508	1	9.8478e-14	1.9696e-13	6.9415e-12	TRUE
lib91.g8486	lib91.g8486	1128.5/1064.3/1418.8	2211.2/2203/1546.4	1128.5	2203	0.9644	44184	21393	7.3461	1	1.0206e-13	2.0413e-13	7.1692e-12	TRUE
lib91.g4167	lib91.g4167	1442.6/1172/1092.6	2264/885.1/2528.6	1172	2264	0.94928	39763	22218	7.326	1	1.1853e-13	2.3705e-13	8.2968e-12	TRUE
lib91.g9932	lib91.g9932	1575.7/1687.3/1934.3	2993.8/6811.5/2471.6	1687.3	2993.8	0.82687	36731	31986	7.305	1	1.3858e-13	2.7717e-13	9.6674e-12	TRUE
lib91.g7114	lib91.g7114	1276.5/1454/1118.3	3902/2218.3/2412.3	1276.5	2412.3	0.91766	28257	24199	7.3013	1	1.4253e-13	2.8506e-13	9.9087e-12	TRUE
lib91.g7173	lib91.g7173	1290.4/1195.3/1264.4	2915/2394.4/825.32	1264.4	2394.4	0.92067	2727.7	23969	7.2989	1	1.4507e-13	2.9014e-13	1.0051e-11	TRUE
lib91.g7621	lib91.g7621	933.71/1061.2/901.45	3207.1/882.56/1904.2	933.71	1904.2	1.0273	8643.5	17700	7.2944	1	1.4998e-13	2.9996e-13	1.0355e-11	TRUE
lib91.g6300	lib91.g6300	409.89/456.14/317.94	2398.6/453.14/1052.5	409.89	1052.5	1.3584	5297.1	7770.3	7.29	1	1.5492e-13	3.0985e-13	1.066e-11	TRUE
lib91.g8076	lib91.g8076	1350/1553.2/1286.5	3337.7/1362.8/2515.5	1350	2515.5	0.89739	22667	25591	7.2855	1	1.6022e-13	3.2044e-13	1.0964e-11	TRUE
lib91.g6689	lib91.g6689	1818.4/2108.6/1996.8	3899/3414.2/1042.6	1996.8	3414.2	0.77357	22156	37853	7.2853	1	1.6042e-13	3.2085e-13	1.0964e-11	TRUE
lib91.g8332	lib91.g8332	1186/1373.7/1315	2461.4/4109.6/1303.8	1315	2461.4	0.90397	10037	24927	7.2615	1	1.9143e-13	3.8287e-13	1.3001e-11	TRUE
lib91.g7193	lib91.g7193	914.54/1190/1515.3	3591.9/528.52/2280.6	1190	2280.6	0.9379	90842	22558	7.2614	1	1.9151e-13	3.8301e-13	1.3001e-11	TRUE
lib91.g8481	lib91.g8481	1409.6/1817.2/1401.3	1305/2591.8/3116.9	1409.6	2591.8	0.87818	83093	26722	7.2318	1	2.3827e-13	4.7654e-13	1.6121e-11	TRUE
lib91.g1528	lib91.g1528	631.34/616.64/570.64	2253.1/1397.5/312.79	616.64	1397.5	1.1791	1166	11689	7.2226	1	2.5506e-13	5.1013e-13	1.72e-11	TRUE
lib91.g8721	lib91.g8721	1488.4/1440.2/1291.1	1057.7/5549.5/2632.9	1440.2	2632.9	0.8699	12285	27302	7.2181	1	2.6354e-13	5.2707e-13	1.7712e-11	TRUE
lib91.g4921	lib91.g4921	1199.9/1303/1484	4795.2/2436.8/1044.8	1303	2436.8	0.90266	21707	24700	7.2143	1	2.7109e-13	5.4218e-13	1.8145e-11	TRUE
lib91.g5937	lib91.g5937	671.8/1026.3/756.26	1620/2568.9/950.44	756.26	1620	1.098	40034	14336	7.2139	1	2.7177e-13	5.4353e-13	1.8145e-11	TRUE
lib91.g774	lib91.g774	1086/1314.6/1042	2120.5/2223.3/1593.6	1086	2120.5	0.96478	27099	20586	7.2103	1	2.7918e-13	5.5836e-13	1.8578e-11	TRUE
lib91.g859	lib91.g859	1070/1336.8/1180.8	3773.4/818.19/2258.7	1180.8	2258.7	0.93512	18301	22384	7.2044	1	2.916e-13	5.832e-13	1.9341e-11	TRUE
lib91.g8165	lib91.g8165	1206.3/965.08/945.56	1939/3533.6/1753.8	965.08	1939	1.0059	29274	18295	7.2007	1	2.9956e-13	5.9913e-13	1.9805e-11	TRUE
lib91.g5418	lib91.g5418	821.92/1077/1281.9	1915.1/2105.6/2281.7	1077	2105.6	0.96656	53521	20417	7.1987	1	3.0386e-13	6.0771e-13	2.0023e-11	TRUE
lib91.g3097	lib91.g3097	1059.3/1184.7/1308.5	4228/2072.6/2263.1	1184.7	2263.1	0.93316	15524	22458	7.1956	1	3.1083e-13	6.2165e-13	2.0416e-11	TRUE
lib91.g887	lib91.g887	715.45/730.68/729.61	1575.2/1742.3/1051.4	729.61	1575.2	1.1092	100.83	13831	7.1896	1	3.2482e-13	6.4965e-13	2.1266e-11	TRUE
lib91.g4153	lib91.g4153	1083.8/1298.7/1579.6	1154.4/2426.6/3224.5	1298.7	2426.6	0.90131	62536	24620	7.1881	1	3.2838e-13	6.5677e-13	2.143e-11	TRUE
lib91.g7270	lib91.g7270	1098.7/1216.4/1262.6	2307.9/2307.2/757.28	1216.4	2307.2	0.92298	7988.2	23059	7.1834	1	3.3995e-13	6.799e-13	2.2113e-11	TRUE
lib91.g8530	lib91.g8530	1794/1710.5/1614.5	3002.8/3217.7/2810.7	1710.5	3002.8	0.81148	8088.8	32426	7.1761	1	3.5864e-13	7.1727e-13	2.3254e-11	TRUE
lib91.g1889	lib91.g1889	1181.8/1405.4/1540.1	881.29/3736.1/2575.8	1405.4	2575.8	0.87361	34074	26642	7.1709	1	3.7255e-13	7.4509e-13	2.4079e-11	TRUE
lib91.g5992	lib91.g5992	1274.4/1376.9/1167	2564.1/2388.5/1311.5	1274.4	2388.5	0.90576	11017	24158	7.1679	1	3.8082e-13	7.6165e-13	2.4535e-11	TRUE
lib91.g2646	lib91.g2646	729.29/896.45/972.2	460.58/1829.5/1827.3	896.45	1827.3	1.0266	16840	16994	7.1409	1	4.635e-13	9.2701e-13	2.9767e-11	TRUE
lib91.g6745	lib91.g6745	1510.8/1308.2/1239.6	2652.8/2432.5/1258.8	1308.2	2432.5	0.89432	22860	24800	7.1393	1	4.6905e-13	9.381e-13	3.0028e-11	TRUE
lib91.g6438	lib91.g6438	1301/1438.1/1395.8	2556.1/3211.8/2435.4	1395.8	2556.1	0.87238	5388.7	26460	7.1331	1	4.906e-13	9.8121e-13	3.1309e-11	TRUE
lib91.g9042	lib91.g9042	1212.6/1035.8/1255.2	2293.9/557.32/3587.7	1212.6	2293.9	0.91911	16539	22988	7.1317	1	4.956e-13	9.912e-13	3.1528e-11	TRUE
lib91.g5627	lib91.g5627	1469.2/1564.8/1567.7	2835.3/970.65/2790.9	1564.8	2790.9	0.83435	4573.3	29664	7.119	1	5.4357e-13	1.0871e-12	3.4472e-11	TRUE
lib91.g456	lib91.g456	2082.5/1862.6/1711	1331.9/3588.7/3199.2	1862.6	3199.2	0.78009	35664	35309	7.1133	1	5.6645e-13	1.1329e-12	3.581e-11	TRUE
lib91.g3450	lib91.g3450	825.11/786.64/780.15	2580.1/885.95/1655	786.64	1655	1.0721	761.18	14912	7.1113	1	5.7475e-13	1.1495e-12	3.6222e-11	TRUE
lib91.g8672	lib91.g8672	1114.7/1039/1128.4	1538.3/2148/2314.6	1114.7	2148	0.94569	2959.7	21131	7.108	1	5.8863e-13	1.1773e-12	3.6981e-11	TRUE
lib91.g5842	lib91.g5842	1114.7/1449.7/1228.6	2311.9/2416.5/907.63	1228.6	2311.9	0.91153	30939	23290	7.0985	1	6.3045e-13	1.2609e-12	3.9486e-11	TRUE
lib91.g4519	lib91.g4519	1503.3/1467.7/1745	2848.2/1028.2/2699.9	1503.3	2699.9	0.84432	29845	28498	7.0881	1	6.7995e-13	1.3599e-12	4.2455e-11	TRUE
lib91.g2431	lib91.g2431	1305.3/1424.4/1130.3	2419.6/1649.9/2627.4	1305.3	2419.6	0.88988	22410	24744	7.0837	1	7.0159e-13	1.4032e-12	4.3671e-11	TRUE
lib91.g7224	lib91.g7224	1273.3/1104.5/1354.5	2372.7/1332.3/3971.9	1273.3	2372.7	0.89739	17551	24138	7.076	1	7.4175e-13	1.4835e-12	4.6029e-11	TRUE
lib91.g4308	lib91.g4308	1413.9/1143.5/1224	1671.9/2300.4/2662.5	1224	2300.4	0.90976	21265	23203	7.0667	1	7.9333e-13	1.5867e-12	4.908e-11	TRUE
lib91.g1360	lib91.g1360	1731.1/1235.4/1233.2	2315.9/1660.9/4223.2	1235.4	2315.9	0.90605	1.2289e+05	23419	7.0605	1	8.2958e-13	1.6592e-12	5.1166e-11	TRUE
lib91.g2405	lib91.g2405	1369.2/1721.1/1194.6	3051.6/2506.2/1006.4	1369.2	2506.2	0.87176	77171	25955	7.058	1	8.4444e-13	1.6889e-12	5.1924e-11	TRUE
lib91.g8697	lib91.g8697	1190.3/1181.5/1180.8	2237.1/2573.1/1151.3	1181.5	2237.1	0.9204	38.567	22398	7.0532	1	8.7445e-13	1.7489e-12	5.3606e-11	TRUE
lib91.g67	lib91.g67	967.78/1317.7/1196.4	2258.1/1450.9/2941.3	1196.4	2258.1	0.91579	33499	22680	7.0494	1	8.9846e-13	1.7969e-12	5.4912e-11	TRUE
lib91.g2720	lib91.g2720	1420.3/1640.9/1519.9	1640/2795.1/2714.1	1519.9	2714.1	0.83612	12280	28812	7.0357	1	9.9097e-13	1.9819e-12	6.0383e-11	TRUE
lib91.g5225	lib91.g5225	1199.9/1368.4/1171.6	2798.4/2260.6/1762.6	1199.9	2260.6	0.91327	14606	22746	7.0333	1	1.0087e-12	2.0174e-12	6.1281e-11	TRUE
lib91.g2911	lib91.g2911	1409.6/1386.4/1214.8	2523.2/2535.9/1153.5	1386.4	2523.2	0.86348	14991	26281	7.0126	1	1.1693e-12	2.3386e-12	7.0822e-11	TRUE
lib91.g679	lib91.g679	1052.9/1130.9/929.93	2326.8/280.35/2043.6	1052.9	2043.6	0.95598	10601	19960	7.0115	1	1.1786e-12	2.3572e-12	7.1172e-11	TRUE
lib91.g5074	lib91.g5074	918.8/1018.9/1268.1	2121.5/1348.4/1989.8	1018.9	1989.8	0.96485	36053	19316	6.9854	1	1.4199e-12	2.8399e-12	8.5346e-11	TRUE
lib91.g9303	lib91.g9303	1569.3/1441.3/1544.7	2915/2740/1827.3	1544.7	2740	0.82646	5648.5	29282	6.9853	1	1.4217e-12	2.8435e-12	8.5346e-11	TRUE
lib91.g4423	lib91.g4423	930.51/1133/960.26	1968.9/980.81/1902	960.26	1902	0.98526	15357	18203	6.9798	1	1.478e-12	2.9559e-12	8.8459e-11	TRUE
lib91.g1778	lib91.g1778	1319.1/969.31/1258.9	2336.8/1055.3/2480.4	1258.9	2336.8	0.89184	43746	23865	6.9776	1	1.5018e-12	3.0036e-12	8.962e-11	TRUE
lib91.g8241	lib91.g8241	1276.5/954.52/837.12	2670.8/1892.2/661.79	954.52	1892.2	0.98644	58735	18095	6.9705	1	1.5792e-12	3.1584e-12	9.3963e-11	TRUE
lib91.g5407	lib91.g5407	1350/1396.9/1381.1	1847.3/3103.4/2507.8	1381.1	2507.8	0.86011	609.67	26181	6.9631	1	1.6645e-12	3.3289e-12	9.8746e-11	TRUE
lib91.g2998	lib91.g2998	1130.7/1617.6/1390.3	2520.2/5906.9/2321.2	1390.3	2520.2	0.8577	59542	26356	6.9601	1	1.6997e-12	3.3994e-12	1.0054e-10	TRUE
lib91.g8628	lib91.g8628	1345.7/1082.3/1435.3	455.6/3610.7/2456.2	1345.7	2456.2	0.86756	38716	25511	6.9526	1	1.7925e-12	3.5851e-12	1.0572e-10	TRUE
lib91.g1574	lib91.g1574	1117.9/872.16/917.07	990.95/1833.7/1841.6	917.07	1833.7	0.99889	21173	17385	6.9522	1	1.7979e-12	3.5958e-12	1.0573e-10	TRUE
lib91.g4489	lib91.g4489	1141.3/840.49/882.15	1780.5/912.2/2301.5	882.15	1780.5	1.0124	34451	16723	6.9471	1	1.8646e-12	3.7292e-12	1.093e-10	TRUE
lib91.g4976	lib91.g4976	1583.2/1415.9/1719.3	918.18/2786.6/3346.3	1583.2	2786.6	0.81531	23244	30011	6.9467	1	1.8693e-12	3.7387e-12	1.093e-10	TRUE
lib91.g8208	lib91.g8208	1609.8/1463.5/1520.8	4044.6/1604.2/2699.9	1520.8	2699.9	0.82765	5601.6	28829	6.9442	1	1.9033e-12	3.8066e-12	1.1096e-10	TRUE
lib91.g3770	lib91.g3770	1532/1261.8/1371	940.11/2490.1/2770.1	1371	2490.1	0.86052	18931	25990	6.9419	1	1.9342e-12	3.8684e-12	1.1244e-10	TRUE
lib91.g6208	lib91.g6208	844.28/910.18/990.58	1168.4/2305.5/1821.9	910.18	1821.9	1.0004	5404	17254	6.9406	1	1.9521e-12	3.9043e-12	1.1316e-10	TRUE
lib91.g6410	lib91.g6410	997.59/1063.3/1102.7	2047.7/2548.6/1651.7	1063.3	2047.7	0.94483	2934.3	20156	6.9339	1	2.0476e-12	4.0952e-12	1.1835e-10	TRUE
lib91.g3033	lib91.g3033	1655.5/1522.6/1847	2883.1/2960.2/1407	1655.5	2883.1	0.79996	27166	31384	6.9294	1	2.1126e-12	4.2252e-12	1.2176e-10	TRUE
lib91.g601	lib91.g601	1808.9/1498.3/1545.6	3332.7/1216.3/2730.6	1545.6	2730.6	0.82064	35770	29300	6.9228	1	2.214e-12	4.4279e-12	1.2724e-10	TRUE
lib91.g3264	lib91.g3264	874.09/970.36/1121.1	1956/1909.1/618.99	970.36	1909.1	0.97557	15991	18395	6.9215	1	2.2346e-12	4.4692e-12	1.2806e-10	TRUE
lib91.g9179	lib91.g9179	2247.5/1638.7/1600.7	2451.5/2858.6/3058.7	1638.7	2858.6	0.80234	1.8602e+05	31065	6.921	1	2.243e-12	4.486e-12	1.2818e-10	TRUE
lib91.g4695	lib91.g4695	1116.8/854.21/977.72	1918.1/599.67/1937.1	977.72	1918.1	0.97146	17303	18534	6.9074	1	2.4679e-12	4.9357e-12	1.4058e-10	TRUE
lib91.g7540	lib91.g7540	1544.8/1259.7/1288.3	2367.7/1777.8/3674.4	1288.3	2367.7	0.87751	33310	24422	6.9071	1	2.4739e-12	4.9478e-12	1.4058e-10	TRUE
lib91.g765	lib91.g765	1138.1/1185.8/1133.9	1236.2/2152.2/2252.1	1138.1	2152.2	0.91855	1143.6	21575	6.9039	1	2.5304e-12	5.0608e-12	1.4339e-10	TRUE
lib91.g5434	lib91.g5434	1237.1/1380/1265.3	3434.4/2331.8/1738.4	1265.3	2331.8	0.88137	6976.9	23987	6.8856	1	2.8768e-12	5.7536e-12	1.6256e-10	TRUE
lib91.g7405	lib91.g7405	1170.1/992.54/1065	3243/2042.9/1222.6	1065	2042.9	0.93912	8144.1	20189	6.8824	1	2.9416e-12	5.8832e-12	1.6576e-10	TRUE
lib91.g3314	lib91.g3314	1279.7/853.16/1143.1	2153.4/699.61/2999.5	1143.1	2153.4	0.91303	51369	21670	6.8628	1	3.3757e-12	6.7514e-12	1.897e-10	TRUE
lib91.g5277	lib91.g5277	1423.5/1126.6/1122	2527.2/1382.3/2128.1	1126.6	2128.1	0.91692	44061	21357	6.8524	1	3.6301e-12	7.2601e-12	2.0342e-10	TRUE
lib91.g9772	lib91.g9772	1049.8/1010.5/1170.7	2015.8/1017.2/2530.8	1049.8	2015.8	0.94064	8083.4	19900	6.8481	1	3.7417e-12	7.4834e-12	2.091e-10	TRUE
lib91.g4941	lib91.g4941	1865.3/1525.8/1655	2879.1/2867/1806.5	1655	2867	0.79241	30465	31372	6.8433	1	3.8706e-12	7.7412e-12	2.1571e-10	TRUE
lib91.g3656	lib91.g3656	1062.5/1056.9/1313.1	2032.7/639.47/2681.2	1062.5	2032.7	0.93528	31413	20142	6.8362	1	4.0659e-12	8.1318e-12	2.2597e-10	TRUE
lib91.g9471	lib91.g9471	1502.2/1165.7/1209.3	2833.3/686.91/2243.3	1209.3	2243.3	0.89092	43861	22924	6.8294	1	4.2644e-12	8.5289e-12	2.3636e-10	TRUE
lib91.g3601	lib91.g3601	1433/1419.1/1464.7	2557.1/1167.1/3591	1433	2557.1	0.83501	599.48	27166	6.8202	1	4.5469e-12	9.0937e-12	2.5132e-10	TRUE
lib91.g6891	lib91.g6891	1540.6/1423.3/1417	1393.7/3459.9/2542.9	1423.3	2542.9	0.83676	6891.3	26982	6.8158	1	4.6866e-12	9.3732e-12	2.5834e-10	TRUE
lib91.g9912	lib91.g9912	1377.7/1566.9/1382	3200.2/2482.5/1722	1382	2482.5	0.84455	17104	26199	6.7989	1	5.2697e-12	1.0539e-11	2.8969e-10	TRUE
lib91.g5235	lib91.g5235	2036.7/1794/1539.2	3046.6/1638.9/3888.5	1794	3046.6	0.76374	61919	34008	6.7928	1	5.4984e-12	1.0997e-11	3.0145e-10	TRUE
lib91.g5652	lib91.g5652	2029.2/1728.5/1770.7	3014.7/2884/3940	1770.7	3014.7	0.76734	34306	33567	6.7898	1	5.6137e-12	1.1227e-11	3.0693e-10	TRUE
lib91.g4715	lib91.g4715	852.79/824.65/1209.3	1714.7/1308.6/1837.2	852.79	1714.7	1.0069	63938	16166	6.7791	1	6.0484e-12	1.2097e-11	3.2981e-10	TRUE
lib91.g5570	lib91.g5570	1788.6/1539.5/1897.5	3034.7/2151.3/3099.3	1788.6	3034.7	0.76235	36968	33907	6.7669	1	6.58e-12	1.316e-11	3.5783e-10	TRUE
lib91.g8037	lib91.g8037	1614/1198.4/1454.6	3168.3/622.54/2578	1454.6	2578	0.82519	45522	27575	6.7652	1	6.6584e-12	1.3317e-11	3.6112e-10	TRUE
lib91.g1090	lib91.g1090	1586.3/1413.8/1466.6	1320.9/4323/2592.3	1466.6	2592.3	0.82135	8563	27801	6.7515	1	7.3178e-12	1.4636e-11	3.9583e-10	TRUE
lib91.g9163	lib91.g9163	1042.3/1193.2/981.39	1995.9/747.04/1989.8	1042.3	1989.8	0.93217	13233	19759	6.7404	1	7.8967e-12	1.5793e-11	4.26e-10	TRUE
lib91.g1358	lib91.g1358	1474.6/1444.5/1246	2780.4/2469.8/2559.4	1444.5	2559.4	0.82483	20138	27382	6.7377	1	8.0471e-12	1.6094e-11	4.3296e-10	TRUE
lib91.g3360	lib91.g3360	916.67/825.71/785.67	411.73/1668.6/2184	825.71	1668.6	1.014	4939.1	15653	6.7369	1	8.0897e-12	1.6179e-11	4.341e-10	TRUE
lib91.g4913	lib91.g4913	1328.7/1158.3/1333.3	2950.9/2397.8/477.41	1328.7	2397.8	0.85123	14527	25188	6.7365	1	8.1136e-12	1.6227e-11	4.3423e-10	TRUE
lib91.g5539	lib91.g5539	1467.1/1362.1/1296.6	3602.9/1449.2/2444.1	1362.1	2444.1	0.84303	7659.4	25821	6.7338	1	8.266e-12	1.6532e-11	4.4121e-10	TRUE
lib91.g8960	lib91.g8960	853.86/985.14/906.04	2842.3/1517/1787.8	906.04	1787.8	0.97978	4490.2	17176	6.7284	1	8.5798e-12	1.716e-11	4.5676e-10	TRUE
lib91.g8699	lib91.g8699	820.85/1058/1380.2	604.14/2251.3/2009.5	1058	2009.5	0.92487	80025	20056	6.7189	1	9.1568e-12	1.8314e-11	4.862e-10	TRUE
lib91.g8504	lib91.g8504	1489.5/1475.1/1418.8	1189.3/2597.7/2653.8	1475.1	2597.7	0.81603	1687.4	27963	6.7135	1	9.5015e-12	1.9003e-11	5.0318e-10	TRUE
lib91.g826	lib91.g826	1584.2/1126.6/1137.6	2744.6/296.45/2122.6	1137.6	2122.6	0.89922	99789	21565	6.7072	1	9.919e-12	1.9838e-11	5.2392e-10	TRUE
lib91.g2131	lib91.g2131	1269.1/1593.3/1538.3	1416.6/2682.4/3304.6	1538.3	2682.4	0.80184	37745	29160	6.7002	1	1.0405e-11	2.0809e-11	5.4814e-10	TRUE
lib91.g7755	lib91.g7755	716.52/804.59/896.85	131.6/1631.3/1881.1	804.59	1631.3	1.0188	8134.8	15252	6.694	1	1.0859e-11	2.1718e-11	5.706e-10	TRUE
lib91.g7448	lib91.g7448	1792.9/1610.2/1497.8	3436.4/2778.1/1115.1	1610.2	2778.1	0.78646	23000	30525	6.6846	1	1.1579e-11	2.3158e-11	6.0684e-10	TRUE
lib91.g7607	lib91.g7607	1674.7/1900.6/1870	2349.8/3127.9/3979.5	1870	3127.9	0.74187	19533	35449	6.6813	1	1.1841e-11	2.3681e-11	6.1896e-10	TRUE
lib91.g529	lib91.g529	1293.6/1068.6/844.48	2184.3/1804.9/2018.3	1068.6	2018.3	0.91684	50420	20256	6.6731	1	1.2523e-11	2.5046e-11	6.5295e-10	TRUE
lib91.g8606	lib91.g8606	1466/1176.3/1085.2	2172.3/1195.9/2198.3	1176.3	2172.3	0.88446	46129	22298	6.6704	1	1.2757e-11	2.5515e-11	6.6344e-10	TRUE
lib91.g4981	lib91.g4981	1212.6/1107.6/1081.6	923.16/2575.7/2073.2	1107.6	2073.2	0.90377	5854.6	20997	6.6634	1	1.3374e-11	2.6749e-11	6.9375e-10	TRUE
lib91.g8366	lib91.g8366	1418.1/1114/1145.9	2127.5/519.2/2165.4	1145.9	2127.5	0.89209	37569	21722	6.66	1	1.3693e-11	2.7385e-11	7.0844e-10	TRUE
lib91.g6806	lib91.g6806	1893/2295.5/2156.7	3983.7/3503.1/2163.2	2156.7	3503.1	0.69958	44408	40884	6.6592	1	1.377e-11	2.754e-11	7.1062e-10	TRUE
lib91.g1738	lib91.g1738	1331.9/1729.5/1829.5	849.39/2976.3/2933.6	1729.5	2933.6	0.76195	84065	32787	6.6498	1	1.4677e-11	2.9353e-11	7.555e-10	TRUE
lib91.g5929	lib91.g5929	1412.8/1199.5/1279.1	2349.8/2314/1072.3	1279.1	2314	0.85471	12106	24248	6.6457	1	1.5091e-11	3.0182e-11	7.7486e-10	TRUE
lib91.g2009	lib91.g2009	2388/2075.9/2061.1	4761.4/2250.4/3393.5	2075.9	3393.5	0.70877	48830	39352	6.642	1	1.5469e-11	3.0938e-11	7.9224e-10	TRUE
lib91.g6864	lib91.g6864	1161.5/1330.4/1270.8	1948/2301.3/3771	1270.8	2301.3	0.85612	7748.1	24091	6.6387	1	1.5823e-11	3.1647e-11	8.0836e-10	TRUE
lib91.g2794	lib91.g2794	1729/915.46/1171.6	561.27/2160.7/2290.5	1171.6	2160.7	0.88242	1.8816e+05	22210	6.6366	1	1.6046e-11	3.2092e-11	8.1766e-10	TRUE
lib91.g8026	lib91.g8026	974.16/1231.2/1472.1	2244.1/2340.2/1749.4	1231.2	2244.1	0.86558	62047	23339	6.6304	1	1.674e-11	3.348e-11	8.5089e-10	TRUE
lib91.g8300	lib91.g8300	980.55/833.1/770.04	1209.3/1666/2114.9	833.1	1666	0.99899	12859	15793	6.6279	1	1.7022e-11	3.4045e-11	8.6307e-10	TRUE
lib91.g2058	lib91.g2058	1027.4/921.79/1054	1963/1952.3/447.78	1027.4	1952.3	0.92552	5929.9	19476	6.6275	1	1.7076e-11	3.4152e-11	8.6362e-10	TRUE
lib91.g5702	lib91.g5702	710.13/722.23/671.72	1246.2/1478/1648.4	710.13	1478	1.0564	810.76	13462	6.6181	1	1.8192e-11	3.6384e-11	9.1645e-10	TRUE
lib91.g4079	lib91.g4079	933.71/1063.3/1029.2	3093.5/266.8/1953.6	1029.2	1953.6	0.92395	5138.7	19510	6.6179	1	1.8211e-11	3.6422e-11	9.1645e-10	TRUE
lib91.g5657	lib91.g5657	868.76/1030.5/1001.6	1913.1/1197.6/2100.6	1001.6	1913.1	0.93292	9242.8	18987	6.615	1	1.8581e-11	3.7162e-11	9.3274e-10	TRUE
lib91.g8578	lib91.g8578	1245.7/1009.4/837.12	2327.8/1921/931.78	1009.4	1921	0.92761	42745	19135	6.5895	1	2.2062e-11	4.4124e-11	1.1047e-09	TRUE
lib91.g2433	lib91.g2433	886.86/1007.3/1133.9	1463.5/2350.4/1917.3	1007.3	1917.3	0.92791	15270	19095	6.5855	1	2.2675e-11	4.535e-11	1.1326e-09	TRUE
lib91.g5781	lib91.g5781	1445.8/1252.3/1401.3	2959.9/1998.9/2473.8	1401.3	2473.8	0.81946	12097	26565	6.5799	1	2.3538e-11	4.7076e-11	1.1728e-09	TRUE
lib91.g4731	lib91.g4731	1408.5/1624/1271.8	2483.4/2356.3/2737.2	1408.5	2483.4	0.81764	32555	26701	6.5776	1	2.3909e-11	4.7818e-11	1.1882e-09	TRUE
lib91.g5654	lib91.g5654	1207.3/1207.9/1393.1	2203.2/1178.2/2744.9	1207.9	2203.2	0.86653	17136	22899	6.5772	1	2.3964e-11	4.7928e-11	1.1882e-09	TRUE
lib91.g5825	lib91.g5825	1602.3/1792.9/1891.1	3707.6/3003.4/2047.9	1792.9	3003.4	0.74398	22984	33988	6.5661	1	2.5817e-11	5.1634e-11	1.277e-09	TRUE
lib91.g4026	lib91.g4026	908.16/991.48/929.93	2560.1/1800.7/1394.9	929.93	1800.7	0.9526	2131.1	17629	6.5583	1	2.7215e-11	5.4431e-11	1.3428e-09	TRUE
lib91.g180	lib91.g180	1601.3/1237.5/1461.1	3612.9/2552/1767	1461.1	2552	0.80417	34816	27697	6.555	1	2.7823e-11	5.5647e-11	1.3695e-09	TRUE
lib91.g5662	lib91.g5662	1030.6/1334.6/1551.1	2157.4/2376.6/2488	1334.6	2376.6	0.832	69654	25300	6.5509	1	2.8588e-11	5.7175e-11	1.4037e-09	TRUE
lib91.g3113	lib91.g3113	705.87/652.54/757.18	2371.7/162.62/1461.9	705.87	1461.9	1.0493	2738.4	13381	6.5355	1	3.1696e-11	6.3391e-11	1.5525e-09	TRUE
lib91.g6068	lib91.g6068	737.81/881.67/961.18	914.19/1886.2/1726.4	881.67	1726.4	0.96864	13508	16714	6.5339	1	3.2045e-11	6.4089e-11	1.5659e-09	TRUE
lib91.g5541	lib91.g5541	1732.2/1421.2/1767.1	3574/725.87/2916.1	1732.2	2916.1	0.75108	48961	32837	6.5331	1	3.2209e-11	6.4418e-11	1.5701e-09	TRUE
lib91.g2650	lib91.g2650	1374.5/1158.3/1190.9	5441.3/1328.9/2170.9	1190.9	2170.9	0.86566	17381	22576	6.5221	1	3.4668e-11	6.9336e-11	1.6859e-09	TRUE
lib91.g9091	lib91.g9091	1665.1/1724.3/1988.5	2903.1/1552.5/4114.5	1724.3	2903.1	0.75126	36662	32686	6.5201	1	3.5121e-11	7.0243e-11	1.7039e-09	TRUE
lib91.g8350	lib91.g8350	1362.8/1212.2/1222.1	2214.2/2648.5/1640.8	1222.1	2214.2	0.85683	9936.7	23168	6.5176	1	3.5727e-11	7.1454e-11	1.7291e-09	TRUE
lib91.g1606	lib91.g1606	1225.4/1507.8/1608.1	1847.3/3478.6/2608.8	1507.8	2608.8	0.79051	44899	28583	6.512	1	3.7078e-11	7.4156e-11	1.7902e-09	TRUE
lib91.g9418	lib91.g9418	1025.3/1106.6/872.04	2314.9/1210.3/1932.7	1025.3	1932.7	0.91396	15044	19436	6.509	1	3.7825e-11	7.565e-11	1.8219e-09	TRUE
lib91.g5342	lib91.g5342	1123.2/677.88/720.42	640.03/1851.5/1479.4	720.42	1479.4	1.0371	82026	13657	6.4949	1	4.1546e-11	8.3093e-11	1.9964e-09	TRUE
lib91.g5928	lib91.g5928	705.87/742.29/697.45	605.14/1457.7/1456.4	705.87	1456.4	1.0439	698.64	13381	6.4881	1	4.347e-11	8.6939e-11	2.0839e-09	TRUE
lib91.g166	lib91.g166	1142.4/1024.2/1189.1	2095.6/2465.6/1423.5	1142.4	2095.6	0.87471	8071.7	21656	6.4771	1	4.6736e-11	9.3472e-11	2.2351e-09	TRUE
lib91.g7387	lib91.g7387	1381.9/1248.1/1409.6	1165.4/2430/2431	1381.9	2430	0.81382	9343.4	26197	6.4754	1	4.7276e-11	9.4551e-11	2.2556e-09	TRUE
lib91.g999	lib91.g999	1248.8/1435/1201	2244.1/2334.3/723.25	1248.8	2244.1	0.84503	18462	23674	6.4684	1	4.9531e-11	9.9062e-11	2.3577e-09	TRUE
lib91.g6213	lib91.g6213	1418.1/1634.5/1643	2020.8/4514.4/2772.3	1634.5	2772.3	0.76185	23448	30985	6.4637	1	5.109e-11	1.0218e-10	2.4262e-09	TRUE
lib91.g1976	lib91.g1976	1440.5/1517.3/1299.3	4476.2/2507.9/1255.5	1440.5	2507.9	0.79951	12913	27307	6.4596	1	5.2479e-11	1.0496e-10	2.4863e-09	TRUE
lib91.g8581	lib91.g8581	1939.8/1644/1842.4	4408.4/2567.2/3048.9	1842.4	3048.9	0.72637	24423	34926	6.4556	1	5.3901e-11	1.078e-10	2.5477e-09	TRUE
lib91.g8573	lib91.g8573	2004.8/1763.3/1983.9	3617.9/1804.1/3235.4	1983.9	3235.4	0.70532	24546	37609	6.4535	1	5.4662e-11	1.0932e-10	2.5776e-09	TRUE
lib91.g7756	lib91.g7756	1738.6/1646.1/1661.4	4601.8/947.78/2805.2	1661.4	2805.2	0.75537	3096.7	31494	6.4453	1	5.7673e-11	1.1535e-10	2.7133e-09	TRUE
lib91.g7003	lib91.g7003	569.59/905.95/804.04	1074.7/2885.7/1598	804.04	1598	0.99	32676	15242	6.4307	1	6.3528e-11	1.2706e-10	2.9819e-09	TRUE
lib91.g4346	lib91.g4346	1221.2/1342/1156	941.1/3255/2199.4	1221.2	2199.4	0.84832	9428.9	23149	6.4294	1	6.4046e-11	1.2809e-10	2.9992e-09	TRUE
lib91.g3580	lib91.g3580	913.48/1136.1/1191.8	289.11/2346.2/2076.5	1136.1	2076.5	0.86943	26339	21537	6.4075	1	7.3971e-11	1.4794e-10	3.456e-09	TRUE
lib91.g1674	lib91.g1674	1344.7/1044.3/1301.2	154.52/295.6/757.28	1301.2	295.6	-2.1343	33944	24666	6.4027	7.6311e-11	1	1.5262e-10	3.5571e-09	FALSE
lib91.g8422	lib91.g8422	1642.8/1579.6/1690.8	3347.7/1299.3/2771.2	1642.8	2771.2	0.75402	3147.6	31142	6.3944	1	8.0575e-11	1.6115e-10	3.7472e-09	TRUE
lib91.g8527	lib91.g8527	1074.2/1339.9/1062.3	2828.3/1986.2/1730.8	1074.2	1986.2	0.88606	35365	20364	6.3905	1	8.268e-11	1.6536e-10	3.8363e-09	TRUE
lib91.g7119	lib91.g7119	1063.6/995.7/1120.1	1970.9/2414.8/1045.9	1063.6	1970.9	0.88931	3903.8	20162	6.39	1	8.295e-11	1.659e-10	3.84e-09	TRUE
lib91.g6782	lib91.g6782	1549.1/1734.8/1643.9	2771.5/3753/2522.1	1643.9	2771.5	0.75315	8629.1	31163	6.3872	1	8.4463e-11	1.6893e-10	3.9011e-09	TRUE
lib91.g3328	lib91.g3328	1025.3/1178.4/1448.2	2667.8/2132.7/1724.2	1178.4	2132.7	0.85535	48124	22338	6.3853	1	8.5539e-11	1.7108e-10	3.9418e-09	TRUE
lib91.g6090	lib91.g6090	1247.8/1389.6/1422.5	2425.5/2711.2/968	1389.6	2425.5	0.80324	10591	26341	6.3832	1	8.6735e-11	1.7347e-10	3.9878e-09	TRUE
lib91.g9718	lib91.g9718	1124.3/1182.6/1357.2	2529.2/774.99/2137.9	1182.6	2137.9	0.85372	16948	22418	6.3805	1	8.8227e-11	1.7645e-10	4.0472e-09	TRUE
lib91.g3320	lib91.g3320	1258.4/1443.4/1663.2	1330.9/2498.6/2966.6	1443.4	2498.6	0.79123	41268	27362	6.3792	1	8.9027e-11	1.7805e-10	4.0747e-09	TRUE
lib91.g2113	lib91.g2113	961.39/1145.6/1086.1	2000.8/525.13/3068.6	1086.1	2000.8	0.88078	9552.1	20590	6.3746	1	9.1746e-11	1.8349e-10	4.1897e-09	TRUE
lib91.g7252	lib91.g7252	883.67/856.33/648.75	1667.9/2303.8/248.04	856.33	1667.9	0.96095	21918	16233	6.3696	1	9.478e-11	1.8956e-10	4.3185e-09	TRUE
lib91.g8729	lib91.g8729	1383/1086.5/1281	3060.6/2273.3/1531	1281	2273.3	0.82708	24111	24283	6.3682	1	9.5618e-11	1.9124e-10	4.3468e-09	TRUE
lib91.g9407	lib91.g9407	1719.4/1851/1822.2	5336.6/1601.7/3005	1822.2	3005	0.72136	5694.6	34543	6.3639	1	9.837e-11	1.9674e-10	4.4619e-09	TRUE
lib91.g8788	lib91.g8788	932.64/1241.7/1106.4	185.43/594.58/153.65	1106.4	185.43	-2.5704	24251	20973	6.3592	1.0143e-10	1	2.0287e-10	4.5906e-09	FALSE
lib91.g4725	lib91.g4725	1033.8/1018.9/1049.4	2580.1/1923.5/587.16	1033.8	1923.5	0.89516	232.09	19597	6.3556	1	1.038e-10	2.0761e-10	4.6874e-09	TRUE
lib91.g2639	lib91.g2639	1103/1005.2/1233.2	2075.6/813.95/2021.6	1103	2021.6	0.87349	13255	20909	6.3528	1	1.0572e-10	2.1144e-10	4.7633e-09	TRUE
OTX2.g14	OTX2	1289.3/1493/1329.7	2548.2/1973.5/2334.4	1329.7	2334.4	0.81152	14159	25206	6.3284	1	1.2382e-10	2.4764e-10	5.5664e-09	TRUE
lib91.g6697	lib91.g6697	1238.2/867.94/1299.3	681.9/2207.2/2628.5	1238.2	2207.2	0.83349	70415	23472	6.3251	1	1.2653e-10	2.5307e-10	5.6757e-09	TRUE
lib91.g7392	lib91.g7392	1117.9/1087.6/1258.9	2270/2037.8/753.98	1117.9	2037.8	0.86568	10402	21192	6.3195	1	1.3118e-10	2.6235e-10	5.871e-09	TRUE
lib91.g2810	lib91.g2810	1005/1171/1151.4	2084.6/2234.4/1037.1	1151.4	2084.6	0.85582	10901	21827	6.3165	1	1.3374e-10	2.6748e-10	5.9726e-09	TRUE
lib91.g3542	lib91.g3542	1511.8/1198.4/1337	1448.5/2633.3/2342.1	1337	2342.1	0.80831	24881	25345	6.3131	1	1.3675e-10	2.7349e-10	6.0933e-09	TRUE
lib91.g7112	lib91.g7112	1209.5/1481.4/1443.6	2486.4/2976.3/1157.9	1443.6	2486.4	0.78394	28128	27366	6.3034	1	1.4562e-10	2.9124e-10	6.4744e-09	TRUE
lib91.g255	lib91.g255	1364.9/802.48/875.72	1687.8/437.89/2704.2	875.72	1687.8	0.94582	1.2233e+05	16601	6.3029	1	1.4608e-10	2.9216e-10	6.4808e-09	TRUE
lib91.g2367	lib91.g2367	1257.4/934.46/1094.4	1984.9/2000.6/2356.3	1094.4	2000.6	0.86966	26069	20747	6.2912	1	1.5752e-10	3.1503e-10	6.9728e-09	TRUE
lib91.g3258	lib91.g3258	920.93/1134/808.64	926.15/1751.6/1887.7	920.93	1751.6	0.92674	29009	17458	6.2866	1	1.6225e-10	3.245e-10	7.1665e-09	TRUE
lib91.g4631	lib91.g4631	1667.3/1668.3/1598.9	439.65/549.69/2573.6	1667.3	549.69	-1.599	2337.1	31606	6.2862	1.6265e-10	1	3.2529e-10	7.1685e-09	FALSE
lib91.g5619	lib91.g5619	901.77/1067.5/902.37	1479.4/1827.8/1724.2	902.37	1724.2	0.93336	13635	17106	6.2834	1	1.6557e-10	3.3115e-10	7.2817e-09	TRUE
lib91.g4012	lib91.g4012	1834.4/1808.7/1663.2	621.09/2586.7/645.33	1808.7	645.33	-1.4854	10917	34288	6.2829	1.6613e-10	1	3.3226e-10	7.2902e-09	FALSE
lib91.g7819	lib91.g7819	1345.7/1238.6/1500.6	2346.8/1248.5/2651.6	1345.7	2346.8	0.80183	17732	25511	6.2675	1	1.8345e-10	3.6689e-10	8.0328e-09	TRUE
lib91.g8430	lib91.g8430	1044.4/1070.7/972.2	753.68/1926/2015	1044.4	1926	0.88229	2952.7	19799	6.2655	1	1.8579e-10	3.7158e-10	8.1177e-09	TRUE
lib91.g1925	lib91.g1925	1296.8/1145.6/1163.3	2077.6/2096.3/2092.9	1163.3	2092.9	0.84671	9057	22053	6.2598	1	1.9271e-10	3.8542e-10	8.4019e-09	TRUE
lib91.g6135	lib91.g6135	1269.1/1482.5/1349	348.93/1179.9/229.38	1349	348.93	-1.9478	12103	25572	6.2536	2.0051e-10	1	4.0101e-10	8.7115e-09	FALSE
lib91.g6829	lib91.g6829	989.07/911.23/1044.8	1845.3/2265.7/1297.2	989.07	1845.3	0.89905	4582.2	18750	6.2533	1	2.0098e-10	4.0196e-10	8.7115e-09	TRUE
lib91.g7481	lib91.g7481	1593.8/1607.1/1865.4	4256.9/2698.5/2330	1607.1	2698.5	0.74737	33452	30465	6.2532	1	2.011e-10	4.022e-10	8.7115e-09	TRUE
lib91.g1254	lib91.g1254	1340.4/1419.1/1249.7	2623.9/770.76/2336.6	1340.4	2336.6	0.80127	7210	25410	6.2494	1	2.0607e-10	4.1213e-10	8.9075e-09	TRUE
lib91.g7308	lib91.g7308	986.94/1088.6/889.5	1259.1/2699.3/1841.6	986.94	1841.6	0.89925	9916.6	18709	6.2484	1	2.073e-10	4.146e-10	8.9418e-09	TRUE
lib91.g6262	lib91.g6262	1341.5/1256.5/1509.8	3383.6/1304.4/2336.6	1341.5	2336.6	0.80013	17771	25430	6.2402	1	2.185e-10	4.37e-10	9.4047e-09	TRUE
lib91.g5443	lib91.g5443	722.9/1199.5/1001.6	2181.3/1410.2/1859.2	1001.6	1859.2	0.89167	58417	18987	6.2235	1	2.4311e-10	4.8622e-10	1.0442e-08	TRUE
lib91.g6209	lib91.g6209	630.28/811.98/771.88	1524.3/466.69/1787.8	771.88	1524.3	0.98078	10830	14632	6.2202	1	2.4819e-10	4.9638e-10	1.0637e-08	TRUE
lib91.g153	lib91.g153	1132.8/743.35/1023.7	137.58/157.54/1454.2	1023.7	157.54	-2.6922	45244	19405	6.2176	2.5238e-10	1	5.0476e-10	1.0794e-08	FALSE
lib91.g9263	lib91.g9263	1338.3/1542.7/1302.1	3335.7/1554.2/2327.8	1338.3	2327.8	0.79813	21539	25369	6.2126	1	2.6061e-10	5.2123e-10	1.1123e-08	TRUE
lib91.g3577	lib91.g3577	1487.3/1474/1414.2	650/2900.1/2512.2	1474	2512.2	0.76878	1877.9	27943	6.2106	1	2.6395e-10	5.279e-10	1.1242e-08	TRUE
lib91.g4025	lib91.g4025	916.67/1130.9/1462	806.52/2039.5/2535.2	1130.9	2039.5	0.85026	77759	21437	6.2062	1	2.7133e-10	5.4267e-10	1.1532e-08	TRUE
lib91.g8144	lib91.g8144	1376.6/1316.7/1247.9	3684.7/1468.7/2297.1	1316.7	2297.1	0.80241	4162.7	24960	6.2054	1	2.7278e-10	5.4555e-10	1.1541e-08	TRUE
lib91.g4580	lib91.g4580	885.8/901.73/939.12	73.773/90.628/791.3	901.73	90.628	-3.3004	826.08	17094	6.2053	2.7298e-10	1	5.4595e-10	1.1541e-08	FALSE
lib91.g2399	lib91.g2399	1111.5/1176.3/1118.3	2021.8/1379.7/3290.3	1118.3	2021.8	0.85373	1702.2	21200	6.2051	1	2.7327e-10	5.4654e-10	1.1541e-08	TRUE
lib91.g3046	lib91.g3046	1147.7/1125.6/1244.2	2062.7/2429.2/1386.1	1147.7	2062.7	0.84519	4900.6	21757	6.203	1	2.7702e-10	5.5404e-10	1.1675e-08	TRUE
lib91.g309	lib91.g309	1192.4/1061.2/806.8	2180.3/1353.5/1940.4	1061.2	1940.4	0.87007	40965	20116	6.199	1	2.8411e-10	5.6821e-10	1.1935e-08	TRUE
lib91.g9856	lib91.g9856	1115.8/945.02/978.64	910.2/1920.1/1823	978.64	1823	0.89675	9967	18552	6.1989	1	2.8435e-10	5.6871e-10	1.1935e-08	TRUE
lib91.g7526	lib91.g7526	815.53/1054.8/1084.3	1931.1/2114.1/793.49	1054.8	1931.1	0.87176	29067	19996	6.1964	1	2.8877e-10	5.7754e-10	1.2095e-08	TRUE
lib91.g4250	lib91.g4250	850.66/1194.2/1201.9	2126.5/2637.5/1906.4	1194.2	2126.5	0.83187	59042	22638	6.196	1	2.8965e-10	5.7929e-10	1.2106e-08	TRUE
lib91.g4938	lib91.g4938	1005/1097.1/1038.4	1815.4/2623.1/1907.5	1038.4	1907.5	0.87671	2278.3	19684	6.1946	1	2.9225e-10	5.845e-10	1.219e-08	TRUE
lib91.g7764	lib91.g7764	870.89/1324.1/1241.4	2271/2191.2/2165.4	1241.4	2191.2	0.81917	72069	23534	6.1908	1	2.9932e-10	5.9865e-10	1.246e-08	TRUE
lib91.g8404	lib91.g8404	1225.4/1237.5/1201.9	2169.3/2167.4/2099.5	1225.4	2167.4	0.8222	348.9	23230	6.1806	1	3.1924e-10	6.3848e-10	1.3261e-08	TRUE
lib91.g328	lib91.g328	1754.6/1798.2/1645.8	3181.2/2881.4/1146.9	1754.6	2881.4	0.71536	6869.7	33261	6.1789	1	3.2265e-10	6.453e-10	1.3373e-08	TRUE
lib91.g1116	lib91.g1116	1189.2/969.31/1156	2070.6/2480/995.44	1156	2070.6	0.84039	17977	21914	6.1787	1	3.2325e-10	6.465e-10	1.3373e-08	TRUE
lib91.g6137	lib91.g6137	1393.6/1006.3/1035.6	1900.2/1931.1/532.29	1035.6	1900.2	0.875	64524	19632	6.1703	1	3.4075e-10	6.815e-10	1.4068e-08	TRUE
lib91.g8962	lib91.g8962	380.08/479.37/458.53	1032.8/525.13/1255.5	458.53	1032.8	1.1697	3294.4	8692.3	6.1597	1	3.6435e-10	7.2871e-10	1.5012e-08	TRUE
lib91.g2917	lib91.g2917	1490.5/1704.2/1570.4	5617.7/1323.8/2631.8	1570.4	2631.8	0.74454	12141	29770	6.1516	1	3.8346e-10	7.6693e-10	1.5767e-08	TRUE
lib91.g194	lib91.g194	848.53/639.87/875.72	1628/893.57/1829.5	848.53	1628	0.93923	22140	16085	6.1458	1	3.9791e-10	7.9583e-10	1.6328e-08	TRUE
lib91.g3543	lib91.g3543	1260.6/1406.4/1215.7	5484.1/2209.8/1180.9	1260.6	2209.8	0.80935	11647	23896	6.1406	1	4.1115e-10	8.223e-10	1.6837e-08	TRUE
lib91.g7497	lib91.g7497	1063.6/1503.6/1047.6	1935/1248.5/1962.3	1063.6	1935	0.86281	96924	20162	6.1372	1	4.1986e-10	8.3971e-10	1.7159e-08	TRUE
lib91.g6245	lib91.g6245	1495.8/1391.7/1279.1	2606/1614.4/2388.2	1391.7	2388.2	0.77866	11760	26381	6.1352	1	4.2518e-10	8.5037e-10	1.7339e-08	TRUE
lib91.g8235	lib91.g8235	1967.5/1939.7/2040	3152.3/2590.1/3856.6	1967.5	3152.3	0.67977	3013.9	37297	6.1349	1	4.2598e-10	8.5196e-10	1.7339e-08	TRUE
lib91.g1039	lib91.g1039	1376.6/1286.1/1161.5	835.43/2626.5/2243.3	1286.1	2243.3	0.80217	11857	24380	6.1305	1	4.3791e-10	8.7582e-10	1.7789e-08	TRUE
lib91.g3670	lib91.g3670	1524.6/1258.6/1384.8	1199.3/3100.8/2377.2	1384.8	2377.2	0.77915	17732	26251	6.1251	1	4.5321e-10	9.0642e-10	1.8374e-08	TRUE
lib91.g4249	lib91.g4249	763.36/1102.3/794.86	431.67/1546.6/1772.5	794.86	1546.6	0.95945	47772	15068	6.1241	1	4.5594e-10	9.1188e-10	1.8447e-08	TRUE
lib91.g7855	lib91.g7855	1022.1/1536.3/1248.8	2557.1/1799.8/2190.6	1248.8	2190.6	0.8103	67036	23673	6.1213	1	4.642e-10	9.284e-10	1.8744e-08	TRUE
lib91.g260	lib91.g260	841.08/1037.9/1131.2	1894.2/2667.2/1895.4	1037.9	1895.4	0.86814	23723	19676	6.1128	1	4.8948e-10	9.7895e-10	1.9725e-08	TRUE
lib91.g9247	lib91.g9247	558.95/586.02/690.1	1230.2/1422.9/307.3	586.02	1230.2	1.0686	5782.9	11109	6.112	1	4.9205e-10	9.8409e-10	1.9789e-08	TRUE
lib91.g1288	lib91.g1288	664.35/614.53/654.26	1788.5/476.01/1332.4	654.26	1332.4	1.0249	840.29	12403	6.0889	1	5.6838e-10	1.1368e-09	2.2814e-08	TRUE
lib91.g10047	lib91.g10047	1033.8/1165.7/1082.5	1954/2352.1/1954.7	1082.5	1954.7	0.85199	4648.7	20520	6.0886	1	5.6961e-10	1.1392e-09	2.2818e-08	TRUE
lib91.g3316	lib91.g3316	1257.4/1405.4/1538.3	800.54/2397.8/2810.7	1405.4	2397.8	0.77033	19782	26642	6.0802	1	6.0003e-10	1.2001e-09	2.3989e-08	TRUE
lib91.g4920	lib91.g4920	1116.8/1342/1564	2920/2311.4/1804.3	1342	2311.4	0.78391	49989	25441	6.0777	1	6.0978e-10	1.2196e-09	2.4331e-08	TRUE
lib91.g3649	lib91.g3649	1795/1827.7/1977.5	1867.3/697.07/690.33	1827.7	697.07	-1.3894	11747	34648	6.0743	6.2255e-10	1	1.2451e-09	2.4792e-08	FALSE
lib91.g3115	lib91.g3115	1972.8/2027.3/1573.2	798.54/3129.6/478.51	1972.8	798.54	-1.3037	81343	37398	6.0722	6.3095e-10	1	1.2619e-09	2.5077e-08	FALSE
lib91.g8937	lib91.g8937	1593.8/1409.6/1599.8	1274.1/2648.5/3219	1593.8	2648.5	0.73236	16980	30213	6.068	1	6.4771e-10	1.2954e-09	2.5692e-08	TRUE
lib91.g6550	lib91.g6550	1152/1243.8/1476.7	2417.6/2175.1/953.73	1243.8	2175.1	0.80576	31329	23579	6.0644	1	6.6206e-10	1.3241e-09	2.621e-08	TRUE
lib91.g5414	lib91.g5414	947.55/1108.7/1284.6	2147.4/1987/989.95	1108.7	1987	0.84119	28461	21017	6.0587	1	6.8605e-10	1.3721e-09	2.7107e-08	TRUE
lib91.g6612	lib91.g6612	1797.1/2035.8/1981.2	3564/3155/1346.6	1981.2	3155	0.67103	18421	37556	6.0572	1	6.9241e-10	1.3848e-09	2.7305e-08	TRUE
lib91.g5923	lib91.g5923	1534.2/1422.3/1474.8	2487.3/2371.6/3326.5	1474.8	2487.3	0.75364	3141.5	27958	6.0554	1	7.0051e-10	1.401e-09	2.7571e-08	TRUE
lib91.g5831	lib91.g5831	1371.3/1437.1/1698.1	3966.8/2120.9/2436.5	1437.1	2436.5	0.76125	36244	27242	6.055	1	7.0199e-10	1.404e-09	2.7575e-08	TRUE
lib91.g1441	lib91.g1441	1441.6/1144.6/1100.9	2035.7/1240.8/2270.7	1144.6	2035.7	0.83018	45051	21698	6.0499	1	7.2476e-10	1.4495e-09	2.8415e-08	TRUE
lib91.g7542	lib91.g7542	1980.3/1330.4/1872.7	734.74/733.49/582.77	1872.7	733.49	-1.3511	1.5283e+05	35501	6.0464	7.4059e-10	1	1.4812e-09	2.8979e-08	FALSE
lib91.g49	lib91.g49	1411.7/1561.7/1443.6	3145.3/2443.6/1191.9	1443.6	2443.6	0.7589	7476.2	27366	6.0447	1	7.4851e-10	1.497e-09	2.9232e-08	TRUE
lib91.g666	lib91.g666	948.61/1146.7/1270.8	2037.7/754.67/3259.6	1146.7	2037.7	0.82893	27325	21738	6.0435	1	7.5399e-10	1.508e-09	2.939e-08	TRUE
lib91.g7707	lib91.g7707	1331.9/1248.1/1007.1	2978.8/1479.7/2177.4	1248.1	2177.4	0.80246	32539	23659	6.0422	1	7.6007e-10	1.5201e-09	2.957e-08	TRUE
lib91.g3846	lib91.g3846	1585.3/1874.2/1875.5	3982.7/1324.7/3012.6	1874.2	3012.6	0.68446	41739	35529	6.0398	1	7.7163e-10	1.5433e-09	2.9962e-08	TRUE
lib91.g3607	lib91.g3607	1144.5/1074.9/1323.2	1360.8/2033.6/2289.4	1144.5	2033.6	0.82877	18393	21696	6.0362	1	7.8909e-10	1.5782e-09	3.0581e-08	TRUE
lib91.g409	lib91.g409	1044.4/986.2/1140.4	1517.3/1949.8/1892.1	1044.4	1892.1	0.85665	6297	19799	6.0242	1	8.4961e-10	1.6992e-09	3.2863e-08	TRUE
lib91.g6635	lib91.g6635	873.02/962.97/1027.3	3786.4/1009.6/1776.9	962.97	1776.9	0.88308	6117	18255	6.0239	1	8.5148e-10	1.703e-09	3.2873e-08	TRUE
lib91.g8210	lib91.g8210	2155.9/1791.8/1547.4	4133.3/2004/2901.8	1791.8	2901.8	0.69519	96149	33967	6.0224	1	8.5898e-10	1.718e-09	3.3099e-08	TRUE
lib91.g4218	lib91.g4218	1620.4/1301.9/1228.6	5104.3/1002/2247.7	1301.9	2247.7	0.78734	53411	24680	6.0203	1	8.7068e-10	1.7414e-09	3.3486e-08	TRUE
lib91.g6273	lib91.g6273	1655.5/2026.3/1791.9	3107.4/2900.9/2278.4	1791.9	2900.9	0.69474	36759	33968	6.0176	1	8.8537e-10	1.7707e-09	3.3987e-08	TRUE
lib91.g6675	lib91.g6675	765.49/796.14/1066.9	1328.9/2953.4/1534.3	796.14	1534.3	0.94562	37112	15092	6.0087	1	9.352e-10	1.8704e-09	3.5831e-08	TRUE
lib91.g9898	lib91.g9898	1307.4/1526.8/1570.4	3332.7/2548.6/1684.7	1526.8	2548.6	0.73879	25021	28943	6.0059	1	9.5145e-10	1.9029e-09	3.6354e-08	TRUE
OTX2.g13	OTX2	1483.1/1177.3/1303	217.33/359.12/717.77	1303	359.12	-1.8564	24111	24701	6.0057	9.5242e-10	1	1.9048e-09	3.6354e-08	FALSE
lib91.g5955	lib91.g5955	1452.2/1590.2/1168.9	2448.5/3652.2/544.36	1452.2	2448.5	0.75324	49661	27529	6.0046	1	9.5916e-10	1.9183e-09	3.6542e-08	TRUE
lib91.g9210	lib91.g9210	1052.9/1036.9/1128.4	1901.2/1761.7/2676.8	1052.9	1901.2	0.85183	2976.9	19960	6.0036	1	9.6481e-10	1.9296e-09	3.6688e-08	TRUE
lib91.g470	lib91.g470	935.84/972.47/903.29	1733.7/2017.5/674.96	935.84	1733.7	0.88879	1200.9	17740	5.99	1	1.0491e-09	2.0982e-09	3.9818e-08	TRUE
lib91.g914	lib91.g914	1416/1827.7/1487.7	2629.9/2492.7/1500.3	1487.7	2492.7	0.74421	60382	28202	5.9843	1	1.0867e-09	2.1734e-09	4.1169e-08	TRUE
lib91.g1182	lib91.g1182	1241.4/1212.2/1194.6	2150.4/2118.3/1414.7	1212.2	2118.3	0.80483	581.85	22979	5.9778	1	1.131e-09	2.262e-09	4.2767e-08	TRUE
lib91.g8490	lib91.g8490	1537.4/1593.3/1604.4	4015.6/1007.9/2631.8	1593.3	2631.8	0.72365	1627.5	30204	5.9753	1	1.1482e-09	2.2965e-09	4.3337e-08	TRUE
lib91.g8079	lib91.g8079	796.37/865.83/883.07	1464.5/1631.3/2235.6	865.83	1631.3	0.91308	2561.2	16413	5.9749	1	1.1513e-09	2.3026e-09	4.3373e-08	TRUE
lib91.g4165	lib91.g4165	1873.8/1412.8/1582.4	2734.6/2615.5/1345.5	1582.4	2615.5	0.72465	56848	29996	5.9652	1	1.2219e-09	2.4437e-09	4.5945e-08	TRUE
lib91.g3576	lib91.g3576	960.32/987.26/1083.4	2078.6/1803.2/1126	987.26	1803.2	0.86843	4983.7	18715	5.9646	1	1.2261e-09	2.4522e-09	4.6018e-08	TRUE
lib91.g7692	lib91.g7692	948.61/1383.2/1103.6	3228.1/1965.9/1038.2	1103.6	1965.9	0.83236	51102	20921	5.9613	1	1.251e-09	2.502e-09	4.6865e-08	TRUE
lib91.g9061	lib91.g9061	1385.1/1138.2/1297.5	2232.1/1534.7/4124.4	1297.5	2232.1	0.78223	16519	24596	5.9595	1	1.2654e-09	2.5307e-09	4.7316e-08	TRUE
lib91.g6522	lib91.g6522	1260.6/929.18/915.23	1724.7/574.26/1718.7	929.18	1718.7	0.88656	55002	17614	5.9487	1	1.3512e-09	2.7024e-09	5.0433e-08	TRUE
lib91.g9626	lib91.g9626	1536.3/1418.1/1435.3	2002.8/2519.8/2414.5	1435.3	2414.5	0.74993	5246.9	27209	5.9361	1	1.4594e-09	2.9189e-09	5.4372e-08	TRUE
lib91.g4191	lib91.g4191	929.45/1041.1/961.18	3676.7/982.5/1761.5	961.18	1761.5	0.87324	3697.7	18221	5.9289	1	1.5245e-09	3.0489e-09	5.669e-08	TRUE
lib91.g5835	lib91.g5835	990.13/1191/931.77	2284/1272.2/1802.1	990.13	1802.1	0.86333	21885	18770	5.9266	1	1.546e-09	3.092e-09	5.7386e-08	TRUE
lib91.g7933	lib91.g7933	878.35/1133/848.15	1642.9/1262.9/1850.4	878.35	1642.9	0.90266	32872	16651	5.9254	1	1.5574e-09	3.1148e-09	5.7703e-08	TRUE
lib91.g7052	lib91.g7052	918.8/1271.3/1176.2	2608/2060.7/1808.7	1176.2	2060.7	0.80849	37648	22297	5.9236	1	1.5751e-09	3.1503e-09	5.8254e-08	TRUE
lib91.g292	lib91.g292	1134.9/1281.8/1448.2	2963.9/957.09/2204.9	1281.8	2204.9	0.782	24629	24300	5.9213	1	1.597e-09	3.1939e-09	5.8954e-08	TRUE
lib91.g5285	lib91.g5285	1182.8/1225.9/1046.6	2068.6/7495/1081	1182.8	2068.6	0.8059	10202	22423	5.9155	1	1.6545e-09	3.3091e-09	6.0968e-08	TRUE
lib91.g7660	lib91.g7660	1056.1/1148.8/1257.1	1115.6/2096.3/2019.4	1148.8	2019.4	0.81325	10153	21778	5.8995	1	1.8234e-09	3.6469e-09	6.707e-08	TRUE
lib91.g1025	lib91.g1025	1270.1/1039/1108.2	1963/730.95/2702.1	1108.2	1963	0.82424	15507	21008	5.8973	1	1.8477e-09	3.6954e-09	6.7838e-08	TRUE
lib91.g2219	lib91.g2219	1529.9/1676.8/1477.6	2530.2/3022/1555.2	1529.9	2530.2	0.72543	12149	29002	5.8737	1	2.1306e-09	4.2611e-09	7.8082e-08	TRUE
lib91.g5595	lib91.g5595	1360.6/1514.1/1567.7	2508.3/1447.5/2537.4	1514.1	2508.3	0.72782	13214	28703	5.8679	1	2.207e-09	4.414e-09	8.0737e-08	TRUE
lib91.g4067	lib91.g4067	915.61/892.23/837.12	2176.3/526.83/1655	892.23	1655	0.89063	1791.4	16914	5.8654	1	2.2405e-09	4.4811e-09	8.1816e-08	TRUE
lib91.g7709	lib91.g7709	1698.1/1432.8/1349.9	2526.2/923.22/2399.1	1432.8	2399.1	0.74323	38632	27162	5.8632	1	2.2708e-09	4.5416e-09	8.2772e-08	TRUE
lib91.g8125	lib91.g8125	1117.9/1390.6/1457.4	365.87/438.74/1465.2	1390.6	438.74	-1.662	39416	26361	5.8626	2.278e-09	1	4.5559e-09	8.2883e-08	FALSE
lib91.g21	lib91.g21	1322.3/1022.1/1239.6	292.1/2137.8/2431	1239.6	2137.8	0.78575	27074	23499	5.8593	1	2.3245e-09	4.649e-09	8.4425e-08	TRUE
lib91.g6885	lib91.g6885	1131.7/1387.4/1059.5	406.75/2092.1/1989.8	1131.7	1989.8	0.81352	35301	21454	5.858	1	2.3417e-09	4.6835e-09	8.4899e-08	TRUE
lib91.g9985	lib91.g9985	804.88/1123.5/985.07	2013.8/1784.6/935.07	985.07	1784.6	0.85665	25810	18674	5.8509	1	2.445e-09	4.89e-09	8.8483e-08	TRUE
lib91.g5712	lib91.g5712	978.42/1084.4/1261.7	1923.1/2731.5/874.71	1084.4	1923.1	0.82595	21326	20557	5.8496	1	2.4644e-09	4.9288e-09	8.9027e-08	TRUE
lib91.g2407	lib91.g2407	1270.1/1223.8/1292.9	2175.3/1970.1/3292.5	1270.1	2175.3	0.77576	1333.9	24078	5.8334	1	2.7156e-09	5.4312e-09	9.7926e-08	TRUE
lib91.g8758	lib91.g8758	1132.8/1177.3/1469.3	2048.7/3369.3/1064.6	1177.3	2048.7	0.79868	43628	22318	5.8328	1	2.7247e-09	5.4494e-09	9.8079e-08	TRUE
lib91.g8823	lib91.g8823	1360.6/1232.2/1257.1	2156.4/3895.3/1323.6	1257.1	2156.4	0.77806	5672.1	23830	5.8256	1	2.8447e-09	5.6893e-09	1.0222e-07	TRUE
lib91.g3426	lib91.g3426	1484.1/1656.7/1500.6	2482.4/1954.8/3722.7	1500.6	2482.4	0.72582	12321	28446	5.8211	1	2.9228e-09	5.8456e-09	1.0484e-07	TRUE
lib91.g2434	lib91.g2434	1998.4/2157.2/2134.6	965.03/807.18/3249.7	2134.6	965.03	-1.1445	9537	40465	5.8142	3.0457e-09	1	6.0914e-09	1.0905e-07	FALSE
lib91.g7021	lib91.g7021	1574.6/1792.9/1720.2	670.94/553.93/2334.4	1720.2	670.94	-1.357	13237	32609	5.8105	3.1146e-09	1	6.2292e-09	1.1132e-07	FALSE
lib91.g105	lib91.g105	1254.2/1023.2/945.56	2387.7/1832/1798.8	1023.2	1832	0.8398	29695	19396	5.808	1	3.1606e-09	6.3211e-09	1.1277e-07	TRUE
lib91.g4539	lib91.g4539	1352.1/1431.8/1569.5	3345.7/1118.9/2387.1	1431.8	2387.1	0.73702	12655	27142	5.7984	1	3.3467e-09	6.6933e-09	1.1919e-07	TRUE
lib91.g2016	lib91.g2016	721.84/1008.4/819.67	2395.6/813.11/1542	819.67	1542	0.91086	22590	15538	5.7947	1	3.4216e-09	6.8432e-09	1.2151e-07	TRUE
lib91.g6513	lib91.g6513	1863.2/1817.2/2044.6	580.21/774.15/1538.7	1863.2	774.15	-1.266	17512	35319	5.7946	3.4236e-09	1	6.8471e-09	1.2151e-07	FALSE
lib91.g1251	lib91.g1251	802.75/1006.3/1016.3	207.36/143.14/981.17	1006.3	207.36	-2.2733	20758	19075	5.7844	3.6393e-09	1	7.2786e-09	1.2894e-07	FALSE
lib91.g7850	lib91.g7850	1233.9/1279.7/1017.2	527.38/2118.3/2278.4	1233.9	2118.3	0.77915	24530	23391	5.7824	1	3.6828e-09	7.3656e-09	1.3025e-07	TRUE
lib91.g3594	lib91.g3594	1309.5/1270.2/1782.7	2220.2/2485.1/1630.9	1309.5	2220.2	0.76117	1.1271e+05	24824	5.7797	1	3.7417e-09	7.4835e-09	1.321e-07	TRUE
lib91.g1762	lib91.g1762	1034.9/1102.3/1276.4	1937/1965/559.73	1102.3	1937	0.81271	17419	20897	5.7741	1	3.868e-09	7.7359e-09	1.3632e-07	TRUE
lib91.g6485	lib91.g6485	1199.9/1552.2/1664.1	562.27/1349.2/546.56	1552.2	562.27	-1.4633	68322	29424	5.7708	3.9448e-09	1	7.8895e-09	1.3879e-07	FALSE
lib91.g4066	lib91.g4066	752.72/937.63/812.31	1528.3/1604.2/935.07	812.31	1528.3	0.91098	9628	15399	5.7698	1	3.9687e-09	7.9375e-09	1.3939e-07	TRUE
lib91.g1301	lib91.g1301	997.59/1299.8/1143.1	974/2459.6/1992	1143.1	1992	0.80068	22864	21670	5.7664	1	4.0502e-09	8.1004e-09	1.42e-07	TRUE
lib91.g4522	lib91.g4522	1513.9/1588.1/1520.8	3235/2315.7/2499	1520.8	2499	0.71616	2285.7	28829	5.7613	1	4.1734e-09	8.3467e-09	1.4607e-07	TRUE
lib91.g5192	lib91.g5192	1595.9/1014.7/1294.7	2197.2/2779/1613.3	1294.7	2197.2	0.76257	84565	24544	5.7607	1	4.1888e-09	8.3777e-09	1.4636e-07	TRUE
lib91.g6397	lib91.g6397	1101.9/918.62/882.15	408.74/1677.9/1815.3	918.62	1677.9	0.86838	17465	17414	5.7536	1	4.3686e-09	8.7371e-09	1.5237e-07	TRUE
lib91.g9281	lib91.g9281	999.72/878.5/839.88	714.8/2103.1/1619.9	878.5	1619.9	0.88205	8092.4	16653	5.7452	1	4.5894e-09	9.1787e-09	1.598e-07	TRUE
lib91.g3902	lib91.g3902	1486.3/1346.3/1371	2296.9/1807.5/2645	1371	2296.9	0.74405	6948.3	25990	5.7434	1	4.6384e-09	9.2767e-09	1.6123e-07	TRUE
lib91.g6211	lib91.g6211	1052.9/1174.1/1158.7	2009.8/709.77/2548.4	1158.7	2009.8	0.79398	5714.8	21966	5.7424	1	4.6677e-09	9.3354e-09	1.6197e-07	TRUE
lib91.g4447	lib91.g4447	1758.8/1561.7/1545.6	3257/1006.2/2549.5	1561.7	2549.5	0.70678	19565	29604	5.7413	1	4.6972e-09	9.3944e-09	1.6271e-07	TRUE
lib91.g1475	lib91.g1475	1426.6/1133/1189.1	2050.7/2686.6/1832.8	1189.1	2050.7	0.78577	29795	22541	5.739	1	4.763e-09	9.526e-09	1.6471e-07	TRUE
lib91.g1501	lib91.g1501	1141.3/956.64/967.61	2151.4/679.28/1741.7	967.61	1741.7	0.84737	15147	18343	5.7158	1	5.458e-09	1.0916e-08	1.8842e-07	TRUE
lib91.g1894	lib91.g1894	1393.6/1353.6/1192.7	2608/2269.1/973.49	1353.6	2269.1	0.74482	13745	25661	5.7146	1	5.4967e-09	1.0993e-08	1.8944e-07	TRUE
lib91.g8485	lib91.g8485	1601.3/1601.8/1345.3	2596/3144.9/1256.6	1601.3	2596	0.69675	32760	30354	5.7096	1	5.6609e-09	1.1322e-08	1.9476e-07	TRUE
lib91.g2730	lib91.g2730	1613/1202.7/1107.3	2063.7/2899.2/1413.6	1202.7	2063.7	0.77847	88723	22798	5.7023	1	5.9114e-09	1.1823e-08	2.0304e-07	TRUE
lib91.g1946	lib91.g1946	1470.3/1307.2/1317.7	418.71/265.11/870.32	1317.7	418.71	-1.6517	11696	24980	5.6881	6.4224e-09	1	1.2845e-08	2.2021e-07	FALSE
lib91.g1537	lib91.g1537	1917.5/1202.7/1666	2676.8/1112.1/3250.8	1666	2676.8	0.68379	1.3895e+05	31582	5.6878	1	6.4354e-09	1.2871e-08	2.2028e-07	TRUE
lib91.g532	lib91.g532	1351.1/1247/1276.4	787.58/359.12/391.81	1276.4	391.81	-1.7013	3220.4	24196	5.6866	6.4781e-09	1	1.2956e-08	2.2137e-07	FALSE
lib91.g9775	lib91.g9775	1329.8/1425.5/1276.4	1343.9/3100/2231.2	1329.8	2231.2	0.74623	6003.9	25208	5.6778	1	6.8226e-09	1.3645e-08	2.3275e-07	TRUE
lib91.g946	lib91.g946	1248.8/1465.6/1570.4	2779.4/2411.4/734.23	1465.6	2411.4	0.718	28981	27782	5.6743	1	6.9628e-09	1.3926e-08	2.3713e-07	TRUE
lib91.g9816	lib91.g9816	699.48/858.44/911.56	1582.1/1523.7/1585.9	858.44	1582.1	0.88132	14044	16273	5.6731	1	7.0125e-09	1.4025e-08	2.3842e-07	TRUE
lib91.g5490	lib91.g5490	1433/1247/1328.7	1185.4/2726.5/2229	1328.7	2229	0.74592	8778.9	25189	5.6726	1	7.0337e-09	1.4067e-08	2.3874e-07	TRUE
lib91.g8117	lib91.g8117	1255.2/1330.4/1422.5	2636.9/2106.5/2231.2	1330.4	2231.2	0.74552	7062.9	25220	5.6722	1	7.0475e-09	1.4095e-08	2.3881e-07	TRUE
lib91.g1392	lib91.g1392	1543.8/1537.4/1543.8	2882.1/694.53/2512.2	1543.8	2512.2	0.70214	20.377	29265	5.661	1	7.5236e-09	1.5047e-08	2.5452e-07	TRUE
lib91.g9477	lib91.g9477	1161.5/1154.1/1359.1	954.06/2731.5/2000.7	1161.5	2000.7	0.78397	19535	22019	5.6555	1	7.7719e-09	1.5544e-08	2.6248e-07	TRUE
lib91.g9317	lib91.g9317	1369.2/1299.8/1236.8	2553.1/2186.9/1236.9	1299.8	2186.9	0.75016	4386.4	24640	5.6515	1	7.9534e-09	1.5907e-08	2.6775e-07	TRUE
lib91.g9351	lib91.g9351	1061.5/1109.7/1166.1	1759.6/1929.4/3347.4	1109.7	1929.4	0.79741	2753	21037	5.6515	1	7.9545e-09	1.5909e-08	2.6775e-07	TRUE
lib91.g5504	lib91.g5504	916.67/803.53/930.85	1995.9/903.73/1661.6	916.67	1661.6	0.85741	6501	17377	5.6511	1	7.9693e-09	1.5939e-08	2.6781e-07	TRUE
lib91.g5326	lib91.g5326	1421.3/1161.5/1275.4	2153.4/1722.8/2850.2	1275.4	2153.4	0.75514	17134	24178	5.6461	1	8.2068e-09	1.6414e-08	2.7533e-07	TRUE
lib91.g833	lib91.g833	1618.3/1291.4/1749.6	2607/2917/2260.9	1618.3	2607	0.68758	62064	30677	5.6449	1	8.2658e-09	1.6532e-08	2.7685e-07	TRUE
lib91.g7909	lib91.g7909	1198.8/1497.3/1481.3	1747.6/2646/2425.5	1481.3	2425.5	0.71105	40022	28080	5.6346	1	8.7721e-09	1.7544e-08	2.9241e-07	TRUE
lib91.g9006	lib91.g9006	1160.5/1591.2/1321.4	1557.2/2213.2/2454	1321.4	2213.2	0.74362	49351	25049	5.6346	1	8.7726e-09	1.7545e-08	2.9241e-07	TRUE
lib91.g6402	lib91.g6402	1260.6/1369.5/1419.7	3282.9/1786.3/2277.3	1369.5	2277.3	0.73328	7194.1	25961	5.6344	1	8.7859e-09	1.7572e-08	2.9241e-07	TRUE
lib91.g347	lib91.g347	1094.5/1181.5/1287.4	2024.8/833.43/2335.5	1181.5	2024.8	0.77658	9392.6	22398	5.6343	1	8.7882e-09	1.7576e-08	2.9241e-07	TRUE
lib91.g934	lib91.g934	587.69/760.24/672.64	2187.3/1308.6/623.38	672.64	1308.6	0.95907	7444.9	12751	5.6319	1	8.9134e-09	1.7827e-08	2.9609e-07	TRUE
lib91.g2770	lib91.g2770	1339.3/1562.7/1371.9	2280/4921.8/1739.5	1371.9	2280	0.7324	18731	26007	5.6307	1	8.9721e-09	1.7944e-08	2.9755e-07	TRUE
lib91.g2236	lib91.g2236	1060.4/934.46/926.26	1683.8/2272.5/1284.1	934.46	1683.8	0.84884	7964.1	17714	5.6302	1	8.9981e-09	1.7996e-08	2.9792e-07	TRUE
lib91.g5146	lib91.g5146	1153/1259.7/1371.9	2269/2129.3/2027.1	1259.7	2129.3	0.75688	11987	23879	5.6277	1	9.1301e-09	1.826e-08	3.018e-07	TRUE
lib91.g825	lib91.g825	1160.5/894.34/1148.6	1978.9/2837.4/1230.3	1148.6	1978.9	0.78426	32404	21774	5.6267	1	9.1868e-09	1.8374e-08	3.0318e-07	TRUE
lib91.g1749	lib91.g1749	1440.5/1498.3/1263.5	2369.7/542.92/2515.5	1440.5	2369.7	0.71776	17334	27307	5.6232	1	9.3724e-09	1.8745e-08	3.088e-07	TRUE
lib91.g5661	lib91.g5661	923.06/1426.5/1043.9	2375.7/1834.6/1190.8	1043.9	1834.6	0.81289	80500	19789	5.6208	1	9.5013e-09	1.9003e-08	3.1254e-07	TRUE
lib91.g6786	lib91.g6786	1143.4/1044.3/990.58	1602.1/1834.6/2341	1044.3	1834.6	0.81235	6358.9	19796	5.617	1	9.7165e-09	1.9433e-08	3.191e-07	TRUE
lib91.g8017	lib91.g8017	1725.8/1261.8/1577.8	2547.2/3299.9/1870.1	1577.8	2547.2	0.69066	60880	29909	5.6053	1	1.0394e-08	2.0788e-08	3.408e-07	TRUE
lib91.g7255	lib91.g7255	1291.4/1477.2/1462	2518.3/2394.4/1169.9	1462	2394.4	0.71137	14659	27714	5.6011	1	1.065e-08	2.1301e-08	3.4864e-07	TRUE
lib91.g503	lib91.g503	2011.1/2024.1/1536.4	4896.9/3104.2/1284.1	2011.1	3104.2	0.62596	1.1277e+05	38125	5.5981	1	1.0835e-08	2.167e-08	3.5411e-07	TRUE
lib91.g3087	lib91.g3087	1116.8/1485.6/1036.5	1390.7/1931.1/2024.9	1116.8	1931.1	0.78949	71233	21171	5.5964	1	1.0942e-08	2.1884e-08	3.5702e-07	TRUE
lib91.g3950	lib91.g3950	1044.4/1407.5/1299.3	421.7/264.26/5148.4	1299.3	421.7	-1.6212	38338	24631	5.592	1.1221e-08	1	2.2441e-08	3.6553e-07	FALSE
lib91.g285	lib91.g285	1061.5/1971.3/1499.7	557.29/1403.5/454.37	1499.7	557.29	-1.4265	2.0725e+05	28429	5.5891	1.141e-08	1	2.282e-08	3.711e-07	FALSE
lib91.g4395	lib91.g4395	933.71/1463.5/1075.1	1244.2/2535.9/1872.3	1075.1	1872.3	0.79977	85403	20381	5.5843	1	1.1734e-08	2.3468e-08	3.8103e-07	TRUE
lib91.g4192	lib91.g4192	1146.6/1722.2/1689	3655.8/2622.3/2687.8	1689	2687.8	0.66997	1.476e+05	32017	5.5822	1	1.1878e-08	2.3755e-08	3.8507e-07	TRUE
lib91.g2267	lib91.g2267	1513.9/2078/1762.5	1017.9/3036.4/2782.2	1762.5	2782.2	0.65832	80658	33411	5.5787	1	1.2117e-08	2.4233e-08	3.9219e-07	TRUE
lib91.g3253	lib91.g3253	1065.7/1360/1210.2	2204.2/2054.8/813.25	1210.2	2054.8	0.76325	21654	22941	5.5762	1	1.2295e-08	2.459e-08	3.9733e-07	TRUE
lib91.g8414	lib91.g8414	1619.3/1848.9/1857.1	1572.2/2889.9/4475.6	1848.9	2889.9	0.64411	26372	35048	5.5608	1	1.3424e-08	2.6848e-08	4.3312e-07	TRUE
lib91.g1885	lib91.g1885	1693.9/1462.4/1485	3581/1185.8/2417.8	1485	2417.8	0.7029	22078	28150	5.5599	1	1.3493e-08	2.6986e-08	4.3465e-07	TRUE
lib91.g2740	lib91.g2740	2425.3/2013.6/2032.6	2580.1/779.23/941.66	2032.6	941.66	-1.1092	77278	38532	5.5578	1.3661e-08	1	2.7323e-08	4.3938e-07	FALSE
lib91.g554	lib91.g554	942.22/1145.6/1365.5	3842.2/1725.3/1964.5	1145.6	1964.5	0.77751	44857	21718	5.5567	1	1.3743e-08	2.7486e-08	4.413e-07	TRUE
lib91.g5040	lib91.g5040	982.68/1215.3/1054	457.59/1837.1/2292.7	1054	1837.1	0.801	15558	19980	5.5403	1	1.5098e-08	3.0196e-08	4.8405e-07	TRUE
lib91.g7196	lib91.g7196	1327.6/1407.5/1395.8	495.48/2146.3/428.03	1395.8	495.48	-1.4924	2393.1	26460	5.5349	1.5567e-08	1	3.1134e-08	4.9829e-07	FALSE
lib91.g9728	lib91.g9728	1195.6/976.7/1323.2	2027.8/873.24/3684.3	1195.6	2027.8	0.76164	32105	22665	5.5274	1	1.6248e-08	3.2496e-08	5.1796e-07	TRUE
lib91.g8374	lib91.g8374	943.29/1299.8/1462	4651.7/2167.4/989.95	1299.8	2167.4	0.73726	76701	24640	5.5274	1	1.6252e-08	3.2505e-08	5.1796e-07	TRUE
lib91.g4292	lib91.g4292	486.55/521.61/443.83	1500.4/523.44/1017.4	486.55	1017.4	1.0627	1527	9223.4	5.5273	1	1.6258e-08	3.2517e-08	5.1796e-07	TRUE
lib91.g5223	lib91.g5223	2084.6/2272.3/1915.9	985.97/770.76/1477.2	2084.6	985.97	-1.0794	31837	39517	5.5266	1.6321e-08	1	3.2641e-08	5.1913e-07	FALSE
lib91.g815	lib91.g815	2208.1/2043.1/1778.1	3491.3/886.8/3127.9	2043.1	3127.9	0.61415	48734	38731	5.5118	1	1.7759e-08	3.5518e-08	5.64e-07	TRUE
lib91.g9344	lib91.g9344	1175.4/1197.4/1378.4	1461.5/2026.8/2091.8	1197.4	2026.8	0.75886	16619	22698	5.5055	1	1.8404e-08	3.6807e-08	5.8355e-07	TRUE
lib91.g2867	lib91.g2867	1065.7/1391.7/1293.8	451.61/2474.9/2155.5	1293.8	2155.5	0.73593	30800	24527	5.502	1	1.8771e-08	3.7542e-08	5.9427e-07	TRUE
lib91.g6028	lib91.g6028	1014.6/1058/1024.6	746.7/2329.2/1791.1	1024.6	1791.1	0.80523	608.01	19423	5.5002	1	1.8964e-08	3.7929e-08	5.9945e-07	TRUE
lib91.g145	lib91.g145	1367/1487.7/1377.4	2135.4/2585/2265.2	1377.4	2265.2	0.71727	6137.9	26112	5.4941	1	1.9633e-08	3.9266e-08	6.1962e-07	TRUE
lib91.g10050	lib91.g10050	1224.4/1266/1462.9	3271.9/2116.6/1346.6	1266	2116.6	0.74101	20250	23999	5.4907	1	2.0015e-08	4.0029e-08	6.3068e-07	TRUE
lib91.g3659	lib91.g3659	973.1/1042.2/872.96	831.44/1718.5/1971.1	973.1	1718.5	0.81988	7398.6	18447	5.4885	1	2.0274e-08	4.0547e-08	6.3784e-07	TRUE
lib91.g2722	lib91.g2722	1059.3/1494.1/1492.3	569.25/888.49/513.63	1492.3	569.25	-1.3888	93732	28289	5.4881	2.032e-08	1	4.0639e-08	6.383e-07	FALSE
lib91.g8217	lib91.g8217	900.7/1300.9/830.69	1871.2/1617.7/789.1	900.7	1617.7	0.84415	82512	17074	5.4875	1	2.0387e-08	4.0774e-08	6.3943e-07	TRUE
lib91.g1540	lib91.g1540	873.02/1237.5/1318.6	2200.2/1082.4/2077.6	1237.5	2077.6	0.747	69714	23459	5.4848	1	2.0696e-08	4.1392e-08	6.4811e-07	TRUE
lib91.g992	lib91.g992	848.53/922.85/775.56	1837.3/1544.1/852.76	848.53	1544.1	0.86291	5424	16085	5.484	1	2.0795e-08	4.1591e-08	6.5021e-07	TRUE
lib91.g6732	lib91.g6732	1290.4/1144.6/1420.6	2452.5/2148/1706.6	1290.4	2148	0.73474	19111	24461	5.4833	1	2.0875e-08	4.175e-08	6.5171e-07	TRUE
lib91.g6059	lib91.g6059	1687.5/1245.9/1572.3	2712.7/935.07/2518.8	1572.3	2518.8	0.67954	59876	29805	5.4826	1	2.0956e-08	4.1913e-08	6.5323e-07	TRUE
lib91.g2686	lib91.g2686	1944.1/1712.7/1487.7	1266.1/2896.7/2699.9	1712.7	2699.9	0.65634	52076	32466	5.4789	1	2.1402e-08	4.2805e-08	6.6611e-07	TRUE
lib91.g5524	lib91.g5524	1166.9/1121.4/1243.3	1849.3/1981.1/2051.2	1166.9	1981.1	0.76315	3955.3	22120	5.4747	1	2.1919e-08	4.3838e-08	6.8113e-07	TRUE
lib91.g1124	lib91.g1124	1270.1/1263.9/1560.3	421.7/991.82/401.69	1270.1	421.7	-1.5884	42117	24078	5.4678	2.2783e-08	1	4.5566e-08	7.069e-07	FALSE
lib91.g5226	lib91.g5226	1329.8/1363.2/1333.3	3591.9/827.51/2199.4	1333.3	2199.4	0.72164	450.93	25276	5.4475	1	2.5542e-08	5.1084e-08	7.9129e-07	TRUE
lib91.g1742	lib91.g1742	1210.5/1186.8/1297.5	340.95/385.38/1267.6	1210.5	385.38	-1.6487	4063.5	22947	5.447	2.5608e-08	1	5.1216e-08	7.9212e-07	FALSE
lib91.g8941	lib91.g8941	1693.9/1280.8/1426.1	4799.2/1765.1/2321.2	1426.1	2321.2	0.70237	46403	27035	5.4437	1	2.609e-08	5.2181e-08	8.0505e-07	TRUE
lib91.g9516	lib91.g9516	1354.2/1080.2/982.31	2846.2/1859.1/529	1080.2	1859.1	0.78281	42347	20477	5.4436	1	2.6105e-08	5.2211e-08	8.0505e-07	TRUE
lib91.g3265	lib91.g3265	1377.7/1267.1/1526.3	2725.6/2257.2/1802.1	1377.7	2257.2	0.71191	17163	26116	5.4426	1	2.6256e-08	5.2513e-08	8.0771e-07	TRUE
lib91.g9738	lib91.g9738	1361.7/1811.9/1192.7	2236.1/1897.3/2287.2	1361.7	2236.1	0.71517	1.1562e+05	25813	5.4425	1	2.6272e-08	5.2543e-08	8.0771e-07	TRUE
lib91.g6698	lib91.g6698	1058.3/975.64/1141.3	1902.1/1643.2/1828.4	1058.3	1828.4	0.78833	6859.3	20061	5.4376	1	2.7007e-08	5.4014e-08	8.2906e-07	TRUE
lib91.g5066	lib91.g5066	1215.8/1330.4/1055.8	390.8/1533.9/384.13	1215.8	390.8	-1.635	19367	23048	5.4345	2.7479e-08	1	5.4959e-08	8.4229e-07	FALSE
lib91.g8809	lib91.g8809	1188.2/1213.2/876.64	372.85/868.16/327.06	1188.2	372.85	-1.6694	48837	22524	5.4325	2.7779e-08	1	5.5558e-08	8.5019e-07	FALSE
lib91.g1696	lib91.g1696	1243.5/1400.1/1292	358.9/442.13/1860.3	1292	442.13	-1.5449	7019.7	24492	5.4304	2.8106e-08	1	5.6212e-08	8.5852e-07	FALSE
lib91.g5845	lib91.g5845	1207.3/992.54/1333.3	385.81/880.02/221.7	1207.3	385.81	-1.6433	31007	22887	5.4303	2.8137e-08	1	5.6273e-08	8.5852e-07	FALSE
lib91.g9049	lib91.g9049	665.41/855.27/1059.5	1405.7/1546.6/2220.2	855.27	1546.6	0.85389	38878	16213	5.4294	1	2.8274e-08	5.6549e-08	8.6143e-07	TRUE
lib91.g4391	lib91.g4391	1083.8/968.25/1072.4	1846.3/1873.5/831.91	1072.4	1846.3	0.78329	5485.6	20329	5.4283	1	2.845e-08	5.69e-08	8.6547e-07	TRUE
lib91.g6185	lib91.g6185	1219/1508.9/1422.5	482.52/2973.8/531.19	1422.5	531.19	-1.4194	24425	26965	5.4276	2.8554e-08	1	5.7108e-08	8.6734e-07	FALSE
lib91.g6819	lib91.g6819	1538.4/1365.3/1270.8	3575/1846.4/2237.8	1365.3	2237.8	0.71249	19451	25881	5.4237	1	2.9186e-08	5.8372e-08	8.852e-07	TRUE
lib91.g6297	lib91.g6297	827.24/883.78/796.69	2004.8/1505.9/932.88	827.24	1505.9	0.8635	2064.9	15682	5.4198	1	2.9839e-08	5.9677e-08	9.0364e-07	TRUE
lib91.g7727	lib91.g7727	1435.2/1694.7/1499.7	586.2/1077.4/293.03	1499.7	586.2	-1.3537	21101	28429	5.4177	3.0191e-08	1	6.0382e-08	9.1268e-07	FALSE
lib91.g5053	lib91.g5053	1300/1297.7/1363.7	2150.4/2098.8/2188.4	1300	2150.4	0.7257	2031.9	24643	5.4175	1	3.0227e-08	6.0455e-08	9.1268e-07	TRUE
lib91.g4909	lib91.g4909	1014.6/886.95/788.42	1589.1/743.65/1964.5	886.95	1589.1	0.84058	13004	16814	5.4151	1	3.0624e-08	6.1247e-08	9.2327e-07	TRUE
lib91.g5573	lib91.g5573	1160.5/1160.4/1081.6	2176.3/1963.3/624.48	1160.4	1963.3	0.75813	3110.1	21998	5.4134	1	3.0924e-08	6.1848e-08	9.3094e-07	TRUE
lib91.g2024	lib91.g2024	1224.4/1286.1/1314	441.64/1101.9/400.59	1286.1	441.64	-1.5399	2295.3	24380	5.4082	3.1837e-08	1	6.3673e-08	9.5699e-07	FALSE
lib91.g9391	lib91.g9391	1537.4/1464.5/1444.5	1828.4/564.09/546.56	1464.5	564.09	-1.3749	2853.6	27762	5.404	3.2578e-08	1	6.5156e-08	9.7783e-07	FALSE
lib91.g87	lib91.g87	968.84/904.9/864.69	1754.6/411.64/1612.2	904.9	1612.2	0.83253	2852.7	17154	5.4006	1	3.3205e-08	6.641e-08	9.9517e-07	TRUE
lib91.g2520	lib91.g2520	1261.6/1095/1244.2	705.83/2073.4/2893	1244.2	2073.4	0.73633	11289	23586	5.3994	1	3.3435e-08	6.6871e-08	1.0006e-06	TRUE
lib91.g4579	lib91.g4579	812.34/1171/941.88	1780.5/1662.6/857.15	941.88	1662.6	0.81919	34634	17855	5.394	1	3.4461e-08	6.8921e-08	1.0297e-06	TRUE
lib91.g7761	lib91.g7761	943.29/1634.5/1216.6	2035.7/3609/1873.4	1216.6	2035.7	0.74218	1.2467e+05	23063	5.3936	1	3.4534e-08	6.9069e-08	1.0304e-06	TRUE
lib91.g4517	lib91.g4517	715.45/739.12/699.29	731.75/1465.3/1343.3	715.45	1343.3	0.90796	410.77	13563	5.3915	1	3.4929e-08	6.9858e-08	1.0407e-06	TRUE
lib91.g1539	lib91.g1539	1126.4/791.92/815.99	1486.4/1549.1/687.04	815.99	1486.4	0.86443	48470	15468	5.3906	1	3.512e-08	7.0239e-08	1.0448e-06	TRUE
lib91.g5391	lib91.g5391	1385.1/1042.2/1104.5	642.02/1883.7/1994.2	1104.5	1883.7	0.7696	41312	20938	5.3847	1	3.6279e-08	7.2558e-08	1.0777e-06	TRUE
lib91.g6329	lib91.g6329	1163.7/1304/1277.3	485.51/2114.9/4286.8	1277.3	2114.9	0.72708	6810.9	24213	5.3831	1	3.6602e-08	7.3204e-08	1.0857e-06	TRUE
lib91.g6259	lib91.g6259	1173.3/1311.4/1184.5	2670.8/1575.4/1990.9	1184.5	1990.9	0.74866	8120.1	22454	5.3815	1	3.6928e-08	7.3857e-08	1.0938e-06	TRUE
lib91.g5965	lib91.g5965	1142.4/1482.5/1302.1	848.39/2147.1/3273.9	1302.1	2147.1	0.72113	29022	24683	5.3785	1	3.7547e-08	7.5095e-08	1.1105e-06	TRUE
lib91.g5962	lib91.g5962	1655.5/1513.1/1550.2	629.06/2214.9/561.92	1550.2	629.06	-1.2998	6237.9	29387	5.3734	3.8638e-08	1	7.7277e-08	1.1411e-06	FALSE
lib91.g4005	lib91.g4005	1606.6/1577.5/1646.7	2544.2/958.79/2583.5	1606.6	2544.2	0.66288	1227.1	30455	5.3726	1	3.8803e-08	7.7605e-08	1.1443e-06	TRUE
lib91.g9677	lib91.g9677	1665.1/1553.2/1279.1	628.07/632.7/789.1	1553.2	632.7	-1.2943	43826	29444	5.3645	4.0576e-08	1	8.1152e-08	1.1948e-06	FALSE
lib91.g9369	lib91.g9369	1517.1/1445.5/1422.5	2855.2/2333.4/1423.5	1445.5	2333.4	0.6905	2830.9	27402	5.364	1	4.0698e-08	8.1396e-08	1.1967e-06	TRUE
lib91.g7740	lib91.g7740	1076.4/1419.1/1315	4761.4/933.38/2161	1315	2161	0.71624	33886	24927	5.3585	1	4.1949e-08	8.3898e-08	1.2317e-06	TRUE
lib91.g8601	lib91.g8601	1650.2/1147.8/1626.5	2685.7/2567.2/1340.1	1626.5	2567.2	0.65814	1.1487e+05	30832	5.3576	1	4.2168e-08	8.4337e-08	1.2363e-06	TRUE
lib91.g733	lib91.g733	1417.1/1260.7/1356.3	2215.2/877.48/2417.8	1356.3	2215.2	0.70733	6413	25711	5.3564	1	4.2457e-08	8.4913e-08	1.243e-06	TRUE
lib91.g7874	lib91.g7874	1478.8/1703.1/1572.3	2604/1654.2/2496.8	1572.3	2496.8	0.66692	12932	29805	5.3555	1	4.2671e-08	8.5342e-08	1.2475e-06	TRUE
lib91.g4114	lib91.g4114	1237.1/1274.5/1376.5	1299/2105.6/2288.3	1274.5	2105.6	0.72391	5905.2	24160	5.3473	1	4.4635e-08	8.9271e-08	1.3019e-06	TRUE
lib91.g905	lib91.g905	1358.5/962.97/1111.9	1888.2/911.36/2381.6	1111.9	1888.2	0.76347	41500	21078	5.3472	1	4.4663e-08	8.9327e-08	1.3019e-06	TRUE
lib91.g5601	lib91.g5601	1328.7/1847.8/1880.1	843.41/848.68/1473.9	1847.8	848.68	-1.1216	1.3526e+05	35028	5.3384	4.6888e-08	1	9.3777e-08	1.3648e-06	FALSE
lib91.g1927	lib91.g1927	1198.8/1319.9/1064.1	2223.2/622.54/2002.9	1198.8	2002.9	0.74004	16401	22725	5.3342	1	4.7974e-08	9.5948e-08	1.3944e-06	TRUE
lib91.g3864	lib91.g3864	1137.1/1217.4/1259.8	3354.7/2027.7/1261	1217.4	2027.7	0.73551	4128.8	23079	5.3335	1	4.8172e-08	9.6343e-08	1.3982e-06	TRUE
lib91.g8858	lib91.g8858	1128.5/1081.2/960.26	1844.3/2670.5/1502.5	1081.2	1844.3	0.76987	8436.2	20497	5.3301	1	4.9071e-08	9.8141e-08	1.4222e-06	TRUE
lib91.g6253	lib91.g6253	1164.7/1223.8/997.93	372.85/530.21/291.94	1164.7	372.85	-1.6407	15655	22080	5.3293	4.9307e-08	1	9.8614e-08	1.427e-06	FALSE
lib91.g8682	lib91.g8682	1294.6/969.31/1016.3	1755.6/1594/2290.5	1016.3	1755.6	0.78802	39835	19266	5.3262	1	5.0143e-08	1.0029e-07	1.4491e-06	TRUE
lib91.g7163	lib91.g7163	1280.8/1332.5/1111.9	3091.5/1183.2/2110.5	1280.8	2110.5	0.72011	15604	24280	5.3248	1	5.0521e-08	1.0104e-07	1.458e-06	TRUE
lib91.g900	lib91.g900	1131.7/1248.1/1343.4	2280/2066.6/1000.9	1248.1	2066.6	0.72715	11315	23659	5.3219	1	5.135e-08	1.027e-07	1.4798e-06	TRUE
lib91.g4360	lib91.g4360	1403.2/1093.9/1282.8	2112.5/2323.3/1922.8	1282.8	2112.5	0.71922	25092	24318	5.3206	1	5.1702e-08	1.034e-07	1.4878e-06	TRUE
lib91.g3696	lib91.g3696	1524.6/1742.2/1865.4	3458.4/1879.5/2708.6	1742.2	2708.6	0.63635	31265	33027	5.3178	1	5.2511e-08	1.0502e-07	1.5089e-06	TRUE
lib91.g2312	lib91.g2312	1222.2/1512/1461.1	2345.8/3110.1/1639.7	1461.1	2345.8	0.68268	29819	27697	5.3161	1	5.3021e-08	1.0604e-07	1.5214e-06	TRUE
lib91.g4689	lib91.g4689	1133.9/1099.2/1157.8	1913.1/831.74/2141.2	1133.9	1913.1	0.75416	888.5	21494	5.3151	1	5.3287e-08	1.0657e-07	1.5269e-06	TRUE
lib91.g1004	lib91.g1004	660.09/753.9/713.07	96.702/69.453/368.76	713.07	96.702	-2.8696	2237.2	13518	5.3028	5.7019e-08	1	1.1404e-07	1.6315e-06	FALSE
lib91.g3819	lib91.g3819	1421.3/1467.7/1956.4	4815.2/2352.1/1658.3	1467.7	2352.1	0.68003	1.2047e+05	27823	5.3021	1	5.7236e-08	1.1447e-07	1.6354e-06	TRUE
lib91.g7507	lib91.g7507	1694.9/1715.8/1605.3	2969.9/2645.1/1898.7	1694.9	2645.1	0.6418	4232.8	32131	5.301	1	5.7593e-08	1.1519e-07	1.6433e-06	TRUE
lib91.g7295	lib91.g7295	1440.5/1124.5/1235	3891/2045.5/836.3	1235	2045.5	0.72745	27214	23412	5.2968	1	5.892e-08	1.1784e-07	1.6788e-06	TRUE
lib91.g1535	lib91.g1535	892.19/977.75/1296.6	1698.8/1229.8/1812	977.75	1698.8	0.79633	54486	18535	5.296	1	5.9171e-08	1.1834e-07	1.6836e-06	TRUE
lib91.g7720	lib91.g7720	1127.5/947.13/1059.5	1694.8/1809.2/2619.7	1059.5	1809.2	0.77137	8623.6	20085	5.2897	1	6.1247e-08	1.2249e-07	1.7402e-06	TRUE
lib91.g1337	lib91.g1337	958.19/1041.1/1379.3	1783.5/840.21/1937.1	1041.1	1783.5	0.77603	60618	19736	5.2846	1	6.2989e-08	1.2598e-07	1.7869e-06	TRUE
lib91.g2389	lib91.g2389	1512.9/1589.1/1641.2	2506.3/3543.8/1090.9	1589.1	2506.3	0.657	4260.4	30124	5.2844	1	6.3067e-08	1.2613e-07	1.7869e-06	TRUE
lib91.g5453	lib91.g5453	1591.7/1065.4/1022.7	1851.3/1815.1/1678.1	1065.4	1815.1	0.7681	1.3939e+05	20196	5.2754	1	6.6251e-08	1.325e-07	1.8745e-06	TRUE
lib91.g2906	lib91.g2906	1366/1231.2/1439	2214.2/3278.7/1959	1366	2214.2	0.69646	11753	25894	5.2712	1	6.7757e-08	1.3551e-07	1.9144e-06	TRUE
lib91.g1362	lib91.g1362	165.02/254.47/199.4	523.39/906.28/173.41	199.4	523.39	1.3877	2107.2	3780	5.2696	1	6.8391e-08	1.3678e-07	1.9297e-06	TRUE
lib91.g7674	lib91.g7674	1255.2/1496.2/1388.5	4629.8/1959.9/2242.2	1388.5	2242.2	0.69102	14678	26321	5.2622	1	7.1158e-08	1.4232e-07	2.0027e-06	TRUE
lib91.g3852	lib91.g3852	1047.6/971.42/906.04	1880.2/1685.5/1596.9	971.42	1685.5	0.79439	5040.8	18415	5.2622	1	7.1179e-08	1.4236e-07	2.0027e-06	TRUE
lib91.g5169	lib91.g5169	1525.7/1745.4/1595.2	3568/691.99/2510	1595.2	2510	0.65359	13694	30240	5.2604	1	7.1879e-08	1.4376e-07	2.0196e-06	TRUE
lib91.g5721	lib91.g5721	869.83/917.57/1017.2	1611/483.63/1647.4	917.57	1611	0.81143	6105.9	17394	5.2581	1	7.2767e-08	1.4553e-07	2.0417e-06	TRUE
lib91.g5976	lib91.g5976	1606.6/1684.1/1796.5	1576.2/3554/2621.9	1684.1	2621.9	0.63831	9316.6	31926	5.2485	1	7.6672e-08	1.5334e-07	2.1483e-06	TRUE
lib91.g2160	lib91.g2160	618.57/682.1/724.1	1360.8/843.6/1278.6	682.1	1278.6	0.9055	2900.2	12930	5.2456	1	7.7895e-08	1.5579e-07	2.1796e-06	TRUE
lib91.g8412	lib91.g8412	1686.4/1671.5/1539.2	705.83/739.42/2752.5	1671.5	739.42	-1.1756	8863.7	31686	5.2361	8.1995e-08	1	1.6399e-07	2.2911e-06	FALSE
lib91.g6322	lib91.g6322	1602.3/1504.6/1654	637.04/690.29/909.83	1602.3	690.29	-1.2137	6107.4	30375	5.233	8.3399e-08	1	1.668e-07	2.3271e-06	FALSE
lib91.g7950	lib91.g7950	1301/1097.1/1545.6	2130.4/2122.5/1495.9	1301	2122.5	0.70573	50709	24663	5.2312	1	8.4202e-08	1.684e-07	2.3463e-06	TRUE
lib91.g2337	lib91.g2337	1690.7/1566.9/1394.9	2468.4/2470.7/1587	1566.9	2468.4	0.65529	22455	29704	5.2305	1	8.4534e-08	1.6907e-07	2.3523e-06	TRUE
lib91.g3661	lib91.g3661	537.65/684.22/608.32	1169.4/357.43/1265.4	608.32	1169.4	0.94174	5377	11532	5.225	1	8.71e-08	1.742e-07	2.4204e-06	TRUE
lib91.g3146	lib91.g3146	1059.3/1105.5/1250.6	1268.1/1861.7/2008.4	1105.5	1861.7	0.75135	11596	20957	5.2234	1	8.7852e-08	1.757e-07	2.4379e-06	TRUE
lib91.g2305	lib91.g2305	1305.3/1306.1/1277.3	6464.1/2126.8/1098.6	1305.3	2126.8	0.70389	392.16	24744	5.2225	1	8.8253e-08	1.7651e-07	2.4457e-06	TRUE
lib91.g2941	lib91.g2941	1619.3/1426.5/1524.5	622.09/2918.7/638.75	1524.5	638.75	-1.2537	9299.5	28899	5.2102	9.4307e-08	1	1.8861e-07	2.6099e-06	FALSE
lib91.g3226	lib91.g3226	1434.1/1127.7/1151.4	1443.6/2892.5/1920.6	1151.4	1920.6	0.7377	40242	21827	5.2068	1	9.6081e-08	1.9216e-07	2.6553e-06	TRUE
lib91.g5307	lib91.g5307	1818.4/1761.2/1909.5	3356.7/2784.9/1563.9	1818.4	2784.9	0.61464	5781.9	34472	5.2053	1	9.6823e-08	1.9365e-07	2.6722e-06	TRUE
lib91.g5043	lib91.g5043	915.61/1131.9/994.26	1708.7/1871.8/835.2	994.26	1708.7	0.78064	12567	18848	5.2043	1	9.7369e-08	1.9474e-07	2.6836e-06	TRUE
lib91.g1800	lib91.g1800	1453.3/1742.2/1655.9	430.67/2114.9/734.23	1655.9	734.23	-1.1722	24253	31390	5.202	9.8596e-08	1	1.9719e-07	2.7137e-06	FALSE
lib91.g743	lib91.g743	1394.7/1260.7/1242.4	980.98/2693.4/2064.4	1260.7	2064.4	0.71102	9143.2	23899	5.1986	1	1.004e-07	2.0081e-07	2.7597e-06	TRUE
lib91.g2773	lib91.g2773	1142.4/1014.7/797.61	294.1/1561/269.99	1014.7	294.1	-1.7832	31716	19236	5.1958	1.0193e-07	1	2.0387e-07	2.798e-06	FALSE
lib91.g1493	lib91.g1493	1177.5/1372.7/1418.8	2197.2/503.96/535.58	1372.7	535.58	-1.3562	20104	26021	5.1892	1.0559e-07	1	2.1118e-07	2.8945e-06	FALSE
lib91.g3236	lib91.g3236	1635.3/1365.3/1577.8	1440.6/559.01/680.45	1577.8	680.45	-1.2121	24234	29909	5.1885	1.06e-07	1	2.12e-07	2.9018e-06	FALSE
lib91.g8569	lib91.g8569	1423.5/1167.8/1387.6	3118.4/1183.2/2226.8	1387.6	2226.8	0.68206	24787	26303	5.1749	1	1.1402e-07	2.2803e-07	3.1169e-06	TRUE
lib91.g978	lib91.g978	1240.3/1024.2/1203.8	1984.9/1786.3/2276.2	1203.8	1984.9	0.72103	16789	22820	5.1709	1	1.1648e-07	2.3296e-07	3.18e-06	TRUE
lib91.g2311	lib91.g2311	1505.4/1541.6/1454.6	632.06/1842.2/496.07	1505.4	632.06	-1.2507	1944.3	28538	5.17	1.1706e-07	1	2.3412e-07	3.1915e-06	FALSE
lib91.g6151	lib91.g6151	1675.8/1447.6/1816.7	4173.2/2596.9/1664.9	1675.8	2596.9	0.63163	35954	31767	5.1679	1	1.184e-07	2.368e-07	3.2237e-06	TRUE
lib91.g9450	lib91.g9450	1534.2/1200.5/1240.5	791.56/2032.8/2254.3	1240.5	2032.8	0.71204	43915	23516	5.1662	1	1.1943e-07	2.3886e-07	3.2475e-06	TRUE
lib91.g6411	lib91.g6411	1476.7/1369.5/1211.1	537.35/818.19/484	1369.5	537.35	-1.3481	18286	25961	5.1646	1.2048e-07	1	2.4096e-07	3.2715e-06	FALSE
lib91.g6979	lib91.g6979	1187.1/1267.1/1394.9	276.15/466.69/977.88	1267.1	466.69	-1.439	11368	24019	5.1643	1.2066e-07	1	2.4131e-07	3.2719e-06	FALSE
lib91.g7968	lib91.g7968	1062.5/819.37/825.18	706.83/1630.4/1470.7	825.18	1470.7	0.83291	28185	15643	5.1609	1	1.229e-07	2.458e-07	3.3283e-06	TRUE
lib91.g2202	lib91.g2202	2054.8/1762.3/1924.2	1057.7/2974.6/2909.5	1924.2	2909.5	0.59625	21637	36476	5.1589	1	1.242e-07	2.4841e-07	3.3591e-06	TRUE
lib91.g9232	lib91.g9232	1821.6/1679.9/1706.4	778.6/774.15/2065.5	1706.4	778.6	-1.131	6989.1	32348	5.1586	1.2438e-07	1	2.4877e-07	3.3595e-06	FALSE
lib91.g2771	lib91.g2771	1362.8/1637.7/1514.4	395.78/1419.5/640.94	1514.4	640.94	-1.2391	19095	28707	5.155	1.2684e-07	1	2.5367e-07	3.4212e-06	FALSE
lib91.g5483	lib91.g5483	1145.6/1052.7/1203.8	1905.1/2584.2/834.1	1145.6	1905.1	0.73332	6004.2	21716	5.1543	1	1.2728e-07	2.5457e-07	3.4287e-06	TRUE
lib91.g6392	lib91.g6392	791.04/818.31/713.07	140.57/495.49/160.24	791.04	160.24	-2.2964	3411.6	14996	5.1514	1.293e-07	1	2.5861e-07	3.4785e-06	FALSE
lib91.g2142	lib91.g2142	933.71/1398/1235	2183.3/1899.8/2022.7	1235	2022.7	0.7113	58674	23412	5.148	1	1.3166e-07	2.6332e-07	3.5372e-06	TRUE
lib91.g1517	lib91.g1517	950.74/876.39/892.26	2057.7/1212.9/1561.7	892.26	1561.7	0.80693	1836.1	16914	5.1477	1	1.3183e-07	2.6367e-07	3.5372e-06	TRUE
lib91.g2212	lib91.g2212	1338.3/1240.7/1323.2	2138.4/869.01/2207.1	1323.2	2138.4	0.69207	3521.1	25084	5.1471	1	1.3228e-07	2.6455e-07	3.5443e-06	TRUE
lib91.g3411	lib91.g3411	1866.4/1656.7/1734	2666.8/3387.1/2664.7	1734	2666.8	0.62073	11748	32871	5.1451	1	1.337e-07	2.674e-07	3.5777e-06	TRUE
lib91.g5039	lib91.g5039	1277.6/878.5/977.72	1292/1772.7/1678.1	977.72	1678.1	0.77871	49885	18534	5.1444	1	1.3418e-07	2.6837e-07	3.5859e-06	TRUE
lib91.g6096	lib91.g6096	695.22/561.73/759.94	275.15/1285.7/2496.8	695.22	1285.7	0.88608	11004	13179	5.1437	1	1.3467e-07	2.6935e-07	3.5942e-06	TRUE
lib91.g3280	lib91.g3280	641.99/867.94/772.8	1614/1162.9/1394.9	772.8	1394.9	0.85119	13081	14650	5.14	1	1.3738e-07	2.7476e-07	3.6617e-06	TRUE
lib91.g6140	lib91.g6140	1014.6/1186.8/1033.8	2382.7/1753.3/688.13	1033.8	1753.3	0.76155	11895	19597	5.1396	1	1.3764e-07	2.7528e-07	3.6638e-06	TRUE
lib91.g2600	lib91.g2600	1498/1382.2/1362.7	2651.8/2214/576.19	1382.2	2214	0.67935	6895.6	26201	5.1392	1	1.3799e-07	2.7597e-07	3.6682e-06	TRUE
lib91.g8001	lib91.g8001	1021/1471.9/1233.2	2621.9/2018.4/976.78	1233.2	2018.4	0.71036	51004	23377	5.1355	1	1.4069e-07	2.8138e-07	3.7351e-06	TRUE
lib91.g4749	lib91.g4749	1306.3/1280.8/1318.6	1539.3/2114.1/3227.8	1306.3	2114.1	0.69408	401.85	24764	5.1329	1	1.4266e-07	2.8533e-07	3.7826e-06	TRUE
lib91.g3154	lib91.g3154	804.88/910.18/860.1	2111.5/1515.3/685.94	860.1	1515.3	0.81627	2778.2	16305	5.1309	1	1.4419e-07	2.8837e-07	3.8179e-06	TRUE
lib91.g1380	lib91.g1380	1568.2/1339.9/1548.4	2186.3/2426.6/2618.6	1548.4	2426.6	0.64787	21921	29352	5.1263	1	1.4774e-07	2.9549e-07	3.907e-06	TRUE
lib91.g221	lib91.g221	1429.8/1095/1415.1	2340.8/1327.2/2254.3	1415.1	2254.3	0.67136	51360	26826	5.1235	1	1.4999e-07	2.9998e-07	3.9613e-06	TRUE
lib91.g8450	lib91.g8450	1636.4/1679.9/1541	2783.4/1878.6/2538.5	1636.4	2538.5	0.63317	5495.9	31020	5.1221	1	1.5106e-07	3.0212e-07	3.9843e-06	TRUE
lib91.g2011	lib91.g2011	1271.2/1116.1/1208.4	2729.6/1520.3/1983.2	1208.4	1983.2	0.7143	6233.1	22907	5.1194	1	1.5322e-07	3.0644e-07	4.0301e-06	TRUE
lib91.g8333	lib91.g8333	1482/1265/1137.6	2057.7/1226.4/2178.5	1265	2057.7	0.70149	31665	23979	5.1191	1	1.5346e-07	3.0692e-07	4.0301e-06	TRUE
lib91.g800	lib91.g800	1008.2/1265/1436.3	2057.7/2374.1/1177.6	1265	2057.7	0.70149	47624	23979	5.1191	1	1.5346e-07	3.0692e-07	4.0301e-06	TRUE
lib91.g5935	lib91.g5935	1762/1802.4/1645.8	826.46/3648/717.77	1762	826.46	-1.0913	7572.7	33402	5.119	1.5359e-07	1	3.0719e-07	4.0301e-06	FALSE
lib91.g380	lib91.g380	981.62/1202.7/865.61	1679.8/2337.7/490.58	981.62	1679.8	0.77447	31158	18608	5.1184	1	1.5405e-07	3.081e-07	4.0369e-06	TRUE
lib91.g1519	lib91.g1519	1110.4/1252.3/1260.7	1017.9/2040.4/2389.3	1252.3	2040.4	0.70384	10095	23739	5.1151	1	1.5681e-07	3.1362e-07	4.1039e-06	TRUE
lib91.g7464	lib91.g7464	1297.8/1261.8/1132.1	323.01/1385.7/470.83	1261.8	470.83	-1.4203	9059.4	23919	5.1142	1.5752e-07	1	3.1505e-07	4.1172e-06	FALSE
lib91.g2096	lib91.g2096	1111.5/783.47/977.72	628.07/1714.3/1673.7	977.72	1673.7	0.77493	27816	18534	5.1122	1	1.5925e-07	3.1849e-07	4.1568e-06	TRUE
lib91.g6652	lib91.g6652	1105.1/1073.8/1087.1	110.66/442.97/353.4	1087.1	353.4	-1.6183	250.4	20607	5.1108	1.6037e-07	1	3.2074e-07	4.1807e-06	FALSE
lib91.g4595	lib91.g4595	1018.9/1326.2/1282.8	2079.6/903.73/3107	1282.8	2079.6	0.69659	35767	24318	5.1097	1	1.6136e-07	3.2273e-07	4.2002e-06	TRUE
lib91.g7591	lib91.g7591	1520.3/1713.7/1740.4	1090.6/792.78/713.38	1713.7	792.78	-1.1112	19053	32486	5.1095	1.6153e-07	1	3.2306e-07	4.2002e-06	FALSE
lib91.g2826	lib91.g2826	1445.8/1437.1/1496.9	542.33/600.51/1326.9	1445.8	600.51	-1.2662	1343.4	27408	5.1059	1.6462e-07	1	3.2924e-07	4.275e-06	FALSE
lib91.g5354	lib91.g5354	1617.2/1704.2/1538.3	2633.9/1171.4/2511.1	1617.2	2511.1	0.63448	6901.2	30657	5.1051	1	1.6529e-07	3.3057e-07	4.2869e-06	TRUE
lib91.g9549	lib91.g9549	1019.9/1110.8/1175.3	95.706/370.13/682.65	1110.8	370.13	-1.5829	6206.2	21057	5.1041	1.6616e-07	1	3.3232e-07	4.304e-06	FALSE
lib91.g3179	lib91.g3179	1060.4/1620.8/1145	2070.6/1896.4/1195.2	1145	1896.4	0.72747	1.1678e+05	21705	5.1006	1	1.693e-07	3.386e-07	4.3798e-06	TRUE
lib91.g8049	lib91.g8049	1359.6/977.75/1125.7	380.83/104.18/590.46	1125.7	380.83	-1.5611	38295	21339	5.0989	1.7085e-07	1	3.4169e-07	4.412e-06	FALSE
lib91.g3479	lib91.g3479	1098.7/1080.2/1043	1946/575.1/1809.8	1080.2	1809.8	0.74401	864.6	20477	5.0987	1	1.7098e-07	3.4197e-07	4.412e-06	TRUE
lib91.g4721	lib91.g4721	897.51/1095/1156	2878.1/1829.5/1098.6	1095	1829.5	0.74004	21355	20757	5.0984	1	1.7129e-07	3.4258e-07	4.4143e-06	TRUE
lib91.g1045	lib91.g1045	1952.6/1415.9/1333.3	2251.1/2643.4/928.49	1415.9	2251.1	0.66847	1.474e+05	26842	5.0974	1	1.7219e-07	3.4438e-07	4.4318e-06	TRUE
lib91.g9458	lib91.g9458	1432/1442.3/1680.7	2285/1314.5/3097.2	1442.3	2285	0.66339	28456	27342	5.0959	1	1.7357e-07	3.4714e-07	4.4617e-06	TRUE
lib91.g5129	lib91.g5129	911.35/1013.7/1248.8	1719.7/1887.1/1458.6	1013.7	1719.7	0.76202	32879	19216	5.0935	1	1.758e-07	3.516e-07	4.5132e-06	TRUE
lib91.g6536	lib91.g6536	1264.8/1450.8/1376.5	3072.5/2198.8/1074.5	1376.5	2198.8	0.67528	8997	26094	5.0902	1	1.7887e-07	3.5774e-07	4.5863e-06	TRUE
lib91.g9111	lib91.g9111	1153/1045.3/1033.8	1689.8/1761.7/2488	1045.3	1761.7	0.75248	5866.2	19816	5.0892	1	1.798e-07	3.596e-07	4.6043e-06	TRUE
lib91.g9394	lib91.g9394	1631.1/1589.1/1481.3	2471.4/2640.1/413.76	1589.1	2471.4	0.63678	6693.9	30124	5.0833	1	1.8543e-07	3.7086e-07	4.7424e-06	TRUE
lib91.g8890	lib91.g8890	1641.7/1771.8/1867.2	840.41/1591.5/774.84	1771.8	840.41	-1.0751	13014	33587	5.082	1.8674e-07	1	3.7349e-07	4.77e-06	FALSE
lib91.g5728	lib91.g5728	1023.1/1136.1/1071.4	1672.9/3933.4/1795.5	1071.4	1795.5	0.7443	3259.2	20311	5.0806	1	1.8815e-07	3.763e-07	4.7998e-06	TRUE
lib91.g2781	lib91.g2781	1104.1/1147.8/1226.7	163.5/556.47/398.39	1147.8	398.39	-1.5242	4074.5	21758	5.0802	1.8848e-07	1	3.7697e-07	4.8023e-06	FALSE
lib91.g2476	lib91.g2476	2762.8/2237.4/2253.2	2794.4/3529.4/3302.4	2253.2	3302.4	0.55135	1.2999e+05	42713	5.0768	1	1.9192e-07	3.8383e-07	4.8836e-06	TRUE
lib91.g2530	lib91.g2530	925.19/1167.8/1181.7	1923.1/1567.8/2155.5	1167.8	1923.1	0.71913	29530	22138	5.0761	1	1.9259e-07	3.8517e-07	4.8945e-06	TRUE
lib91.g3598	lib91.g3598	1133.9/1401.2/1255.2	2973.9/1383.1/2038.1	1255.2	2038.1	0.69881	18013	23795	5.0749	1	1.9385e-07	3.8771e-07	4.9205e-06	TRUE
lib91.g1681	lib91.g1681	1390.4/1142.5/1421.6	567.25/337.1/1595.8	1390.4	567.25	-1.292	31230	26358	5.0704	1.9849e-07	1	3.9697e-07	5.0318e-06	FALSE
lib91.g5470	lib91.g5470	478.03/695.83/761.77	472.55/1278.1/1565	695.83	1278.1	0.87625	25892	13191	5.0698	1	1.991e-07	3.982e-07	5.041e-06	TRUE
lib91.g8883	lib91.g8883	808.08/1222.7/935.45	1761.6/1545.8/1610	935.45	1610	0.78272	49374	17733	5.0658	1	2.0335e-07	4.067e-07	5.1422e-06	TRUE
lib91.g8703	lib91.g8703	915.61/1009.4/1062.3	2882.1/1710.1/603.63	1009.4	1710.1	0.75993	5796.6	19135	5.0649	1	2.0428e-07	4.0857e-07	5.1594e-06	TRUE
lib91.g6692	lib91.g6692	1757.8/1410.7/1209.3	685.89/583.57/476.32	1410.7	583.57	-1.2719	80513	26742	5.0578	2.1207e-07	1	4.2414e-07	5.3494e-06	FALSE
lib91.g766	lib91.g766	1027.4/1033.7/1260.7	985.97/1741.4/2283.9	1033.7	1741.4	0.75185	25790	19596	5.0555	1	2.1468e-07	4.2936e-07	5.4085e-06	TRUE
lib91.g2008	lib91.g2008	1095.5/800.36/875.72	1526.3/878.33/1921.7	875.72	1526.3	0.8008	26999	16601	5.0494	1	2.216e-07	4.4319e-07	5.5757e-06	TRUE
lib91.g831	lib91.g831	1288.2/1148.8/1099.9	2316.9/1893.9/1131.5	1148.8	1893.9	0.7207	10915	21778	5.0487	1	2.2237e-07	4.4473e-07	5.5882e-06	TRUE
lib91.g7235	lib91.g7235	1493.7/1364.2/1430.7	600.15/558.16/3866.5	1430.7	600.15	-1.252	4196.4	27122	5.0434	2.2868e-07	1	4.5735e-07	5.7396e-06	FALSE
lib91.g9838	lib91.g9838	1426.6/1165.7/1128.4	3086.5/359.97/1915.1	1165.7	1915.1	0.71577	34741	22098	5.0415	1	2.3092e-07	4.6183e-07	5.7886e-06	TRUE
lib91.g7088	lib91.g7088	1562.9/1346.3/1192.7	541.33/913.9/538.87	1346.3	541.33	-1.3128	35255	25521	5.0386	2.3449e-07	1	4.6897e-07	5.8709e-06	FALSE
lib91.g3161	lib91.g3161	1703.5/1539.5/1601.7	2519.2/2479.1/1928.3	1601.7	2479.1	0.62995	7114.3	30362	5.0358	1	2.3794e-07	4.7587e-07	5.9499e-06	TRUE
lib91.g106	lib91.g106	813.4/952.41/1084.3	1629/2018.4/579.48	952.41	1629	0.77369	18361	18055	5.0353	1	2.3859e-07	4.7718e-07	5.9588e-06	TRUE
lib91.g9387	lib91.g9387	1204.1/1044.3/919.83	657.98/1752.4/2212.6	1044.3	1752.4	0.74629	20521	19796	5.033	1	2.4137e-07	4.8275e-07	6.021e-06	TRUE
lib91.g6640	lib91.g6640	679.25/713.78/608.32	921.17/1460.2/1250.1	679.25	1250.1	0.879	3112.1	12876	5.0302	1	2.4494e-07	4.8989e-07	6.1025e-06	TRUE
lib91.g2091	lib91.g2091	1474.6/1660.9/1754.2	2553.1/2091.2/2561.6	1660.9	2553.1	0.62	21715	31485	5.0283	1	2.4741e-07	4.9481e-07	6.1563e-06	TRUE
lib91.g1770	lib91.g1770	1031.7/1036.9/597.29	403.76/328.63/217.31	1031.7	328.63	-1.6474	94351	19557	5.0272	2.4891e-07	1	4.9782e-07	6.186e-06	FALSE
lib91.g1534	lib91.g1534	1370.2/1133/1476.7	2180.3/1329.8/2680.1	1370.2	2180.3	0.66972	33811	25975	5.0263	1	2.5003e-07	5.0005e-07	6.2062e-06	TRUE
lib91.g5101	lib91.g5101	1537.4/1299.8/1020.9	1704.8/2088.7/2962.2	1299.8	2088.7	0.68388	67111	24640	5.0256	1	2.5097e-07	5.0194e-07	6.2219e-06	TRUE
lib91.g1664	lib91.g1664	1284/1083.3/989.66	1803.5/223.6/2106.1	1083.3	1803.5	0.73474	24516	20537	5.025	1	2.5175e-07	5.035e-07	6.2336e-06	TRUE
lib91.g7517	lib91.g7517	1357.4/1617.6/1286.5	546.32/3331.2/2163.2	1357.4	2163.2	0.67187	36365	25733	5.0228	1	2.5455e-07	5.0911e-07	6.2954e-06	TRUE
lib91.g2252	lib91.g2252	831.5/969.31/1074.2	2108.5/791.93/1649.5	969.31	1649.5	0.76643	14997	18375	5.0182	1	2.6075e-07	5.215e-07	6.4408e-06	TRUE
lib91.g9658	lib91.g9658	1235/789.81/799.45	1371.8/1417/1704.4	799.45	1417	0.82498	94901	15155	5.0165	1	2.631e-07	5.262e-07	6.4909e-06	TRUE
lib91.g2313	lib91.g2313	1502.2/1127.7/1118.3	1860.3/873.24/1937.1	1127.7	1860.3	0.72164	70187	21377	5.0105	1	2.7142e-07	5.4283e-07	6.6879e-06	TRUE
lib91.g2296	lib91.g2296	1452.2/1179.4/1176.2	2340.8/1928.6/735.33	1179.4	1928.6	0.70898	37207	22358	5.0102	1	2.7183e-07	5.4365e-07	6.6899e-06	TRUE
lib91.g2685	lib91.g2685	1064.7/920.74/940.96	1610/717.4/1727.5	940.96	1610	0.77426	7855.3	17838	5.0097	1	2.7254e-07	5.4509e-07	6.6993e-06	TRUE
lib91.g10053	lib91.g10053	1115.8/941.85/1035.6	1241.2/2759.5/1737.3	1035.6	1737.3	0.74584	7607.6	19632	5.0084	1	2.7448e-07	5.4896e-07	6.7388e-06	TRUE
lib91.g6611	lib91.g6611	651.57/1125.6/896.85	1588.1/1298.4/1549.7	896.85	1549.7	0.78834	56239	17001	5.0067	1	2.7686e-07	5.5373e-07	6.7891e-06	TRUE
lib91.g1567	lib91.g1567	1786.5/1316.7/1706.4	2478.4/4221.4/2606.6	1706.4	2606.6	0.61089	79147	32348	5.0049	1	2.7946e-07	5.5892e-07	6.8444e-06	TRUE
lib91.g4765	lib91.g4765	1442.6/1068.6/1519	615.11/626.77/511.44	1442.6	615.11	-1.2284	72873	27347	5.004	2.808e-07	1	5.616e-07	6.8688e-06	FALSE
lib91.g9151	lib91.g9151	1470.3/1244.9/902.37	1925.1/2105.6/2012.8	1244.9	2012.8	0.69275	84065	23599	4.9989	1	2.8833e-07	5.7666e-07	7.0446e-06	TRUE
lib91.g9430	lib91.g9430	1802.5/1997.7/1854.4	3691.6/2373.3/2790.9	1854.4	2790.9	0.58958	11626	35153	4.9954	1	2.9352e-07	5.8704e-07	7.1627e-06	TRUE
lib91.g2268	lib91.g2268	1668.3/1532.1/1594.3	747.7/2462.2/2987.4	1594.3	2462.2	0.6267	4674.4	30223	4.9922	1	2.9842e-07	5.9685e-07	7.2736e-06	TRUE
lib91.g6547	lib91.g6547	1844/1310.4/1688	732.75/1845.6/795.69	1688	795.69	-1.0841	83481	32000	4.9884	3.0443e-07	1	6.0886e-07	7.411e-06	FALSE
lib91.g6910	lib91.g6910	818.72/757.07/1077.9	1562.2/1439.9/455.46	818.72	1439.9	0.81374	35481	15520	4.986	1	3.0829e-07	6.1657e-07	7.4959e-06	TRUE
lib91.g4633	lib91.g4633	2146.4/1866.8/1878.2	2818.3/3603.1/2150	1878.2	2818.3	0.5852	36007	35605	4.982	1	3.1458e-07	6.2916e-07	7.6398e-06	TRUE
lib91.g7820	lib91.g7820	1420.3/993.59/1243.3	2007.8/2613.8/995.44	1243.3	2007.8	0.69104	46833	23569	4.9801	1	3.1783e-07	6.3567e-07	7.7082e-06	TRUE
lib91.g9553	lib91.g9553	1227.6/1367.4/1419.7	2180.3/2169.1/853.86	1367.4	2169.1	0.66532	11145	25921	4.9799	1	3.1816e-07	6.3631e-07	7.7082e-06	TRUE
lib91.g6244	lib91.g6244	1712/1450.8/1519	2363.7/1084.1/3025.8	1519	2363.7	0.63765	20952	28794	4.9784	1	3.2063e-07	6.4126e-07	7.7588e-06	TRUE
lib91.g1631	lib91.g1631	1899.4/1797.1/1712.8	867.33/1561.8/879.1	1797.1	879.1	-1.0308	8777.2	34068	4.9737	3.2836e-07	1	6.5673e-07	7.9364e-06	FALSE
lib91.g2548	lib91.g2548	585.56/654.65/735.13	347.93/1208.7/1747.2	654.65	1208.7	0.88359	5624.7	12410	4.973	1	3.2955e-07	6.591e-07	7.9556e-06	TRUE
lib91.g650	lib91.g650	1455.4/1436/1429.8	977.99/2602.8/2256.5	1436	2256.5	0.65163	206.99	27222	4.9727	1	3.3007e-07	6.6014e-07	7.9587e-06	TRUE
lib91.g1712	lib91.g1712	564.27/504.71/438.32	1076.7/363.36/991.05	504.71	991.05	0.97208	3977.6	9567.7	4.9719	1	3.3142e-07	6.6284e-07	7.9817e-06	TRUE
lib91.g6949	lib91.g6949	1239.3/940.8/946.47	2462.4/514.97/1612.2	946.47	1612.2	0.76779	42879	17942	4.9703	1	3.3431e-07	6.6862e-07	8.0417e-06	TRUE
lib91.g5945	lib91.g5945	985.88/855.27/964.85	1637/2220.8/1456.4	964.85	1637	0.76203	6225.2	18290	4.9697	1	3.3532e-07	6.7063e-07	8.0564e-06	TRUE
lib91.g4535	lib91.g4535	1578.9/1455/1385.7	2280/3304.1/2004	1455	2280	0.64763	10074	27582	4.9673	1	3.3941e-07	6.7882e-07	8.145e-06	TRUE
lib91.g5644	lib91.g5644	1308.5/1100.2/1095.3	1817.4/1339.1/1878.9	1100.2	1817.4	0.72355	21692	20857	4.9659	1	3.419e-07	6.838e-07	8.1856e-06	TRUE
lib91.g4029	lib91.g4029	982.68/1071.7/1122	1779.5/683.52/2167.6	1071.7	1779.5	0.73102	5227.5	20316	4.9658	1	3.4217e-07	6.8434e-07	8.1856e-06	TRUE
lib91.g2880	lib91.g2880	1767.3/1920.7/1928.8	2868.2/2409.7/4433.9	1920.7	2868.2	0.57828	11787	36409	4.9657	1	3.4231e-07	6.8463e-07	8.1856e-06	TRUE
lib91.g3068	lib91.g3068	1568.2/1184.7/1300.3	503.45/520.9/1154.6	1300.3	520.9	-1.3181	42585	24649	4.9641	3.4509e-07	1	6.9018e-07	8.2423e-06	FALSE
lib91.g4870	lib91.g4870	1359.6/1232.2/1055.8	1696.8/2259.8/1990.9	1232.2	1990.9	0.69169	23667	23359	4.9638	1	3.4564e-07	6.9129e-07	8.2457e-06	TRUE
lib91.g6725	lib91.g6725	1304.2/1393.8/1214.8	2084.6/853.76/2108.3	1304.2	2084.6	0.67617	8008.2	24724	4.9631	1	3.4697e-07	6.9393e-07	8.2675e-06	TRUE
lib91.g243	lib91.g243	1474.6/1071.7/1376.5	1744.6/489.56/575.09	1376.5	575.09	-1.2577	51256	26094	4.9613	3.5016e-07	1	7.0032e-07	8.3338e-06	FALSE
lib91.g7195	lib91.g7195	996.52/924.96/1091.7	779.6/2018.4/1678.1	996.52	1678.1	0.75125	7086.5	18891	4.9588	1	3.5461e-07	7.0922e-07	8.4298e-06	TRUE
lib91.g8231	lib91.g8231	1651.3/1559.5/1576.8	719.79/467.54/1430	1576.8	719.79	-1.1303	2920.5	29892	4.9572	3.5761e-07	1	7.1522e-07	8.4911e-06	FALSE
lib91.g373	lib91.g373	1110.4/1152/796.69	1132.5/312.54/391.81	1110.4	391.81	-1.5005	50082	21050	4.9531	3.6519e-07	1	7.3038e-07	8.661e-06	FALSE
lib91.g832	lib91.g832	1515/1061.2/1169.8	896.24/1906.6/1917.3	1169.8	1906.6	0.70428	65493	22175	4.9478	1	3.7519e-07	7.5039e-07	8.8878e-06	TRUE
lib91.g5543	lib91.g5543	2060.1/2185.7/2037.2	3037.7/1465.3/3718.3	2060.1	3037.7	0.56	8146.3	39053	4.9466	1	3.7765e-07	7.553e-07	8.9355e-06	TRUE
lib91.g9971	lib91.g9971	2047.3/1905.9/1983	1024.8/870.7/1815.3	1983	1024.8	-0.9516	5043.8	37591	4.9419	3.8685e-07	1	7.737e-07	9.1424e-06	FALSE
lib91.g9255	lib91.g9255	1221.2/1199.5/1156.9	454.6/1350.1/423.64	1199.5	454.6	-1.3978	1141.7	22738	4.9398	3.9097e-07	1	7.8193e-07	9.229e-06	FALSE
lib91.g591	lib91.g591	807.01/710.61/782.91	101.69/181.26/613.5	782.91	181.26	-2.1047	2903.9	14841	4.9387	3.9323e-07	1	7.8646e-07	9.2716e-06	FALSE
lib91.g7408	lib91.g7408	1534.2/1819.3/1258	687.88/794.47/692.52	1534.2	692.52	-1.1464	78788	29083	4.9353	4.0014e-07	1	8.0029e-07	9.4236e-06	FALSE
lib91.g2952	lib91.g2952	1507.6/1828.8/1695.4	2580.1/1810.9/3639.3	1695.4	2580.1	0.6055	26539	32139	4.9348	1	4.0118e-07	8.0235e-07	9.4369e-06	TRUE
lib91.g7555	lib91.g7555	1174.3/1142.5/988.74	416.72/703/271.08	1142.5	416.72	-1.4528	12323	21658	4.9316	4.0786e-07	1	8.1572e-07	9.583e-06	FALSE
lib91.g375	lib91.g375	1143.4/1134/1274.5	417.71/401.47/1142.5	1143.4	417.71	-1.4506	8635.3	21676	4.9293	4.126e-07	1	8.252e-07	9.6832e-06	FALSE
lib91.g823	lib91.g823	1763.1/2129.7/1927.9	4602.8/2750.2/2870	1927.9	2870	0.57378	33952	36546	4.9281	1	4.1522e-07	8.3043e-07	9.7333e-06	TRUE
lib91.g296	lib91.g296	1639.6/1501.5/1628.3	1621/763.14/649.72	1628.3	763.14	-1.0924	8106.5	30867	4.9244	4.2314e-07	1	8.4627e-07	9.9075e-06	FALSE
lib91.g8360	lib91.g8360	1004/956.64/1203.8	1761.6/1683/1558.5	1004	1683	0.7447	21079	19032	4.9217	1	4.2889e-07	8.5779e-07	1.0031e-05	TRUE
lib91.g8238	lib91.g8238	1575.7/1578.6/1698.1	1154.4/4004.6/2429.9	1578.6	2429.9	0.62196	7154.6	29924	4.9213	1	4.2985e-07	8.597e-07	1.0041e-05	TRUE
lib91.g6203	lib91.g6203	1154.1/834.15/1045.7	990.95/2245.4/1738.4	1045.7	1738.4	0.73276	28252	19823	4.9201	1	4.3251e-07	8.6501e-07	1.0092e-05	TRUE
lib91.g6370	lib91.g6370	1473.5/1039/1005.3	751.69/107.57/349.01	1039	349.01	-1.5711	94962	19696	4.9165	4.4058e-07	1	8.8117e-07	1.0268e-05	FALSE
lib91.g2696	lib91.g2696	1374.5/1656.7/1779.9	1520.3/630.16/785.81	1656.7	785.81	-1.0751	47415	31405	4.9142	4.4567e-07	1	8.9134e-07	1.0375e-05	FALSE
lib91.g5529	lib91.g5529	1357.4/1292.4/1361.8	2719.6/1284/2145.6	1357.4	2145.6	0.66011	2124.3	25733	4.9134	1	4.4759e-07	8.9519e-07	1.0408e-05	TRUE
lib91.g7881	lib91.g7881	1959/1658.8/1318.6	735.74/1422.9/788.01	1658.8	788.01	-1.0729	1.0291e+05	31445	4.9106	4.5393e-07	1	9.0786e-07	1.0543e-05	FALSE
lib91.g209	lib91.g209	1202/1322/1267.2	2127.5/1826.1/2028.2	1267.2	2028.2	0.67815	3625.2	24021	4.9101	1	4.5512e-07	9.1024e-07	1.0559e-05	TRUE
lib91.g4969	lib91.g4969	1689.6/1441.3/1211.1	2252.1/1204.4/2426.6	1441.3	2252.1	0.64353	57322	27322	4.9051	1	4.6691e-07	9.3383e-07	1.0815e-05	TRUE
lib91.g3180	lib91.g3180	1142.4/1637.7/1317.7	2172.3/1404.3/2092.9	1317.7	2092.9	0.66709	66561	24980	4.905	1	4.6724e-07	9.3448e-07	1.0815e-05	TRUE
lib91.g269	lib91.g269	1296.8/1306.1/1246	2065.6/2286/2035.9	1296.8	2065.6	0.67127	1330.1	24582	4.904	1	4.6948e-07	9.3896e-07	1.0854e-05	TRUE
lib91.g1772	lib91.g1772	819.79/871.11/776.48	101.69/912.2/208.53	819.79	208.53	-1.9699	2254.8	15541	4.9034	4.7098e-07	1	9.4196e-07	1.0877e-05	FALSE
lib91.g2165	lib91.g2165	1791.8/1716.9/1571.3	3527.1/1379.7/2601.1	1716.9	2601.1	0.59904	13400	32546	4.9012	1	4.7626e-07	9.5253e-07	1.0986e-05	TRUE
lib91.g3162	lib91.g3162	2628.6/2000.9/2162.2	5054.4/3154.2/2016.1	2162.2	3154.2	0.54456	1.218e+05	40988	4.8998	1	4.7968e-07	9.5936e-07	1.1052e-05	TRUE
lib91.g10088	lib91.g10088	1463.9/1500.4/1574.1	1247.2/2325.8/2493.5	1500.4	2325.8	0.63204	3380.2	28443	4.8942	1	4.9357e-07	9.8714e-07	1.1352e-05	TRUE
lib91.g646	lib91.g646	819.79/957.69/927.18	148.54/1738/1576	927.18	1576	0.76472	6231.7	17576	4.8941	1	4.9381e-07	9.8762e-07	1.1352e-05	TRUE
lib91.g5878	lib91.g5878	1411.7/1600.7/1318.6	2434.5/2212.3/2106.1	1411.7	2212.3	0.64772	22193	26762	4.8938	1	4.9442e-07	9.8883e-07	1.1353e-05	TRUE
lib91.g10029	lib91.g10029	1197.7/1323/1519	951.07/2098/2099.5	1323	2098	0.66476	27042	25080	4.8934	1	4.9553e-07	9.9106e-07	1.1366e-05	TRUE
lib91.g2401	lib91.g2401	2109.1/1631.3/1777.2	4122.3/621.69/2674.6	1777.2	2674.6	0.58948	65719	33689	4.8895	1	5.0551e-07	1.011e-06	1.1581e-05	TRUE
lib91.g7834	lib91.g7834	1210.5/1454/1448.2	2503.3/2258.1/1821.9	1448.2	2258.1	0.64047	28262	27453	4.8879	1	5.097e-07	1.0194e-06	1.166e-05	TRUE
lib91.g6552	lib91.g6552	1661.9/1161.5/1443.6	635.05/302.37/1750.5	1443.6	635.05	-1.1835	63632	27366	4.8877	5.1008e-07	1	1.0202e-06	1.166e-05	FALSE
lib91.g2282	lib91.g2282	1661.9/1441.3/1831.4	959.05/2529.1/3490.1	1661.9	2529.1	0.60546	38699	31505	4.8856	1	5.1569e-07	1.0314e-06	1.1775e-05	TRUE
lib91.g3957	lib91.g3957	729.29/879.56/1097.2	1510.4/703/3452.7	879.56	1510.4	0.77935	34969	16673	4.8851	1	5.1679e-07	1.0336e-06	1.1786e-05	TRUE
lib91.g7545	lib91.g7545	933.71/1195.3/1029.2	1594.1/1710.9/2045.7	1029.2	1710.9	0.73272	18350	19510	4.8808	1	5.2832e-07	1.0566e-06	1.2036e-05	TRUE
lib91.g4573	lib91.g4573	1734.3/1443.4/1402.3	2651.8/1446.7/2249.9	1443.4	2249.9	0.64002	43167	27362	4.8755	1	5.4268e-07	1.0854e-06	1.2349e-05	TRUE
lib91.g2123	lib91.g2123	1052.9/1177.3/1153.2	432.67/163.47/818.74	1153.2	432.67	-1.4123	5318.1	21861	4.8734	5.485e-07	1	1.097e-06	1.2468e-05	FALSE
lib91.g9286	lib91.g9286	468.45/817.26/474.16	519.4/935.92/2118.2	474.16	935.92	0.97952	58876	8988.5	4.8705	1	5.5646e-07	1.1129e-06	1.2634e-05	TRUE
lib91.g3918	lib91.g3918	1636.4/1513.1/1310.4	2230.1/2336.8/2865.6	1513.1	2336.8	0.62672	28150	28683	4.8638	1	5.7562e-07	1.1512e-06	1.3055e-05	TRUE
lib91.g4604	lib91.g4604	1394.7/1201.6/1451	2184.3/593.74/2241.1	1394.7	2184.3	0.64682	20227	26439	4.8559	1	5.992e-07	1.1984e-06	1.3571e-05	TRUE
lib91.g5632	lib91.g5632	1680/1335.7/1373.8	2157.4/1340.8/2805.2	1373.8	2157.4	0.65075	47625	26042	4.8557	1	5.9975e-07	1.1995e-06	1.3571e-05	TRUE
lib91.g9808	lib91.g9808	1196.7/1187.9/1223.1	2085.6/1927.7/1029.5	1196.7	1927.7	0.68742	386.9	22685	4.8538	1	6.0551e-07	1.211e-06	1.3687e-05	TRUE
lib91.g1486	lib91.g1486	1778/1382.2/1434.4	1328.9/3321.9/2234.5	1434.4	2234.5	0.63914	60385	27192	4.8521	1	6.1094e-07	1.2219e-06	1.3794e-05	TRUE
lib91.g3953	lib91.g3953	1512.9/1568/1360	691.87/1637.2/671.67	1512.9	691.87	-1.1276	13208	28679	4.848	6.2348e-07	1	1.247e-06	1.4061e-05	FALSE
lib91.g3223	lib91.g3223	1539.5/1871/1905.8	947.09/2405.4/958.12	1871	958.12	-0.96482	55563	35469	4.8474	6.2548e-07	1	1.251e-06	1.4076e-05	FALSE
lib91.g270	lib91.g270	2277.3/1811.9/1971.1	2908.1/1300.1/3940	1971.1	2908.1	0.56085	59560	37365	4.8474	1	6.2554e-07	1.2511e-06	1.4076e-05	TRUE
lib91.g7079	lib91.g7079	1676.8/1694.7/1737.7	3754.4/2068.3/2562.7	1694.7	2562.7	0.59633	1082	32126	4.8426	1	6.4088e-07	1.2818e-06	1.4406e-05	TRUE
lib91.g4889	lib91.g4889	1807.8/1639.8/1526.3	1244.2/2493.5/2660.3	1639.8	2493.5	0.60437	20552	31085	4.8422	1	6.4194e-07	1.2839e-06	1.4413e-05	TRUE
lib91.g7631	lib91.g7631	1418.1/1809.8/1656.8	1442.6/2514.7/2668	1656.8	2514.7	0.6017	40185	31407	4.8409	1	6.4621e-07	1.2924e-06	1.4493e-05	TRUE
lib91.g2093	lib91.g2093	968.84/1195.3/1123.8	285.12/1830.3/5148.4	1123.8	1830.3	0.7032	14562	21304	4.8405	1	6.4757e-07	1.2951e-06	1.4508e-05	TRUE
lib91.g2967	lib91.g2967	1077.4/1041.1/821.5	2668.8/1221.4/1720.9	1041.1	1720.9	0.72449	24773	19736	4.8388	1	6.5312e-07	1.3062e-06	1.4616e-05	TRUE
lib91.g3076	lib91.g3076	1228.6/1121.4/1267.2	1966.9/2485.9/1605.6	1228.6	1966.9	0.67848	6496.1	23291	4.8379	1	6.5597e-07	1.3119e-06	1.4663e-05	TRUE
lib91.g156	lib91.g156	1266.9/1248.1/1154.1	1991.9/2817.9/595.94	1248.1	1991.9	0.67401	4588.1	23659	4.8357	1	6.6326e-07	1.3265e-06	1.481e-05	TRUE
lib91.g5168	lib91.g5168	1354.2/1198.4/1298.4	2056.7/2755.2/1205.1	1298.4	2056.7	0.66315	6556.9	24614	4.8331	1	6.7207e-07	1.3441e-06	1.499e-05	TRUE
lib91.g4040	lib91.g4040	1004/808.81/825.18	1429.6/1620.3/444.49	825.18	1429.6	0.7921	16118	15643	4.8326	1	6.7366e-07	1.3473e-06	1.5009e-05	TRUE
lib91.g10020	lib91.g10020	1943/1598.6/1665.1	2523.2/1187.5/2933.6	1665.1	2523.2	0.59941	40834	31564	4.8304	1	6.8142e-07	1.3628e-06	1.5165e-05	TRUE
lib91.g9165	lib91.g9165	1045.5/1488.8/1316.8	1111.6/2079.4/2231.2	1316.8	2079.4	0.6587	51595	24962	4.8265	1	6.9478e-07	1.3896e-06	1.5446e-05	TRUE
lib91.g4823	lib91.g4823	1258.4/1324.1/1338.8	2459.4/1400.9/2088.5	1324.1	2088.5	0.65711	2264.3	25100	4.8252	1	6.9925e-07	1.3985e-06	1.5528e-05	TRUE
lib91.g1492	lib91.g1492	1152/1329.4/1133.9	761.66/2188.6/1864.7	1152	1864.7	0.69434	15898	21837	4.8228	1	7.0766e-07	1.4153e-06	1.5697e-05	TRUE
lib91.g5361	lib91.g5361	824.05/615.58/815.99	112.65/1281.5/216.21	815.99	216.21	-1.9112	20114	15468	4.8225	7.0894e-07	1	1.4179e-06	1.5708e-05	FALSE
lib91.g4050	lib91.g4050	914.54/1265/1200.1	3269.9/1587.3/1927.2	1200.1	1927.2	0.68292	42873	22750	4.8208	1	7.1497e-07	1.4299e-06	1.5825e-05	TRUE
lib91.g8805	lib91.g8805	1008.2/627.2/917.07	2011.8/1552.5/918.61	917.07	1552.5	0.75887	46168	17385	4.8195	1	7.1955e-07	1.4391e-06	1.5909e-05	TRUE
lib91.g7083	lib91.g7083	1218/1363.2/1328.7	2093.6/1217.1/2526.5	1328.7	2093.6	0.6555	6726.9	25189	4.819	1	7.2141e-07	1.4428e-06	1.5933e-05	TRUE
lib91.g4943	lib91.g4943	1371.3/949.24/1224.9	491.49/812.26/485.1	1224.9	491.49	-1.3157	48708	23220	4.813	7.4333e-07	1	1.4867e-06	1.6386e-05	FALSE
lib91.g6511	lib91.g6511	1239.3/1099.2/1112.8	830.45/351.5/413.76	1112.8	413.76	-1.4251	8089.8	21095	4.813	7.4358e-07	1	1.4872e-06	1.6386e-05	FALSE
lib91.g595	lib91.g595	966.71/1233.3/1269	1968.9/2015/903.24	1233.3	1968.9	0.67449	36167	23379	4.8114	1	7.4956e-07	1.4991e-06	1.6492e-05	TRUE
lib91.g1273	lib91.g1273	2051.6/1788.7/1525.4	3259/1593.2/2674.6	1788.7	2674.6	0.58017	69226	33907	4.8112	1	7.5003e-07	1.5001e-06	1.6492e-05	TRUE
lib91.g1718	lib91.g1718	1001.8/878.5/859.18	1798.5/409.94/1499.2	878.5	1499.2	0.77039	7793.8	16653	4.8097	1	7.5563e-07	1.5113e-06	1.6598e-05	TRUE
lib91.g4763	lib91.g4763	1486.3/1261.8/1414.2	999.92/626.77/549.85	1414.2	626.77	-1.1727	14212	26809	4.8092	7.5761e-07	1	1.5152e-06	1.6623e-05	FALSE
lib91.g2169	lib91.g2169	1291.4/1262.8/1228.6	2006.8/2855.2/1296.2	1262.8	2006.8	0.66782	995.7	23939	4.8085	1	7.6048e-07	1.521e-06	1.6668e-05	TRUE
lib91.g930	lib91.g930	1869.5/1889/2241.2	851.38/979.12/1956.8	1889	979.12	-0.94735	62222	35809	4.8082	7.6146e-07	1	1.5229e-06	1.6671e-05	FALSE
lib91.g5157	lib91.g5157	1381.9/1418.1/1518	2206.2/4373/1947	1418.1	2206.2	0.63729	5650.3	26882	4.8071	1	7.6573e-07	1.5315e-06	1.6747e-05	TRUE
lib91.g6015	lib91.g6015	1390.4/1628.2/1532.7	2351.8/3190.6/2283.9	1532.7	2351.8	0.6173	14678	29056	4.8049	1	7.7423e-07	1.5485e-06	1.6914e-05	TRUE
lib91.g938	lib91.g938	1012.5/919.68/921.66	2616.9/1111.2/1556.3	921.66	1556.3	0.75513	4126.8	17472	4.801	1	7.8952e-07	1.579e-06	1.723e-05	TRUE
lib91.g2980	lib91.g2980	1641.7/1369.5/1595.2	3585/2430/1438.8	1595.2	2430	0.60689	26559	30240	4.8004	1	7.9163e-07	1.5833e-06	1.7257e-05	TRUE
lib91.g406	lib91.g406	990.13/684.22/884.91	861.35/1533.9/1505.8	884.91	1505.8	0.76623	25675	16775	4.7937	1	8.1884e-07	1.6377e-06	1.7831e-05	TRUE
lib91.g2717	lib91.g2717	1125.3/1369.5/1358.1	669.94/7769.4/2127	1358.1	2127	0.64677	27162	25746	4.7915	1	8.279e-07	1.6558e-06	1.8009e-05	TRUE
lib91.g8865	lib91.g8865	879.41/918.62/930.85	883.28/2386.8/1550.8	918.62	1550.8	0.7548	843.64	17414	4.7904	1	8.324e-07	1.6648e-06	1.8088e-05	TRUE
lib91.g6711	lib91.g6711	1671.5/1555.3/1452.8	1087.7/2377.5/2477.1	1555.3	2377.5	0.6119	12007	29484	4.7882	1	8.4162e-07	1.6832e-06	1.8268e-05	TRUE
lib91.g7558	lib91.g7558	1745/1583.8/1509.8	2862.2/598.82/2413.4	1583.8	2413.4	0.60734	15727	30024	4.7876	1	8.4387e-07	1.6877e-06	1.8297e-05	TRUE
lib91.g6351	lib91.g6351	1732.2/1734.8/1324.1	1185.4/832.59/864.83	1732.2	864.83	-1.0013	83259	32837	4.7866	8.483e-07	1	1.6966e-06	1.8374e-05	FALSE
lib91.g3901	lib91.g3901	1239.3/1675.7/1482.2	679.91/2280.1/572.9	1482.2	679.91	-1.1232	48229	28098	4.7863	8.4957e-07	1	1.6991e-06	1.8382e-05	FALSE
lib91.g665	lib91.g665	929.45/1064.3/1161.5	1192.3/1743.9/3191.5	1064.3	1743.9	0.71187	13818	20176	4.7845	1	8.5699e-07	1.714e-06	1.8522e-05	TRUE
lib91.g9510	lib91.g9510	1604.4/1331.5/1396.7	1605.1/2175.1/4962.9	1396.7	2175.1	0.63862	23700	26478	4.7832	1	8.6257e-07	1.7251e-06	1.8623e-05	TRUE
lib91.g7914	lib91.g7914	945.42/1093.9/953.83	1253.1/3372.7/1596.9	953.83	1596.9	0.74284	9845.8	18081	4.7821	1	8.6721e-07	1.7344e-06	1.8703e-05	TRUE
lib91.g4923	lib91.g4923	1665.1/1766.5/1762.5	1042.8/835.98/888.98	1762.5	888.98	-0.98657	4745.2	33411	4.7788	8.8191e-07	1	1.7638e-06	1.9e-05	FALSE
lib91.g8585	lib91.g8585	1344.7/1214.3/1324.1	567.25/271.88/1122.7	1324.1	567.25	-1.2215	6246.7	25101	4.7773	8.8825e-07	1	1.7765e-06	1.9116e-05	FALSE
lib91.g6327	lib91.g6327	1462.8/1594.4/1257.1	2258.1/1766/2803	1462.8	2258.1	0.62596	29825	27731	4.7753	1	8.9721e-07	1.7944e-06	1.9289e-05	TRUE
lib91.g6579	lib91.g6579	1482/1107.6/1047.6	1799.5/1958.2/1213.8	1107.6	1799.5	0.69959	71885	20997	4.7745	1	9.0093e-07	1.8019e-06	1.9348e-05	TRUE
lib91.g9731	lib91.g9731	902.83/779.25/753.5	198.39/199.04/279.86	779.25	199.04	-1.9636	7968.1	14772	4.7738	9.0395e-07	1	1.8079e-06	1.9392e-05	FALSE
lib91.g8760	lib91.g8760	1616.2/1572.2/1603.5	1166.4/2435.1/2792	1603.5	2435.1	0.60245	569.22	30397	4.7697	1	9.2229e-07	1.8446e-06	1.9765e-05	TRUE
lib91.g2320	lib91.g2320	764.43/1069.6/1233.2	390.8/267.65/1243.5	1069.6	390.8	-1.4503	59946	20276	4.7671	9.343e-07	1	1.8686e-06	2.0001e-05	FALSE
lib91.g6677	lib91.g6677	1571.4/2009.4/1611.8	4098.4/2443.6/2085.3	1611.8	2443.6	0.60004	79853	30554	4.7586	1	9.7452e-07	1.949e-06	2.084e-05	TRUE
lib91.g6081	lib91.g6081	736.75/1122.4/1021.8	3085.5/1683.8/1145.8	1021.8	1683.8	0.72003	45694	19370	4.7564	1	9.8542e-07	1.9708e-06	2.1051e-05	TRUE
lib91.g1340	lib91.g1340	1087/939.74/1068.7	2292.9/1745.6/1069	1068.7	1745.6	0.70739	8481.8	20259	4.7561	1	9.8695e-07	1.9739e-06	2.1061e-05	TRUE
lib91.g3667	lib91.g3667	1720.5/1265/1313.1	5081.4/2063.3/1085.4	1313.1	2063.3	0.65153	84136	24892	4.7545	1	9.9448e-07	1.989e-06	2.1199e-05	TRUE
lib91.g9581	lib91.g9581	1773.7/1595.4/1640.3	1078.7/2757.8/2478.2	1640.3	2478.2	0.59506	9911.4	31094	4.7518	1	1.0079e-06	2.0158e-06	2.1463e-05	TRUE
lib91.g9206	lib91.g9206	1169/893.28/990.58	1008.9/1641.5/2016.1	990.58	1641.5	0.72805	20650	18778	4.7498	1	1.0183e-06	2.0365e-06	2.1661e-05	TRUE
lib91.g5336	lib91.g5336	1263.8/1477.2/1501.5	679.91/1694.8/682.65	1477.2	682.65	-1.1125	23073	28003	4.7481	1.0268e-06	1	2.0537e-06	2.1802e-05	FALSE
lib91.g3544	lib91.g3544	1190.3/1171/1123.8	463.57/1253.5/252.43	1171	463.57	-1.335	1298.3	22198	4.748	1.0271e-06	1	2.0541e-06	2.1802e-05	FALSE
lib91.g8051	lib91.g8051	1274.4/1203.7/1225.8	502.45/360.82/2307	1225.8	502.45	-1.285	1424.2	23238	4.7453	1.041e-06	1	2.0819e-06	2.2074e-05	FALSE
lib91.g3335	lib91.g3335	1575.7/1478.2/1264.4	2291.9/2272.5/809.96	1478.2	2272.5	0.62003	27610	28023	4.7445	1	1.0453e-06	2.0907e-06	2.2144e-05	TRUE
lib91.g6669	lib91.g6669	1124.3/1110.8/1229.5	1031.8/1816.8/2099.5	1124.3	1816.8	0.6919	5626.2	21313	4.7435	1	1.05e-06	2.1001e-06	2.222e-05	TRUE
lib91.g9068	lib91.g9068	499.33/794.03/682.75	3032.7/1222.2/648.62	682.75	1222.2	0.83912	23014	12943	4.7418	1	1.0592e-06	2.1184e-06	2.2391e-05	TRUE
lib91.g3294	lib91.g3294	2203.8/2415.9/2112.6	5132.2/2242/3172.9	2203.8	3172.9	0.52557	26643	41778	4.741	1	1.0636e-06	2.1271e-06	2.2459e-05	TRUE
lib91.g9697	lib91.g9697	974.16/792.97/973.12	349.92/2669.7/1616.6	973.12	1616.6	0.7317	16228	18447	4.7379	1	1.08e-06	2.1599e-06	2.2781e-05	TRUE
lib91.g4087	lib91.g4087	1021/1293.5/1160.6	1863.3/987.59/2337.7	1160.6	1863.3	0.68252	18569	22001	4.7374	1	1.0822e-06	2.1645e-06	2.2793e-05	TRUE
lib91.g3252	lib91.g3252	1380.9/1228/1266.3	1789.5/472.62/532.29	1266.3	532.29	-1.2487	7299.5	24004	4.7373	1.0828e-06	1	2.1655e-06	2.2793e-05	FALSE
lib91.g7023	lib91.g7023	1181.8/1179.4/1363.7	800.54/463.3/473.02	1181.8	473.02	-1.3191	16544	22403	4.7353	1.0938e-06	1	2.1877e-06	2.3003e-05	FALSE
lib91.g2982	lib91.g2982	1416/1222.7/1607.2	5583.8/1686.4/2191.7	1416	2191.7	0.62988	36952	26843	4.7347	1	1.0971e-06	2.1942e-06	2.3048e-05	TRUE
lib91.g3863	lib91.g3863	995.46/1206.9/1101.8	5783.2/1722.8/1785.6	1101.8	1785.6	0.69611	11175	20886	4.732	1	1.1116e-06	2.2232e-06	2.3328e-05	TRUE
lib91.g4886	lib91.g4886	745.26/987.26/969.45	327.99/1810/259.01	969.45	327.99	-1.5606	25288	18378	4.7318	1.1129e-06	1	2.2257e-06	2.333e-05	FALSE
lib91.g647	lib91.g647	1241.4/1547.9/1473.9	454.6/683.52/1073.4	1473.9	683.52	-1.1075	29774	27941	4.7286	1.1304e-06	1	2.2607e-06	2.3672e-05	FALSE
lib91.g10095	lib91.g10095	1461.8/1426.5/1468.4	1051.8/2248.7/2406.8	1461.8	2248.7	0.62105	644.11	27711	4.7275	1	1.1363e-06	2.2725e-06	2.3771e-05	TRUE
lib91.g4770	lib91.g4770	1038/724.34/596.37	170.48/778.38/142.68	724.34	170.48	-2.0807	57393	13731	4.7267	1.1411e-06	1	2.2823e-06	2.3841e-05	FALSE
lib91.g7482	lib91.g7482	1623.6/1904.8/1662.3	726.76/823.27/839.59	1662.3	823.27	-1.0129	30157	31512	4.7265	1.142e-06	1	2.2839e-06	2.3841e-05	FALSE
lib91.g4771	lib91.g4771	873.02/972.47/1072.4	1613/204.97/3138.9	972.47	1613	0.72946	9934.5	18435	4.7178	1	1.1919e-06	2.3838e-06	2.4858e-05	TRUE
lib91.g3086	lib91.g3086	1161.5/909.12/1249.7	1952/438.74/1861.4	1161.5	1861.4	0.67985	35746	22019	4.7161	1	1.2018e-06	2.4036e-06	2.5039e-05	TRUE
lib91.g8502	lib91.g8502	1208.4/1361/1264.4	3134.4/1232.4/1994.2	1264.4	1994.2	0.65689	6237.6	23969	4.7135	1	1.2174e-06	2.4348e-06	2.5338e-05	TRUE
lib91.g5605	lib91.g5605	1459.7/1424.4/1510.7	2860.2/2242.8/2110.5	1459.7	2242.8	0.61935	1923.7	27670	4.7082	1	1.2499e-06	2.4997e-06	2.5975e-05	TRUE
lib91.g5233	lib91.g5233	1547/1742.2/1224	740.72/971.49/663.99	1547	740.72	-1.0614	71218	29325	4.708	1.2506e-06	1	2.5012e-06	2.5975e-05	FALSE
lib91.g6656	lib91.g6656	1279.7/1423.3/1269.9	2012.8/603.05/2060	1279.7	2012.8	0.65297	10361	24259	4.7067	1	1.2589e-06	2.5178e-06	2.6121e-05	TRUE
lib91.g2521	lib91.g2521	994.39/915.46/849.99	996.93/2119.2/1535.4	915.46	1535.4	0.74542	5258.5	17354	4.7061	1	1.2628e-06	2.5256e-06	2.6175e-05	TRUE
lib91.g6747	lib91.g6747	1409.6/1214.3/988.74	465.57/500.57/1191.9	1214.3	500.57	-1.2768	44510	23019	4.7041	1.2748e-06	1	2.5497e-06	2.6397e-05	FALSE
lib91.g3503	lib91.g3503	1001.8/808.81/1132.1	1789.5/1649.9/1180.9	1001.8	1649.9	0.71918	27114	18992	4.7027	1	1.2836e-06	2.5672e-06	2.6551e-05	TRUE
lib91.g6280	lib91.g6280	1288.2/1025.3/1183.6	653.99/1937.1/1887.7	1183.6	1887.7	0.67305	18007	22436	4.701	1	1.2944e-06	2.5888e-06	2.6748e-05	TRUE
lib91.g6870	lib91.g6870	1032.7/1120.3/1113.7	1796.5/2369/550.95	1113.7	1796.5	0.68929	3301.8	21112	4.6989	1	1.3078e-06	2.6155e-06	2.6996e-05	TRUE
lib91.g8749	lib91.g8749	1441.6/1287.1/1373.8	380.83/708.93/615.7	1373.8	615.7	-1.1565	6050.4	26042	4.6975	1.3166e-06	1	2.6332e-06	2.7151e-05	FALSE
lib91.g8961	lib91.g8961	1084.9/1175.2/1222.1	1876.2/1976.9/1798.8	1175.2	1876.2	0.67446	5180.2	22278	4.6967	1	1.3219e-06	2.6438e-06	2.721e-05	TRUE
lib91.g7453	lib91.g7453	1627.9/1441.3/1635.7	934.13/3863.1/2452.9	1627.9	2452.9	0.59122	17436	30859	4.6967	1	1.3222e-06	2.6443e-06	2.721e-05	TRUE
lib91.g2610	lib91.g2610	1083.8/1175.2/1178	354.91/474.31/659.6	1175.2	474.31	-1.3072	4179.1	22278	4.6958	1.3276e-06	1	2.6552e-06	2.7294e-05	FALSE
lib91.g9472	lib91.g9472	1058.3/1125.6/1254.3	1811.4/2487.6/1506.9	1125.6	1811.4	0.68598	10551	21337	4.6953	1	1.3314e-06	2.6627e-06	2.7344e-05	TRUE
lib91.g8886	lib91.g8886	1671.5/1506.8/1288.3	1313/676.74/713.38	1506.8	713.38	-1.0776	37433	28563	4.6944	1.3372e-06	1	2.6744e-06	2.7435e-05	FALSE
lib91.g6308	lib91.g6308	1533.1/1422.3/1465.7	568.25/2744.2/683.74	1465.7	683.74	-1.0989	3215.7	27784	4.691	1.3597e-06	1	2.7194e-06	2.7869e-05	FALSE
lib91.g10021	lib91.g10021	1249.9/1313.5/1531.8	752.68/3636.1/2053.4	1313.5	2053.4	0.64419	25849	24900	4.6889	1	1.3732e-06	2.7465e-06	2.8118e-05	TRUE
lib91.g4742	lib91.g4742	1650.2/1461.4/1585.1	1911.1/772.45/638.75	1585.1	772.45	-1.0361	9778.5	30049	4.6881	1.3786e-06	1	2.7572e-06	2.82e-05	FALSE
lib91.g5629	lib91.g5629	1471.4/1240.7/1503.3	314.03/688.6/1437.7	1471.4	688.6	-1.0943	27120	27892	4.6869	1.3867e-06	1	2.7734e-06	2.8336e-05	FALSE
lib91.g4562	lib91.g4562	1488.4/1223.8/1362.7	683.9/3140.6/2116	1362.7	2116	0.63444	17550	25833	4.6865	1	1.3896e-06	2.7792e-06	2.8367e-05	TRUE
lib91.g2423	lib91.g2423	1089.1/1375.8/1593.4	619.1/1443.3/491.68	1375.8	619.1	-1.1508	64758	26081	4.6857	1.3948e-06	1	2.7897e-06	2.8445e-05	FALSE
OTX2.g8	OTX2	1775.9/1358.9/1592.5	778.6/312.54/880.2	1592.5	778.6	-1.0314	44085	30188	4.6842	1.4054e-06	1	2.8107e-06	2.8631e-05	FALSE
lib91.g4111	lib91.g4111	1631.1/1571.2/1392.1	3955.8/1258.6/2379.4	1571.2	2379.4	0.59844	17818	29784	4.6832	1	1.4124e-06	2.8248e-06	2.8746e-05	TRUE
lib91.g7234	lib91.g7234	1901.5/1531/1575	2383.7/2628.2/1551.9	1575	2383.7	0.59751	54260	29857	4.68	1	1.4347e-06	2.8693e-06	2.9169e-05	TRUE
lib91.g7758	lib91.g7758	1781.2/1513.1/1313.1	720.78/1133.3/439	1513.1	720.78	-1.0688	55930	28683	4.6782	1.447e-06	1	2.8939e-06	2.939e-05	FALSE
lib91.g1098	lib91.g1098	999.72/1226.9/1188.1	1890.2/2258.9/385.22	1188.1	1890.2	0.66936	18506	22523	4.6778	1	1.4497e-06	2.8995e-06	2.9416e-05	TRUE
lib91.g1359	lib91.g1359	976.29/1117.1/1111.9	1790.5/1446.7/2623	1111.9	1790.5	0.68687	9205.3	21078	4.6742	1	1.4752e-06	2.9503e-06	2.9902e-05	TRUE
lib91.g538	lib91.g538	891.12/598.69/770.04	142.56/205.82/790.2	770.04	205.82	-1.8985	22011	14598	4.67	1.5061e-06	1	3.0122e-06	3.0499e-05	FALSE
lib91.g1653	lib91.g1653	529.14/647.26/652.42	1164.4/1188.3/658.5	647.26	1164.4	0.8462	6989.9	12270	4.6688	1	1.5151e-06	3.0302e-06	3.065e-05	TRUE
lib91.g2244	lib91.g2244	1291.4/1205.8/1715.6	2021.8/1773.6/2150	1291.4	2021.8	0.64625	93623	24481	4.6678	1	1.5223e-06	3.0446e-06	3.0766e-05	TRUE
lib91.g7669	lib91.g7669	1121.1/1056.9/1117.4	2751.5/1581.3/1796.6	1117.4	1796.6	0.68466	1833.7	21182	4.6669	1	1.5291e-06	3.0581e-06	3.0871e-05	TRUE
lib91.g8724	lib91.g8724	2013.3/1714.8/2033.5	763.65/1874.4/1101.9	2013.3	1101.9	-0.86897	44760	38165	4.6652	1.5419e-06	1	3.0837e-06	3.1098e-05	FALSE
lib91.g746	lib91.g746	1241.4/1287.1/1134.9	1957/797.01/2766.8	1241.4	1957	0.65624	6721.6	23533	4.6647	1	1.5453e-06	3.0906e-06	3.1137e-05	TRUE
lib91.g5526	lib91.g5526	896.44/926.01/1015.4	990.95/308.3/241.45	926.01	308.3	-1.5836	4431.4	17554	4.6622	1.5639e-06	1	3.1278e-06	3.148e-05	FALSE
lib91.g2800	lib91.g2800	1024.2/1470.9/1505.2	198.39/3772.5/692.52	1470.9	692.52	-1.0856	1.0034e+05	27883	4.6612	1.5719e-06	1	3.1438e-06	3.161e-05	FALSE
lib91.g9084	lib91.g9084	1655.5/1455/1627.4	2211.2/2692.6/2445.2	1627.4	2445.2	0.58712	15252	30850	4.6564	1	1.6092e-06	3.2184e-06	3.2328e-05	TRUE
lib91.g5692	lib91.g5692	1595.9/1159.4/1219.4	3001.8/688.6/1927.2	1219.4	1927.2	0.65992	72691	23116	4.6556	1	1.6155e-06	3.2309e-06	3.2421e-05	TRUE
OTX2.g3	OTX2	1572.5/1328.3/1387.6	644.02/632.7/593.75	1387.6	632.7	-1.1317	18859	26303	4.6543	1.6253e-06	1	3.2506e-06	3.2587e-05	FALSE
lib91.g7713	lib91.g7713	1016.8/1046.4/1111.9	3195.2/1701.6/1307.1	1046.4	1701.6	0.70094	2583.7	19836	4.6521	1	1.6425e-06	3.285e-06	3.2899e-05	TRUE
lib91.g4014	lib91.g4014	1437.3/1320.9/1508.8	742.71/548/669.48	1437.3	669.48	-1.1011	9331.6	27246	4.6516	1.6468e-06	1	3.2936e-06	3.2953e-05	FALSE
lib91.g6250	lib91.g6250	1236.1/1031.6/965.77	1681.8/634.39/2421.1	1031.6	1681.8	0.7046	23070	19556	4.6497	1	1.6622e-06	3.3244e-06	3.3228e-05	TRUE
lib91.g6337	lib91.g6337	1485.2/1615.5/1319.6	5004.6/1882.9/2265.2	1485.2	2265.2	0.60867	22210	28155	4.6488	1	1.669e-06	3.3381e-06	3.3331e-05	TRUE
lib91.g9468	lib91.g9468	1699.2/1759.1/1782.7	1107.6/903.73/910.93	1759.1	910.93	-0.94868	2072.5	33347	4.6447	1.7025e-06	1	3.405e-06	3.3966e-05	FALSE
lib91.g5447	lib91.g5447	865.57/1018.9/1001.6	1972.9/1641.5/930.68	1001.6	1641.5	0.7121	9403.5	18987	4.6435	1	1.7126e-06	3.4251e-06	3.4126e-05	TRUE
lib91.g1382	lib91.g1382	1441.6/1320.9/1211.1	2055.7/3157.6/1636.4	1320.9	2055.7	0.63768	13304	25040	4.6433	1	1.7146e-06	3.4292e-06	3.4126e-05	TRUE
lib91.g6741	lib91.g6741	1819.5/1367.4/1360.9	1438.6/2114.9/3506.5	1367.4	2114.9	0.62882	1.0223e+05	25921	4.6432	1	1.7156e-06	3.4311e-06	3.4126e-05	TRUE
lib91.g4902	lib91.g4902	1673.6/1519.4/1512.5	2306.9/2106.5/3183.9	1519.4	2306.9	0.60211	11916	28803	4.64	1	1.7421e-06	3.4842e-06	3.462e-05	TRUE
lib91.g1561	lib91.g1561	1387.3/1209/1148.6	2180.3/1262.9/1910.8	1209	1910.8	0.6599	17710	22919	4.6355	1	1.7805e-06	3.5611e-06	3.5349e-05	TRUE
lib91.g7498	lib91.g7498	780.4/1123.5/1135.8	447.62/5891.6/402.78	1123.5	447.62	-1.3257	58924	21297	4.6311	1.8186e-06	1	3.6372e-06	3.6069e-05	FALSE
lib91.g9024	lib91.g9024	879.41/705.33/1256.1	1391.7/1477.1/2645	879.41	1477.1	0.74754	86117	16671	4.6295	1	1.833e-06	3.666e-06	3.6288e-05	TRUE
lib91.g5190	lib91.g5190	1107.2/1166.8/1023.7	1583.1/1986.2/1778	1107.2	1778	0.68275	5263.9	20990	4.6294	1	1.8332e-06	3.6664e-06	3.6288e-05	TRUE
lib91.g9519	lib91.g9519	1401.1/1852/1791	938.11/725.87/1690.2	1791	938.11	-0.93216	77860	33951	4.6285	1.8414e-06	1	3.6828e-06	3.6414e-05	FALSE
lib91.g3031	lib91.g3031	772.94/934.46/736.96	1371.8/1333.2/669.48	772.94	1333.2	0.78563	13691	14652	4.628	1	1.8457e-06	3.6913e-06	3.6462e-05	TRUE
lib91.g6912	lib91.g6912	1384.1/928.13/1072.4	479.52/346.42/412.66	1072.4	412.66	-1.3756	58979	20329	4.627	1.8553e-06	1	3.7106e-06	3.6617e-05	FALSE
lib91.g5994	lib91.g5994	746.33/1037.9/1058.6	265.18/2397/1686.9	1037.9	1686.9	0.70009	42732	19676	4.6262	1	1.8621e-06	3.7241e-06	3.6715e-05	TRUE
lib91.g6897	lib91.g6897	2116.5/1615.5/1883.8	1750.6/2757.8/3118	1883.8	2757.8	0.54965	63074	35710	4.6252	1	1.8712e-06	3.7423e-06	3.6859e-05	TRUE
lib91.g8681	lib91.g8681	1485.2/1300.9/1438.1	510.43/675.05/3325.4	1438.1	675.05	-1.09	10526	27261	4.6214	1.9058e-06	1	3.8115e-06	3.7504e-05	FALSE
lib91.g4808	lib91.g4808	1107.2/1380/1373.8	1034.8/4640.6/2119.3	1373.8	2119.3	0.62507	35536	26042	4.6197	1	1.9213e-06	3.8425e-06	3.7772e-05	TRUE
lib91.g9237	lib91.g9237	1136/1171/1421.6	757.67/1859.1/2826.1	1171	1859.1	0.66646	32005	22198	4.6188	1	1.9298e-06	3.8596e-06	3.7903e-05	TRUE
lib91.g4778	lib91.g4778	897.51/1006.3/1045.7	8128/414.18/1644.1	1006.3	1644.1	0.7077	6692	19075	4.6179	1	1.9381e-06	3.8763e-06	3.803e-05	TRUE
lib91.g3894	lib91.g3894	1204.1/1024.2/940.04	380.83/1416.2/217.31	1024.2	380.83	-1.4249	19728	19416	4.6174	1.9433e-06	1	3.8865e-06	3.8093e-05	FALSE
lib91.g1389	lib91.g1389	1582.1/1856.3/1558.5	782.59/743.65/1340.1	1582.1	782.59	-1.0146	37863	29991	4.6166	1.9508e-06	1	3.9015e-06	3.8203e-05	FALSE
lib91.g9509	lib91.g9509	1258.4/1282.9/1292	318.02/1302.7/564.12	1282.9	564.12	-1.1839	340.75	24320	4.6092	2.0214e-06	1	4.0429e-06	3.9511e-05	FALSE
lib91.g2542	lib91.g2542	1762/1295.6/1518	2299.9/3945.3/1194.1	1518	2299.9	0.59906	54507	28777	4.6092	1	2.0215e-06	4.0429e-06	3.9511e-05	TRUE
lib91.g7340	lib91.g7340	1260.6/1190/1177.1	730.75/1882/2499	1190	1882	0.66088	2572.9	22558	4.6075	1	2.0378e-06	4.0756e-06	3.9792e-05	TRUE
lib91.g4084	lib91.g4084	1335.1/1767.6/1350.8	860.35/2087.8/2178.5	1350.8	2087.8	0.62781	86969	25607	4.6058	1	2.0542e-06	4.1083e-06	4.0073e-05	TRUE
lib91.g1812	lib91.g1812	1538.4/1506.8/1439	1458.5/625.92/728.74	1506.8	728.74	-1.0469	2796.5	28563	4.6035	2.0777e-06	1	4.1555e-06	4.0494e-05	FALSE
lib91.g2894	lib91.g2894	1155.2/1337.8/1118.3	1038.8/2187.8/1836.1	1155.2	1836.1	0.66811	17360	21898	4.6017	1	2.0948e-06	4.1896e-06	4.0787e-05	TRUE
lib91.g3330	lib91.g3330	1521.4/1389.6/1352.6	947.09/642.86/609.11	1389.6	642.86	-1.1108	9373.7	26341	4.6007	2.1058e-06	1	4.2116e-06	4.0962e-05	FALSE
lib91.g4505	lib91.g4505	1018.9/877.44/991.5	1622/542.92/2157.7	991.5	1622	0.70953	6879.4	18796	4.599	1	2.1227e-06	4.2454e-06	4.1251e-05	TRUE
lib91.g6986	lib91.g6986	1308.5/1602.8/1484	924.16/2448.6/2254.3	1484	2254.3	0.6028	22469	28132	4.5922	1	2.1932e-06	4.3863e-06	4.2579e-05	TRUE
lib91.g4312	lib91.g4312	1296.8/1089.7/1055.8	8653.4/616.61/1749.4	1089.7	1749.4	0.68248	22014	20657	4.5903	1	2.2128e-06	4.4255e-06	4.2919e-05	TRUE
lib91.g9640	lib91.g9640	1323.4/1015.8/1121.1	2031.7/801.25/1790	1121.1	1790	0.67463	26008	21252	4.5888	1	2.2286e-06	4.4573e-06	4.3185e-05	TRUE
lib91.g5293	lib91.g5293	600.47/819.37/573.4	414.72/2436.8/1089.8	600.47	1089.8	0.85885	24325	11383	4.5866	1	2.2522e-06	4.5045e-06	4.3601e-05	TRUE
lib91.g919	lib91.g919	1840.8/1562.7/1746.8	2581.1/1718.5/3979.5	1746.8	2581.1	0.56295	21365	33114	4.5843	1	2.2779e-06	4.5559e-06	4.4056e-05	TRUE
lib91.g352	lib91.g352	1271.2/1337.8/1211.1	2599/1982.8/1308.2	1271.2	1982.8	0.64093	4023.3	24098	4.584	1	2.2813e-06	4.5625e-06	4.4078e-05	TRUE
lib91.g2327	lib91.g2327	991.2/1266/1263.5	3700.6/1972.6/1888.8	1263.5	1972.6	0.64229	37076	23952	4.582	1	2.3023e-06	4.6045e-06	4.4347e-05	TRUE
lib91.g5920	lib91.g5920	1038/1106.6/1158.7	1762.6/1770.2/2564.9	1106.6	1770.2	0.67733	3708.9	20977	4.582	1	2.3028e-06	4.6056e-06	4.4347e-05	TRUE
lib91.g4734	lib91.g4734	1103/930.24/871.12	1331.9/2152.2/1538.7	930.24	1538.7	0.72543	16669	17634	4.582	1	2.3029e-06	4.6058e-06	4.4347e-05	TRUE
lib91.g5764	lib91.g5764	994.39/1052.7/1019.1	1655.9/1076.5/2390.4	1019.1	1655.9	0.69982	870.69	19318	4.5819	1	2.304e-06	4.6079e-06	4.4347e-05	TRUE
lib91.g1507	lib91.g1507	2055.9/1595.4/1592.5	1859.3/2391.9/2550.6	1595.4	2391.9	0.58389	1.0599e+05	30244	4.5796	1	2.3289e-06	4.6578e-06	4.4772e-05	TRUE
lib91.g1552	lib91.g1552	1023.1/770.8/978.64	206.37/354.89/993.24	978.64	354.89	-1.4608	22588	18552	4.5795	2.3305e-06	1	4.661e-06	4.4772e-05	FALSE
lib91.g3285	lib91.g3285	1730.1/1873.1/1694.5	3896/1417.9/2559.4	1730.1	2559.4	0.56469	10869	32797	4.5793	1	2.3327e-06	4.6653e-06	4.4772e-05	TRUE
lib91.g7724	lib91.g7724	1815.2/1527.9/1724.8	1189.3/896.96/762.76	1724.8	896.96	-0.94254	23480	32696	4.5782	2.3453e-06	1	4.6906e-06	4.4972e-05	FALSE
lib91.g4156	lib91.g4156	613.24/667.32/715.83	282.13/93.169/152.55	667.32	152.55	-2.1218	2638.6	12650	4.5769	2.3591e-06	1	4.7182e-06	4.5194e-05	FALSE
lib91.g7773	lib91.g7773	1043.4/1054.8/770.04	399.77/1056.2/289.74	1043.4	399.77	-1.3818	37418	19779	4.5763	2.3664e-06	1	4.7328e-06	4.5291e-05	FALSE
lib91.g9250	lib91.g9250	1376.6/1612.3/1867.2	2578.1/655.57/813.25	1612.3	813.25	-0.98651	60267	30565	4.5707	2.43e-06	1	4.8599e-06	4.6463e-05	FALSE
lib91.g9817	lib91.g9817	2030.3/1878.4/1734.9	2740.6/3327/901.05	1878.4	2740.6	0.54471	21834	35609	4.5688	1	2.4529e-06	4.9058e-06	4.6858e-05	TRUE
lib91.g4307	lib91.g4307	1072.1/1022.1/932.69	1657.9/1910/667.28	1022.1	1657.9	0.69728	5247.7	19376	4.5676	1	2.4663e-06	4.9327e-06	4.7038e-05	TRUE
lib91.g837	lib91.g837	1908.9/1543.7/1827.7	1453.5/4566.1/2677.9	1827.7	2677.9	0.55082	43626	34647	4.5676	1	2.467e-06	4.9339e-06	4.7038e-05	TRUE
lib91.g2583	lib91.g2583	1480.9/1461.4/1616.4	442.64/715.7/985.56	1480.9	715.7	-1.048	9360.6	28074	4.5672	2.4718e-06	1	4.9437e-06	4.7086e-05	FALSE
lib91.g6105	lib91.g6105	1257.4/1535.3/1551.1	2313.9/1200.2/2673.5	1535.3	2313.9	0.59151	38739	29104	4.5641	1	2.5087e-06	5.0173e-06	4.7742e-05	TRUE
lib91.g9704	lib91.g9704	1974.9/1836.2/1420.6	2686.7/4493.3/1934.9	1836.2	2686.7	0.54889	95971	34808	4.5589	1	2.5717e-06	5.1434e-06	4.8896e-05	TRUE
lib91.g1531	lib91.g1531	1823.8/1896.4/1643.9	3060.6/1348.4/2671.3	1823.8	2671.3	0.55038	18807	34573	4.5583	1	2.5784e-06	5.1568e-06	4.8978e-05	TRUE
lib91.g4586	lib91.g4586	1808.9/1406.4/1500.6	2323.9/2269.1/526.8	1500.6	2269.1	0.59626	51949	28446	4.5565	1	2.6003e-06	5.2007e-06	4.9348e-05	TRUE
lib91.g9000	lib91.g9000	1505.4/1454/1238.7	3065.6/638.63/2210.4	1454	2210.4	0.60396	24496	27562	4.5562	1	2.6047e-06	5.2094e-06	4.9384e-05	TRUE
lib91.g2379	lib91.g2379	945.42/1303/1075.1	1724.7/675.05/2058.9	1075.1	1724.7	0.68133	34368	20381	4.5501	1	2.6816e-06	5.3632e-06	5.0749e-05	TRUE
lib91.g3201	lib91.g3201	1724.8/1433.9/1690.8	2187.3/2505.4/3161.9	1690.8	2505.4	0.56706	33574	32052	4.55	1	2.6817e-06	5.3634e-06	5.0749e-05	TRUE
lib91.g2723	lib91.g2723	1654.5/1590.2/1635.7	2436.5/2697.7/2088.5	1635.7	2436.5	0.57465	1211.8	31007	4.548	1	2.7076e-06	5.4153e-06	5.1192e-05	TRUE
lib91.g2403	lib91.g2403	1413.9/1196.3/1164.3	1171.4/2608.7/1881.1	1196.3	1881.1	0.65255	24178	22678	4.5473	1	2.7165e-06	5.4331e-06	5.1312e-05	TRUE
lib91.g9465	lib91.g9465	1592.7/1890/1509.8	1509.4/2382.6/2488	1592.7	2382.6	0.58072	47638	30193	4.5456	1	2.7396e-06	5.4792e-06	5.17e-05	TRUE
lib91.g2065	lib91.g2065	964.58/1016.8/1063.2	1620/1647.4/1718.7	1016.8	1647.4	0.69557	2438.8	19276	4.5418	1	2.7888e-06	5.5776e-06	5.2579e-05	TRUE
lib91.g1413	lib91.g1413	1576.8/1599.7/1622.8	805.52/808.87/1097.5	1599.7	808.87	-0.98291	529.66	30325	4.5412	2.7969e-06	1	5.5938e-06	5.2683e-05	FALSE
lib91.g5363	lib91.g5363	1367/1072.8/1070.5	1790.5/1720.2/1168.8	1072.8	1720.2	0.68074	43292	20336	4.5401	1	2.8113e-06	5.6225e-06	5.2904e-05	TRUE
lib91.g7450	lib91.g7450	1054/1450.8/1628.3	1334.9/2353.8/2202.7	1450.8	2202.7	0.60209	94472	27502	4.5339	1	2.8949e-06	5.7899e-06	5.4428e-05	TRUE
lib91.g3410	lib91.g3410	1228.6/1376.9/1343.4	620.09/1031.6/531.19	1343.4	620.09	-1.1141	7151.3	25467	4.5327	2.9116e-06	1	5.8232e-06	5.4691e-05	FALSE
lib91.g1522	lib91.g1522	1769.5/1447.6/1415.1	2271/1052.8/2198.3	1447.6	2198.3	0.60236	52320	27442	4.5315	1	2.9283e-06	5.8566e-06	5.4953e-05	TRUE
lib91.g9493	lib91.g9493	805.95/602.91/640.48	1139.5/448.9/1166.6	640.48	1139.5	0.83019	14396	12141	4.5288	1	2.9664e-06	5.9329e-06	5.5617e-05	TRUE
lib91.g5954	lib91.g5954	1230.7/1525.8/1391.2	2126.5/1539.8/2387.1	1391.2	2126.5	0.61174	21926	26373	4.5273	1	2.9865e-06	5.973e-06	5.5941e-05	TRUE
lib91.g5611	lib91.g5611	906.03/1245.9/1251.6	528.37/3946.1/1941.5	1245.9	1941.5	0.6395	57789	23619	4.5257	1	3.0097e-06	6.0195e-06	5.6307e-05	TRUE
lib91.g7802	lib91.g7802	1101.9/979.87/1227.7	723.77/1876.1/1756	1101.9	1756	0.67178	15354	20889	4.5256	1	3.0116e-06	6.0232e-06	5.6307e-05	TRUE
lib91.g5820	lib91.g5820	1421.3/1428.6/1178	812.5/2959.4/2163.2	1421.3	2163.2	0.60557	29620	26944	4.5195	1	3.0991e-06	6.1982e-06	5.789e-05	TRUE
lib91.g2110	lib91.g2110	1422.4/1469.8/1564	604.14/1432.3/715.57	1469.8	715.57	-1.0374	5559.1	27863	4.5185	3.1145e-06	1	6.2289e-06	5.8123e-05	FALSE
lib91.g4433	lib91.g4433	1565.1/1631.3/1578.7	797.55/1153.6/714.47	1578.7	797.55	-0.98419	1479.7	29927	4.5154	3.1596e-06	1	6.3191e-06	5.8911e-05	FALSE
lib91.g828	lib91.g828	1054/1021/928.1	1648.9/1566.1/1874.5	1021	1648.9	0.69094	4863.2	19356	4.5131	1	3.1945e-06	6.389e-06	5.9507e-05	TRUE
lib91.g7169	lib91.g7169	1869.5/2074.8/2122.7	987.96/1681.3/1180.9	2074.8	1180.9	-0.81256	22214	39332	4.5073	3.2821e-06	1	6.5642e-06	6.1083e-05	FALSE
lib91.g2763	lib91.g2763	957.13/591.3/800.37	245.25/984.2/230.48	800.37	245.25	-1.7024	34142	15172	4.5067	3.2915e-06	1	6.583e-06	6.1201e-05	FALSE
lib91.g5279	lib91.g5279	1469.2/1534.2/1397.7	2221.2/1318.8/2595.6	1469.2	2221.2	0.59592	4672.2	27852	4.5056	1	3.3092e-06	6.6184e-06	6.1454e-05	TRUE
lib91.g7897	lib91.g7897	1203.1/1392.7/1285.6	582.21/1228.1/454.37	1285.6	582.21	-1.1414	9144.1	24370	4.5055	3.3112e-06	1	6.6224e-06	6.1454e-05	FALSE
lib91.g1658	lib91.g1658	1831.2/1518.4/1784.5	907.21/2323.3/955.93	1784.5	955.93	-0.89987	36508	33829	4.505	3.3179e-06	1	6.6358e-06	6.1522e-05	FALSE
lib91.g2647	lib91.g2647	1297.8/1245.9/1111	1435.6/1937.9/2597.8	1245.9	1937.9	0.63684	10456	23619	4.5024	1	3.3591e-06	6.7181e-06	6.2229e-05	TRUE
lib91.g5624	lib91.g5624	1409.6/1496.2/1465.7	2563.1/1478.8/2215.9	1465.7	2215.9	0.59598	2036.9	27784	4.5007	1	3.3866e-06	6.7732e-06	6.2682e-05	TRUE
lib91.g6791	lib91.g6791	1098.7/956.64/1011.7	1635/615.76/2373.9	1011.7	1635	0.69191	5302.6	19179	4.5004	1	3.391e-06	6.7821e-06	6.2706e-05	TRUE
lib91.g3701	lib91.g3701	1527.8/1508.9/1551.1	871.32/2293.6/2446.3	1527.8	2293.6	0.58588	451.13	28962	4.5002	1	3.3946e-06	6.7891e-06	6.2714e-05	TRUE
lib91.g7127	lib91.g7127	1179.6/1149.9/1224	367.87/1245.9/507.05	1179.6	507.05	-1.2165	1426.5	22362	4.4978	3.4333e-06	1	6.8666e-06	6.3372e-05	FALSE
lib91.g9143	lib91.g9143	1767.3/1545.8/1319.6	2671.8/985.05/2315.7	1545.8	2315.7	0.58278	50134	29304	4.4976	1	3.4367e-06	6.8733e-06	6.3376e-05	TRUE
lib91.g747	lib91.g747	1834.4/1404.3/1387.6	1824.4/2256.4/2137.9	1404.3	2137.9	0.60598	92624	26622	4.4962	1	3.4591e-06	6.9182e-06	6.3722e-05	TRUE
lib91.g6005	lib91.g6005	1438.4/1580.7/1431.7	1697.8/4600/2180.7	1438.4	2180.7	0.60005	10148	27267	4.4959	1	3.4646e-06	6.9292e-06	6.3722e-05	TRUE
lib91.g8650	lib91.g8650	1055.1/924.96/1227.7	263.19/419.26/463.15	1055.1	419.26	-1.3294	23358	20001	4.4958	3.4649e-06	1	6.9297e-06	6.3722e-05	FALSE
lib91.g9733	lib91.g9733	1066.8/1180.5/1507	244.25/508.19/786.91	1180.5	508.19	-1.2143	59772	22378	4.4941	3.4926e-06	1	6.9853e-06	6.4174e-05	FALSE
lib91.g9106	lib91.g9106	943.29/1176.3/986.91	1821.4/1138.4/1601.3	986.91	1601.3	0.69766	18879	18709	4.4915	1	3.5354e-06	7.0708e-06	6.4901e-05	TRUE
lib91.g5068	lib91.g5068	374.76/551.17/519.18	888.27/1124/964.71	519.18	964.71	0.89256	10941	9842	4.4908	1	3.5472e-06	7.0943e-06	6.5058e-05	TRUE
lib91.g4510	lib91.g4510	1642.8/1571.2/1433.5	2596/2346.2/688.13	1571.2	2346.2	0.57816	12040	29784	4.4906	1	3.5512e-06	7.1024e-06	6.5074e-05	TRUE
lib91.g1865	lib91.g1865	1356.4/1341/1191.8	625.08/1876.9/255.72	1341	625.08	-1.1	11242	25421	4.4902	3.5586e-06	1	7.1172e-06	6.515e-05	FALSE
lib91.g2245	lib91.g2245	1149.8/1289.2/1007.1	2086.6/1472.9/1812	1149.8	1812	0.65568	19900	21797	4.4849	1	3.6474e-06	7.2948e-06	6.6648e-05	TRUE
lib91.g4833	lib91.g4833	1756.7/1507.8/1462.9	2266/3822.5/2180.7	1507.8	2266	0.58739	31979	28583	4.4848	1	3.6497e-06	7.2995e-06	6.6648e-05	TRUE
lib91.g7304	lib91.g7304	1277.6/1400.1/1417	1153.5/548/669.48	1400.1	669.48	-1.0633	7647	26541	4.4847	3.6503e-06	1	7.3006e-06	6.6648e-05	FALSE
lib91.g6154	lib91.g6154	1220.1/1175.2/1265.3	3562/1901.5/1173.2	1220.1	1901.5	0.6397	2030.9	23129	4.4804	1	3.726e-06	7.452e-06	6.7945e-05	TRUE
lib91.g3003	lib91.g3003	1008.2/1294.5/1429.8	764.65/2029.4/1996.4	1294.5	1996.4	0.62456	50133	24540	4.4802	1	3.7281e-06	7.4561e-06	6.7945e-05	TRUE
lib91.g9262	lib91.g9262	1825.9/1612.3/1785.4	1052.8/822.42/961.41	1785.4	961.41	-0.89236	15799	33846	4.4791	3.7487e-06	1	7.4974e-06	6.8259e-05	FALSE
lib91.g4494	lib91.g4494	975.23/820.43/879.39	1676.8/1305.2/1457.5	879.39	1457.5	0.72825	6330.8	16670	4.4774	1	3.7787e-06	7.5575e-06	6.8744e-05	TRUE
lib91.g4318	lib91.g4318	1073.2/1121.4/1046.6	1058.7/1711.8/2466.1	1073.2	1711.8	0.67309	1512.7	20344	4.4771	1	3.7828e-06	7.5656e-06	6.8756e-05	TRUE
lib91.g6084	lib91.g6084	917.74/1049.6/1002.5	832.44/385.38/314.98	1002.5	385.38	-1.377	4700.4	19005	4.4767	3.7898e-06	1	7.5797e-06	6.8823e-05	FALSE
lib91.g6190	lib91.g6190	1553.3/1258.6/1478.5	585.2/729.26/1111.8	1478.5	729.26	-1.0187	26977	28028	4.4755	3.8117e-06	1	7.6235e-06	6.9158e-05	FALSE
lib91.g8794	lib91.g8794	1203.1/1631.3/1304.8	601.15/2343.6/501.56	1304.8	601.15	-1.1168	58481	24736	4.4743	3.8331e-06	1	7.6663e-06	6.9484e-05	FALSE
lib91.g4657	lib91.g4657	939.03/1341/1410.5	692.87/2053.9/2090.7	1341	2053.9	0.61474	83199	25421	4.4717	1	3.8796e-06	7.7593e-06	7.0264e-05	TRUE
lib91.g206	lib91.g206	817.66/771.85/889.5	1563.2/1373.8/992.14	817.66	1373.8	0.7479	3629.7	15500	4.4671	1	3.9642e-06	7.9285e-06	7.1732e-05	TRUE
lib91.g4259	lib91.g4259	853.86/710.61/692.86	183.44/192.27/733.13	710.61	192.27	-1.8805	10417	13471	4.4661	3.9836e-06	1	7.9672e-06	7.2018e-05	FALSE
lib91.g3490	lib91.g3490	1132.8/1222.7/1322.3	729.75/1902.3/2148.9	1222.7	1902.3	0.63725	9001.8	23179	4.4639	1	4.0237e-06	8.0474e-06	7.2678e-05	TRUE
lib91.g8157	lib91.g8157	1192.4/1204.8/1155.1	1863.3/1007.9/1970	1192.4	1863.3	0.64351	773.88	22604	4.462	1	4.0604e-06	8.1207e-06	7.3275e-05	TRUE
lib91.g1971	lib91.g1971	1447.9/1480.4/1333.3	733.74/677.59/708.99	1447.9	708.99	-1.0291	7092.5	27448	4.4603	4.0931e-06	1	8.1863e-06	7.3769e-05	FALSE
lib91.g2391	lib91.g2391	1058.3/1288.2/1194.6	2990.8/1521.2/1865.8	1194.6	1865.8	0.64282	13671	22645	4.4601	1	4.0957e-06	8.1914e-06	7.3769e-05	TRUE
lib91.g6310	lib91.g6310	1390.4/1460.3/1507	560.28/718.24/875.81	1460.3	718.24	-1.0227	3530.4	27682	4.46	4.0987e-06	1	8.1974e-06	7.3769e-05	FALSE
lib91.g2103	lib91.g2103	1520.3/1535.3/1367.3	2403.6/1702.4/2277.3	1520.3	2277.3	0.58263	11816	28821	4.459	1	4.1177e-06	8.2355e-06	7.4046e-05	TRUE
lib91.g287	lib91.g287	848.53/910.18/838.96	283.13/513.27/253.52	848.53	283.13	-1.5801	1945.7	16085	4.458	4.1356e-06	1	8.2713e-06	7.4302e-05	FALSE
lib91.g5658	lib91.g5658	1189.2/997.82/1059.5	1690.8/1245.9/4252.8	1059.5	1690.8	0.67381	10317	20085	4.4545	1	4.2039e-06	8.4078e-06	7.5461e-05	TRUE
lib91.g3279	lib91.g3279	1298.9/1350.5/1241.4	1388.7/2219.1/1997.5	1298.9	1997.5	0.6205	2980.9	24623	4.4519	1	4.2564e-06	8.5128e-06	7.6336e-05	TRUE
lib91.g5114	lib91.g5114	1395.8/1593.3/1303	548.31/671.66/1135.9	1395.8	671.66	-1.0541	23818	26459	4.4516	4.2617e-06	1	8.5234e-06	7.6363e-05	FALSE
lib91.g7131	lib91.g7131	1435.2/1456.1/1700	2155.4/515.81/716.67	1456.1	716.67	-1.0217	29964	27602	4.4505	4.2838e-06	1	8.5676e-06	7.6691e-05	FALSE
lib91.g7243	lib91.g7243	1578.9/1634.5/1455.5	2348.8/840.21/2555	1578.9	2348.8	0.5727	9153.7	29931	4.4501	1	4.2923e-06	8.5846e-06	7.6775e-05	TRUE
lib91.g8162	lib91.g8162	1039.1/1299.8/963.02	324/1663.5/2078.7	1039.1	1663.5	0.67834	36875	19698	4.4487	1	4.3199e-06	8.6397e-06	7.72e-05	TRUE
lib91.g9948	lib91.g9948	1505.4/1441.3/1503.3	2637.9/1796.5/2254.3	1503.3	2254.3	0.58418	1927	28498	4.4483	1	4.3275e-06	8.655e-06	7.7268e-05	TRUE
lib91.g1209	lib91.g1209	845.34/1011.5/933.61	126.61/342.18/651.92	933.61	342.18	-1.4454	6932.4	17698	4.4457	4.3809e-06	1	8.7618e-06	7.8154e-05	FALSE
lib91.g796	lib91.g796	1017.8/1166.8/982.31	1635/722.48/2304.8	1017.8	1635	0.68325	11722	19294	4.443	1	4.4355e-06	8.8709e-06	7.9057e-05	TRUE
lib91.g9839	lib91.g9839	1595.9/2059/2013.3	1145.5/1346.7/665.09	2013.3	1145.5	-0.81309	88154	38166	4.4423	4.4504e-06	1	8.9008e-06	7.9254e-05	FALSE
lib91.g95	lib91.g95	1237.1/1307.2/1341.6	2837.3/1179/2006.2	1307.2	2006.2	0.61764	3046	24780	4.4407	1	4.4828e-06	8.9657e-06	7.9761e-05	TRUE
lib91.g3428	lib91.g3428	1140.3/911.23/1055.8	427.68/331.17/1550.8	1055.8	427.68	-1.3017	14017	20015	4.44	4.4987e-06	1	8.9974e-06	7.9973e-05	FALSE
lib91.g2346	lib91.g2346	1820.6/1533.2/1357.2	2290/2363.9/1816.4	1533.2	2290	0.57851	56780	29064	4.4392	1	4.5137e-06	9.0275e-06	8.017e-05	TRUE
lib91.g6319	lib91.g6319	1180.7/1085.5/1223.1	819.48/1844.7/2377.2	1180.7	1844.7	0.64332	5433.8	22382	4.4385	1	4.53e-06	9.06e-06	8.0388e-05	TRUE
lib91.g2387	lib91.g2387	742.07/897.51/1222.1	1195.3/2729.8/1476.1	897.51	1476.1	0.71721	64776	17014	4.4361	1	4.5794e-06	9.1588e-06	8.1193e-05	TRUE
lib91.g5511	lib91.g5511	989.07/1339.9/1325.1	622.09/1213.7/593.75	1325.1	622.09	-1.0896	56557	25119	4.4355	4.5931e-06	1	9.1861e-06	8.1364e-05	FALSE
lib91.g1628	lib91.g1628	1640.6/1720/1791	919.17/727.56/3158.6	1720	919.17	-0.90331	5666.2	32606	4.4352	4.5997e-06	1	9.1995e-06	8.1411e-05	FALSE
lib91.g6935	lib91.g6935	993.33/1107.6/1171.6	406.75/465/1268.7	1107.6	465	-1.2504	8578.8	20997	4.4349	4.6058e-06	1	9.2115e-06	8.1446e-05	FALSE
lib91.g1898	lib91.g1898	1224.4/986.2/1049.4	1674.8/1691.4/726.55	1049.4	1674.8	0.67396	17303	19893	4.4345	1	4.6142e-06	9.2284e-06	8.1525e-05	TRUE
lib91.g5012	lib91.g5012	1170.1/1182.6/949.23	1830.4/1381.4/1914	1170.1	1830.4	0.6451	24462	22181	4.4336	1	4.633e-06	9.266e-06	8.1785e-05	TRUE
lib91.g9836	lib91.g9836	1209.5/1083.3/978.64	1717.7/448.9/3600.9	1083.3	1717.7	0.66451	13434	20537	4.4267	1	4.7843e-06	9.5685e-06	8.4381e-05	TRUE
lib91.g7395	lib91.g7395	918.8/712.73/664.37	1227.2/1733.8/546.56	712.73	1227.2	0.78313	22403	13511	4.4263	1	4.7929e-06	9.5858e-06	8.446e-05	TRUE
lib91.g7931	lib91.g7931	1183.9/1671.5/1452.8	2187.3/2237.7/1362	1452.8	2187.3	0.58997	60061	27540	4.4258	1	4.8036e-06	9.6071e-06	8.4573e-05	TRUE
lib91.g3105	lib91.g3105	1075.3/1326.2/1389.4	516.41/1666/624.48	1326.2	624.48	-1.0853	33469	25140	4.4256	4.8077e-06	1	9.6154e-06	8.4573e-05	FALSE
lib91.g872	lib91.g872	1440.5/1150.9/1415.1	449.62/690.29/1673.7	1415.1	690.29	-1.0346	35222	26826	4.4254	4.8127e-06	1	9.6255e-06	8.4589e-05	FALSE
lib91.g2318	lib91.g2318	984.81/1159.4/973.12	3226.1/900.35/1589.2	984.81	1589.2	0.68981	15303	18669	4.4233	1	4.8602e-06	9.7203e-06	8.5348e-05	TRUE
lib91.g4862	lib91.g4862	1317/1294.5/1396.7	617.1/618.3/1612.2	1317	618.3	-1.0896	3432.7	24966	4.4219	4.8917e-06	1	9.7834e-06	8.5828e-05	FALSE
lib91.g5508	lib91.g5508	1401.1/1168.9/1405	2775.5/1105.3/2121.5	1401.1	2121.5	0.59816	26972	26560	4.4202	1	4.9295e-06	9.8591e-06	8.6416e-05	TRUE
lib91.g5346	lib91.g5346	1054/1577.5/1390.3	485.51/2282.6/672.77	1390.3	672.77	-1.0461	74067	26356	4.4199	4.9384e-06	1	9.8767e-06	8.6496e-05	FALSE
lib91.g5683	lib91.g5683	1689.6/1795/1734	933.13/1826.1/649.72	1734	933.13	-0.89322	2846.5	32871	4.4172	4.9993e-06	1	9.9985e-06	8.7487e-05	FALSE
lib91.g219	lib91.g219	1177.5/1147.8/1329.7	2419.6/557.32/1837.2	1177.5	1837.2	0.64134	12017	22322	4.4155	0.99999	5.0377e-06	1.0075e-05	8.8083e-05	TRUE
lib91.g5989	lib91.g5989	1532/1894.3/1749.6	1225.2/824.12/946.05	1749.6	946.05	-0.88634	34129	33167	4.4123	5.1143e-06	0.99999	1.0229e-05	8.9346e-05	FALSE
lib91.g3790	lib91.g3790	1022.1/1486.7/1206.5	1653.9/3909.7/1873.4	1206.5	1873.4	0.6344	56258	22872	4.4098	0.99999	5.1735e-06	1.0347e-05	9.0301e-05	TRUE
lib91.g2302	lib91.g2302	1051.9/1282.9/1136.7	348.93/489.56/1180.9	1136.7	489.56	-1.2136	14285	21548	4.4085	5.2048e-06	0.99999	1.041e-05	9.077e-05	FALSE
lib91.g8363	lib91.g8363	1320.2/1009.4/1261.7	706.83/580.19/320.47	1261.7	580.19	-1.1194	33522	23917	4.4065	5.252e-06	0.99999	1.0504e-05	9.1514e-05	FALSE
lib91.g8619	lib91.g8619	1433/1578.6/1271.8	678.91/707.23/1418	1433	707.23	-1.0178	23591	27166	4.4036	5.3237e-06	0.99999	1.0647e-05	9.2683e-05	FALSE
lib91.g3880	lib91.g3880	1379.8/1673.6/1714.7	889.26/951.17/811.05	1673.6	889.26	-0.9115	43999	31726	4.4034	5.3284e-06	0.99999	1.0657e-05	9.2686e-05	FALSE
lib91.g9554	lib91.g9554	1359.6/1400.1/1323.2	373.85/1536.4/653.01	1359.6	653.01	-1.0568	1482.1	25773	4.4011	5.3842e-06	0.99999	1.0768e-05	9.3577e-05	FALSE
lib91.g9426	lib91.g9426	1015.7/1288.2/1347.1	382.82/600.51/1206.2	1288.2	600.51	-1.0998	38864	24420	4.4006	5.398e-06	0.99999	1.0796e-05	9.3674e-05	FALSE
lib91.g7092	lib91.g7092	1640.6/1520.5/1915	4086.4/1098.5/2416.7	1640.6	2416.7	0.5585	44857	31101	4.4005	0.99999	5.3991e-06	1.0798e-05	9.3674e-05	TRUE
lib91.g7059	lib91.g7059	1753.5/1374.8/1451	2578.1/1721.9/2180.7	1451	2180.7	0.58748	48668	27505	4.4003	0.99999	5.4044e-06	1.0809e-05	9.3685e-05	TRUE
lib91.g3397	lib91.g3397	1238.2/1433.9/1215.7	564.26/543.77/1955.8	1238.2	564.26	-1.1324	19401	23472	4.3989	5.4406e-06	0.99999	1.0881e-05	9.4232e-05	FALSE
lib91.g2968	lib91.g2968	689.9/611.36/799.45	266.18/187.18/75.728	689.9	187.18	-1.8763	9084.8	13078	4.3959	5.5148e-06	0.99999	1.103e-05	9.5437e-05	FALSE
lib91.g3628	lib91.g3628	1737.5/1956.6/1888.4	1056.7/714.01/1979.9	1888.4	1056.7	-0.8369	13701	35797	4.3954	5.5295e-06	0.99999	1.1059e-05	9.5608e-05	FALSE
lib91.g8398	lib91.g8398	1380.9/1224.8/1075.1	1894.2/721.63/2431	1224.8	1894.2	0.62857	23380	23219	4.3927	0.99999	5.5986e-06	1.1197e-05	9.672e-05	TRUE
lib91.g5019	lib91.g5019	1326.6/1415.9/1413.3	642.02/1545.8/694.72	1413.3	694.72	-1.0235	3763.1	26791	4.39	5.6667e-06	0.99999	1.1333e-05	9.7813e-05	FALSE
lib91.g9328	lib91.g9328	1256.3/1001/1028.3	1126.5/1942.1/1640.8	1028.3	1640.8	0.67364	26374	19492	4.3871	0.99999	5.743e-06	1.1486e-05	9.9046e-05	TRUE
lib91.g5943	lib91.g5943	1123.2/1432.8/1429.8	707.82/1382.3/496.07	1429.8	707.82	-1.0133	47007	27105	4.3854	5.7874e-06	0.99999	1.1575e-05	9.9727e-05	FALSE
lib91.g8803	lib91.g8803	1035.9/1168.9/986.91	562.27/276.96/421.44	1035.9	421.44	-1.2955	10039	19638	4.3849	5.8019e-06	0.99999	1.1604e-05	9.9892e-05	FALSE
lib91.g6538	lib91.g6538	1310.6/949.24/1273.6	2652.8/1954.8/1895.4	1273.6	1954.8	0.61774	53289	24143	4.3843	0.99999	5.8179e-06	1.1636e-05	0.00010008	TRUE
lib91.g4301	lib91.g4301	1218/1240.7/1106.4	490.49/1272.2/552.04	1218	552.04	-1.1402	6485.7	23089	4.3826	5.8649e-06	0.99999	1.173e-05	0.0001008	FALSE
lib91.g4039	lib91.g4039	436.51/591.3/808.64	85.736/127.89/705.69	591.3	127.89	-2.2001	35598	11209	4.3774	6.0052e-06	0.99999	1.201e-05	0.00010313	FALSE
lib91.g9719	lib91.g9719	425.86/488.88/545.83	910.2/937.61/449.98	488.88	910.2	0.89535	3607.2	9267.5	4.3766	0.99999	6.0281e-06	1.2056e-05	0.00010343	TRUE
lib91.g2471	lib91.g2471	1327.6/889.06/1187.2	1843.3/2172.5/1396	1187.2	1843.3	0.63428	54309	22506	4.3734	0.99999	6.1158e-06	1.2232e-05	0.00010485	TRUE
lib91.g242	lib91.g242	1175.4/884.84/1010.8	1373.8/1616.1/1656.1	1010.8	1616.1	0.67644	21478	19161	4.3724	0.99999	6.1437e-06	1.2287e-05	0.00010524	TRUE
lib91.g1453	lib91.g1453	977.36/997.82/1323.2	852.38/1599.1/3596.5	997.82	1599.1	0.67988	53156	18915	4.372	0.99999	6.1553e-06	1.2311e-05	0.00010535	TRUE
lib91.g8898	lib91.g8898	1538.4/1951.3/1574.1	2786.4/2329.2/1570.5	1574.1	2329.2	0.56503	71773	29840	4.3714	0.99999	6.1721e-06	1.2344e-05	0.00010555	TRUE
lib91.g5789	lib91.g5789	1067.9/865.83/1120.1	404.75/1689.7/1956.8	1067.9	1689.7	0.66159	21775	20243	4.3709	0.99999	6.1867e-06	1.2373e-05	0.00010571	TRUE
lib91.g9767	lib91.g9767	1257.4/1542.7/1630.1	647.01/3133/795.69	1542.7	795.69	-0.95426	44522	29244	4.368	6.2691e-06	0.99999	1.2538e-05	0.00010702	FALSE
lib91.g1164	lib91.g1164	1108.3/1158.3/1249.7	1805.4/904.58/1906.4	1158.3	1805.4	0.63989	5427.3	21958	4.3672	0.99999	6.2931e-06	1.2586e-05	0.00010734	TRUE
lib91.g6404	lib91.g6404	936.9/1031.6/1211.1	746.7/2214/1641.9	1031.6	1641.9	0.66993	20597	19556	4.3639	0.99999	6.3875e-06	1.2775e-05	0.00010886	TRUE
lib91.g7118	lib91.g7118	1244.6/1116.1/1093.5	481.52/278.66/951.53	1116.1	481.52	-1.2111	8512.7	21157	4.3626	6.4273e-06	0.99999	1.2855e-05	0.00010945	FALSE
lib91.g385	lib91.g385	1203.1/1265/1044.8	544.33/1440.7/298.52	1203.1	544.33	-1.1427	14440	22806	4.362	6.4431e-06	0.99999	1.2886e-05	0.00010962	FALSE
lib91.g1648	lib91.g1648	1304.2/1115/1134.9	1773.5/2376.6/1051.4	1134.9	1773.5	0.64367	14538	21513	4.3545	0.99999	6.6678e-06	1.3336e-05	0.00011335	TRUE
lib91.g8902	lib91.g8902	982.68/924.96/910.64	1841.3/682.67/1501.4	924.96	1501.4	0.69823	1768.5	17534	4.3531	0.99999	6.7109e-06	1.3422e-05	0.00011399	TRUE
lib91.g7186	lib91.g7186	1593.8/1574.3/1591.5	2948.9/1702.4/2347.6	1591.5	2347.6	0.56044	150.75	30171	4.3525	0.99999	6.7305e-06	1.3461e-05	0.00011423	TRUE
lib91.g9166	lib91.g9166	1195.6/682.1/827.02	1645.9/915.59/1371.9	827.02	1371.9	0.72947	78432	15678	4.3516	0.99999	6.7579e-06	1.3516e-05	0.0001146	TRUE
lib91.g8790	lib91.g8790	1353.2/1212.2/1280	568.25/602.21/716.67	1280	602.21	-1.0866	4978.8	24265	4.3514	6.7638e-06	0.99999	1.3528e-05	0.0001146	FALSE
lib91.g6958	lib91.g6958	1167.9/1164.6/1366.4	5450.2/1815.1/1105.2	1167.9	1815.1	0.63565	19703	22140	4.3493	0.99999	6.8282e-06	1.3656e-05	0.00011559	TRUE
lib91.g2069	lib91.g2069	1142.4/1112.9/946.47	481.52/685.21/238.16	1112.9	481.52	-1.207	14284	21097	4.347	6.9019e-06	0.99999	1.3804e-05	0.00011674	FALSE
lib91.g5073	lib91.g5073	1330.8/1988.2/1906.7	1080.7/999.44/1385	1906.7	1080.7	-0.81859	1.6916e+05	36145	4.3449	6.9656e-06	0.99999	1.3931e-05	0.00011771	FALSE
lib91.g9629	lib91.g9629	1006.1/970.36/1016.3	401.76/850.37/406.08	1006.1	406.08	-1.3068	690.86	19072	4.3448	6.9705e-06	0.99999	1.3941e-05	0.00011771	FALSE
lib91.g9095	lib91.g9095	1413.9/1305.1/1437.2	412.73/703/1099.7	1413.9	703	-1.007	6189.2	26802	4.3421	7.0549e-06	0.99999	1.411e-05	0.00011903	FALSE
lib91.g902	lib91.g902	1308.5/920.74/963.02	506.44/1893/1549.7	963.02	1549.7	0.68577	60563	18256	4.342	0.99999	7.0604e-06	1.4121e-05	0.00011903	TRUE
lib91.g2759	lib91.g2759	1720.5/1794/1645.8	2772.5/2463/2504.5	1720.5	2504.5	0.54144	5490.6	32615	4.3412	0.99999	7.0842e-06	1.4168e-05	0.00011929	TRUE
lib91.g4592	lib91.g4592	1582.1/1570.1/1429.8	3245/2319/1407	1570.1	2319	0.56237	9911.9	29764	4.3411	0.99999	7.0878e-06	1.4176e-05	0.00011929	TRUE
lib91.g4854	lib91.g4854	983.75/1291.4/1055.8	1669.9/1927.7/1079.9	1055.8	1669.9	0.66086	30334	20015	4.3403	0.99999	7.1152e-06	1.423e-05	0.00011965	TRUE
lib91.g2041	lib91.g2041	666.48/792.97/842.64	200.38/260.87/740.81	792.97	260.87	-1.6002	9233.8	15032	4.3399	7.1262e-06	0.99999	1.4252e-05	0.00011974	FALSE
lib91.g4746	lib91.g4746	1920.6/1845.7/1959.1	1092.6/1495.8/925.19	1920.6	1092.6	-0.81321	3548.8	36409	4.3394	7.1435e-06	0.99999	1.4287e-05	0.00011993	FALSE
lib91.g8137	lib91.g8137	1154.1/1552.2/1598.9	581.21/2296.2/6731	1552.2	2296.2	0.56466	80320	29424	4.3375	0.99999	7.2063e-06	1.4413e-05	0.00012088	TRUE
lib91.g5316	lib91.g5316	1062.5/969.31/1130.3	285.12/1777.8/1678.1	1062.5	1678.1	0.65881	6638.8	20142	4.3372	0.99999	7.215e-06	1.443e-05	0.00012093	TRUE
lib91.g9436	lib91.g9436	1108.3/1432.8/1432.6	1160.4/2147.1/2153.3	1432.6	2147.1	0.58345	52574	27157	4.3359	0.99999	7.2573e-06	1.4515e-05	0.00012153	TRUE
lib91.g3539	lib91.g3539	1500.1/1766.5/1835.1	755.68/973.19/1249	1766.5	973.19	-0.85944	37833	33487	4.3352	7.2822e-06	0.99999	1.4564e-05	0.00012185	FALSE
lib91.g3841	lib91.g3841	690.96/1055.9/947.39	301.07/366.75/505.95	947.39	366.75	-1.3668	38764	17959	4.3328	7.362e-06	0.99999	1.4724e-05	0.00012301	FALSE
lib91.g8538	lib91.g8538	2149.6/2123.4/2142.9	2935/1269.6/1114	2142.9	1269.6	-0.75469	212.28	40622	4.3327	7.3636e-06	0.99999	1.4727e-05	0.00012301	FALSE
lib91.g7519	lib91.g7519	1646/1478.2/1552	2294.9/1112.1/2420	1552	2294.9	0.56399	7134	29422	4.3311	0.99999	7.4176e-06	1.4835e-05	0.00012381	TRUE
lib91.g1755	lib91.g1755	1319.1/884.84/953.83	977.99/371.83/183.28	953.83	371.83	-1.3567	69098	18081	4.3282	7.5171e-06	0.99999	1.5034e-05	0.00012533	FALSE
lib91.g3801	lib91.g3801	1671.5/2084.3/1650.4	1772.5/2583.3/2441.9	1671.5	2441.9	0.5466	85429	31686	4.3281	0.99999	7.5212e-06	1.5042e-05	0.00012533	TRUE
lib91.g3016	lib91.g3016	1396.8/1395.9/1063.2	493.48/691.99/906.54	1395.9	691.99	-1.0113	55348	26461	4.3272	7.5523e-06	0.99999	1.5105e-05	0.00012575	FALSE
lib91.g8924	lib91.g8924	1015.7/1619.7/1171.6	468.56/2828.9/526.8	1171.6	526.8	-1.1517	1.1256e+05	22210	4.3267	7.5681e-06	0.99999	1.5136e-05	0.00012591	FALSE
lib91.g6793	lib91.g6793	1547/1616.6/1729.4	2913/2223.3/2373.9	1616.6	2373.9	0.55404	8787	30645	4.3262	0.99999	7.5846e-06	1.5169e-05	0.00012608	TRUE
lib91.g960	lib91.g960	1164.7/1139.3/1043	1774.5/600.51/2189.5	1139.3	1774.5	0.63884	4964.6	21597	4.3225	0.99999	7.714e-06	1.5428e-05	0.00012812	TRUE
lib91.g6269	lib91.g6269	1623.6/1566.9/1474.8	2582.1/2311.4/1446.5	1566.9	2311.4	0.56054	5846.2	29704	4.3197	0.99999	7.8135e-06	1.5627e-05	0.00012967	TRUE
lib91.g8723	lib91.g8723	1185/1131.9/1035.6	499.46/422.65/2376.1	1131.9	499.46	-1.1787	6044.6	21457	4.3176	7.8884e-06	0.99999	1.5777e-05	0.0001308	FALSE
lib91.g5159	lib91.g5159	1026.3/950.3/809.56	370.86/271.04/1296.2	950.3	370.86	-1.3551	12795	18015	4.3172	7.9028e-06	0.99999	1.5806e-05	0.00013094	FALSE
lib91.g3715	lib91.g3715	1106.2/1708.4/1348	3223.1/700.46/2038.1	1348	2038.1	0.59598	94188	25554	4.3165	0.99999	7.9259e-06	1.5852e-05	0.00013121	TRUE
lib91.g2857	lib91.g2857	957.13/885.89/1100.9	1538.3/903.73/2020.5	957.13	1538.3	0.68395	12865	18144	4.3143	0.99999	8.0051e-06	1.601e-05	0.00013241	TRUE
lib91.g3931	lib91.g3931	1019.9/870.05/931.77	3954.8/1505.1/1127.1	931.77	1505.1	0.69122	5791.9	17663	4.3138	0.99999	8.0226e-06	1.6045e-05	0.0001325	TRUE
lib91.g3932	lib91.g3932	914.54/599.75/865.61	313.04/188.88/688.13	865.61	313.04	-1.4645	36540	16409	4.3137	8.0281e-06	0.99999	1.6056e-05	0.0001325	FALSE
lib91.g5907	lib91.g5907	1703.5/1533.2/1351.7	2535.2/1920.1/2268.5	1533.2	2268.5	0.56496	30962	29064	4.3136	0.99999	8.0301e-06	1.606e-05	0.0001325	TRUE
lib91.g6371	lib91.g6371	1262.7/1244.9/1139.4	897.24/1907.4/2317.9	1244.9	1907.4	0.61519	5717.9	23599	4.3127	0.99999	8.0627e-06	1.6125e-05	0.00013293	TRUE
lib91.g7077	lib91.g7077	1609.8/1353.6/1805.7	5122.2/2273.3/2362.9	1609.8	2362.9	0.55344	51984	30516	4.3114	0.99999	8.1099e-06	1.622e-05	0.0001336	TRUE
lib91.g6428	lib91.g6428	1361.7/1509.9/1190	1843.3/669.12/636.55	1361.7	669.12	-1.024	25728	25813	4.3107	8.1367e-06	0.99999	1.6273e-05	0.00013393	FALSE
lib91.g8172	lib91.g8172	1004/1070.7/1121.1	456.6/1903.2/264.5	1070.7	456.6	-1.2277	3494.1	20296	4.3104	8.1498e-06	0.99999	1.63e-05	0.00013404	FALSE
lib91.g2961	lib91.g2961	1320.2/1318.8/1383	3212.1/783.46/2001.8	1320.2	2001.8	0.60022	1971.4	25026	4.309	0.99999	8.2009e-06	1.6402e-05	0.00013477	TRUE
lib91.g5548	lib91.g5548	1421.3/1165.7/1465.7	1277.1/642.86/714.47	1421.3	714.47	-0.99128	33654	26944	4.3062	8.3027e-06	0.99999	1.6605e-05	0.00013626	FALSE
lib91.g3369	lib91.g3369	1350/1535.3/1360	1962/2051.4/2133.5	1360	2051.4	0.59266	15411	25781	4.3062	0.99999	8.3048e-06	1.661e-05	0.00013626	TRUE
lib91.g5905	lib91.g5905	803.82/747.57/611.07	1260.1/1677/466.44	747.57	1260.1	0.7525	10898	14171	4.3056	0.99999	8.3274e-06	1.6655e-05	0.00013652	TRUE
lib91.g593	lib91.g593	812.34/1082.3/1253.4	1698.8/2867/514.73	1082.3	1698.8	0.64993	51075	20517	4.304	0.99999	8.3874e-06	1.6775e-05	0.0001373	TRUE
lib91.g4530	lib91.g4530	746.33/861.61/962.1	1411.7/974.88/1840.5	861.61	1411.7	0.71164	11694	16333	4.304	0.99999	8.3889e-06	1.6778e-05	0.0001373	TRUE
lib91.g7563	lib91.g7563	962.45/909.12/971.29	362.88/381.99/425.83	962.45	381.99	-1.3309	1461.2	18245	4.2974	8.6419e-06	0.99999	1.7284e-05	0.00014133	FALSE
lib91.g4022	lib91.g4022	2294.3/1780.2/1911.3	2728.6/1118/3505.4	1911.3	2728.6	0.51336	81944	36233	4.2936	0.99999	8.7906e-06	1.7581e-05	0.00014365	TRUE
lib91.g3663	lib91.g3663	1597/1598.6/1766.1	2345.8/3604.8/1370.8	1598.6	2345.8	0.55296	14034	30305	4.292	0.99999	8.8519e-06	1.7704e-05	0.00014453	TRUE
lib91.g5819	lib91.g5819	745.26/977.75/880.31	223.31/376.91/325.96	880.31	325.96	-1.4305	13867	16688	4.2913	8.8819e-06	0.99999	1.7764e-05	0.0001449	FALSE
lib91.g4257	lib91.g4257	694.16/637.76/713.99	745.71/190.57/201.94	694.16	201.94	-1.7763	1787.2	13159	4.2909	8.8975e-06	0.99999	1.7795e-05	0.00014504	FALSE
lib91.g898	lib91.g898	1035.9/1031.6/863.77	431.67/891.88/287.55	1031.6	431.67	-1.2549	14093	19556	4.2901	8.9311e-06	0.99999	1.7862e-05	0.00014547	FALSE
lib91.g9766	lib91.g9766	1023.1/1374.8/1137.6	1767.6/2038.7/1214.9	1137.6	1767.6	0.63531	34674	21565	4.2897	0.99999	8.9441e-06	1.7888e-05	0.00014557	TRUE
lib91.g2078	lib91.g2078	1573.6/1805.6/1888.4	2239.1/3323.6/2598.9	1805.6	2598.9	0.5252	30339	34228	4.288	0.99999	9.0133e-06	1.8027e-05	0.00014658	TRUE
lib91.g3377	lib91.g3377	1847.2/1324.1/1221.2	1604.1/625.08/645.33	1324.1	645.33	-1.0357	1.4211e+05	25100	4.2842	9.1688e-06	0.99999	1.8338e-05	0.00014898	FALSE
lib91.g1733	lib91.g1733	1503.3/1475.1/1297.5	993.94/2191.2/2555	1475.1	2191.2	0.57058	16166	27963	4.2822	0.99999	9.2511e-06	1.8502e-05	0.0001502	TRUE
lib91.g1683	lib91.g1683	1246.7/1037.9/1455.5	801.53/588.66/504.85	1246.7	588.66	-1.0813	43600	23634	4.2806	9.3209e-06	0.99999	1.8642e-05	0.00015121	FALSE
lib91.g1265	lib91.g1265	1895.1/1704.2/1273.6	2473.4/1452.6/2817.3	1704.2	2473.4	0.53713	1.1093e+05	32306	4.2795	0.99999	9.3676e-06	1.8735e-05	0.00015177	TRUE
lib91.g8314	lib91.g8314	1454.3/1431.8/1337	726.76/614.07/1241.3	1431.8	726.76	-0.97728	4745.2	27142	4.2794	9.3703e-06	0.99999	1.8741e-05	0.00015177	FALSE
lib91.g8309	lib91.g8309	1017.8/954.52/1179	315.03/1240.8/423.64	1017.8	423.64	-1.2626	14986	19294	4.2776	9.4454e-06	0.99999	1.8891e-05	0.00015286	FALSE
lib91.g7275	lib91.g7275	1087/1129.8/982.31	112.65/541.22/473.02	1087	473.02	-1.1987	6396.9	20606	4.2773	9.4608e-06	0.99999	1.8922e-05	0.00015299	FALSE
lib91.g3632	lib91.g3632	1252/1142.5/1292	1966/1910.8/1501.4	1252	1910.8	0.6095	6800.4	23735	4.276	0.99999	9.5145e-06	1.9029e-05	0.00015374	TRUE
lib91.g9189	lib91.g9189	1270.1/1285/1368.3	2909/1952.3/1562.8	1285	1952.3	0.60301	3574.8	24360	4.2754	0.99999	9.5397e-06	1.9079e-05	0.00015402	TRUE
lib91.g5388	lib91.g5388	1559.7/1031.6/1315.9	2335.8/1538.1/1990.9	1315.9	1990.9	0.597	70137	24945	4.2738	0.99999	9.6098e-06	1.922e-05	0.00015503	TRUE
lib91.g9558	lib91.g9558	643.06/722.23/847.23	1235.2/1222.2/1022.9	722.23	1222.2	0.75814	10947	13691	4.273	0.99999	9.645e-06	1.929e-05	0.00015547	TRUE
lib91.g10074	lib91.g10074	1164.7/1671.5/1598.9	2578.1/2342.8/1874.5	1598.9	2342.8	0.55085	96881	30310	4.2727	0.99999	9.6561e-06	1.9312e-05	0.00015553	TRUE
lib91.g84	lib91.g84	968.84/1238.6/1233.2	580.21/513.27/4197.9	1233.2	580.21	-1.0864	34950	23377	4.2706	9.7459e-06	0.99999	1.9492e-05	0.00015685	FALSE
lib91.g844	lib91.g844	1488.4/1049.6/1012.6	2283/762.29/1651.7	1049.6	1651.7	0.65371	96973	19896	4.2692	0.99999	9.8081e-06	1.9616e-05	0.00015772	TRUE
lib91.g7449	lib91.g7449	904.96/948.19/866.53	2536.2/518.36/1464.1	904.96	1464.1	0.69345	1672.8	17155	4.2687	0.99999	9.8297e-06	1.9659e-05	0.00015795	TRUE
lib91.g3025	lib91.g3025	1034.9/888/1271.8	424.69/437.89/678.26	1034.9	437.89	-1.2389	38847	19617	4.2621	1.0126e-05	0.99999	2.0252e-05	0.00016257	FALSE
lib91.g1783	lib91.g1783	750.59/840.49/737.88	1444.6/1058.7/1258.8	750.59	1258.8	0.74523	4121.8	14229	4.2608	0.99999	1.0183e-05	2.0366e-05	0.00016336	TRUE
lib91.g8726	lib91.g8726	1428.8/1023.2/1386.6	695.86/875.78/442.29	1386.6	695.86	-0.99369	66945	26286	4.2606	1.0193e-05	0.99999	2.0386e-05	0.00016339	FALSE
lib91.g3322	lib91.g3322	1285/1190/1287.4	1950/3622.6/1434.4	1285	1950	0.60127	4520.8	24360	4.2604	0.99999	1.0203e-05	2.0405e-05	0.00016342	TRUE
lib91.g9122	lib91.g9122	1271.2/1276.6/1419.7	2849.2/612.37/1939.3	1276.6	1939.3	0.60287	10259	24200	4.2601	0.99999	1.0215e-05	2.0429e-05	0.00016348	TRUE
lib91.g1781	lib91.g1781	1112.6/1125.6/1229.5	1747.6/3486.2/937.27	1125.6	1747.6	0.63427	5484.4	21337	4.2585	0.99999	1.0292e-05	2.0584e-05	0.00016459	TRUE
lib91.g9705	lib91.g9705	1501.2/894.34/1164.3	1796.5/1973.5/1421.3	1164.3	1796.5	0.62532	93184	22070	4.2556	0.99999	1.0425e-05	2.085e-05	0.00016658	TRUE
lib91.g4917	lib91.g4917	682.45/1252.3/985.07	403.76/307.46/667.28	985.07	403.76	-1.2846	81492	18674	4.254	1.0501e-05	0.99999	2.1002e-05	0.00016767	FALSE
lib91.g6887	lib91.g6887	1197.7/1257.6/1362.7	3067.6/1137.5/1914	1257.6	1914	0.6056	7320.3	23839	4.2518	0.99999	1.0602e-05	2.1203e-05	0.00016914	TRUE
lib91.g5738	lib91.g5738	1423.5/1578.6/1272.7	1794.5/657.26/725.45	1423.5	725.45	-0.97147	23393	26984	4.2492	1.0728e-05	0.99999	2.1457e-05	0.00017103	FALSE
lib91.g9681	lib91.g9681	1750.3/1721.1/1535.5	850.38/1575.4/953.73	1721.1	953.73	-0.851	17651	32626	4.2483	1.0768e-05	0.99999	2.1536e-05	0.00017152	FALSE
lib91.g2761	lib91.g2761	1488.4/1600.7/1530	922.16/805.48/806.66	1530	806.66	-0.92263	3367.2	29003	4.2472	1.0822e-05	0.99999	2.1645e-05	0.00017226	FALSE
lib91.g5580	lib91.g5580	1491.6/2035.8/1803.8	2589/1946.4/3292.5	1803.8	2589	0.52112	75640	34194	4.2463	0.99999	1.0865e-05	2.1731e-05	0.00017281	TRUE
lib91.g8507	lib91.g8507	1016.8/1016.8/892.26	809.51/1605.9/1836.1	1016.8	1605.9	0.65888	7749.1	19274	4.2435	0.99999	1.1002e-05	2.2004e-05	0.00017484	TRUE
lib91.g1214	lib91.g1214	1973.9/1744.3/1758.8	1910.1/2533.3/3622.9	1758.8	2533.3	0.52621	23237	33341	4.2419	0.99999	1.1082e-05	2.2164e-05	0.00017597	TRUE
lib91.g7578	lib91.g7578	1335.1/1220.6/1258	1917.1/1760.9/1912.9	1258	1912.9	0.60429	3670.7	23847	4.2413	0.99999	1.1112e-05	2.2225e-05	0.00017607	TRUE
lib91.g910	lib91.g910	1571.4/1563.8/1706.4	839.42/1668.6/500.46	1571.4	839.42	-0.90383	9138.1	29789	4.2412	1.1114e-05	0.99999	2.2228e-05	0.00017607	FALSE
lib91.g5645	lib91.g5645	892.19/971.42/915.23	304.06/356.58/1527.7	915.23	356.58	-1.3574	1844	17350	4.2412	1.1114e-05	0.99999	2.2229e-05	0.00017607	FALSE
lib91.g7782	lib91.g7782	755.91/866.88/930.85	299.08/323.55/999.83	866.88	323.55	-1.4191	8203.8	16433	4.2384	1.1254e-05	0.99999	2.2508e-05	0.00017814	FALSE
lib91.g110	lib91.g110	1502.2/1748.6/1693.5	469.56/934.23/2021.6	1693.5	934.23	-0.85751	19813	32104	4.2378	1.1284e-05	0.99999	2.2568e-05	0.00017848	FALSE
lib91.g5252	lib91.g5252	1523.5/1835.1/1747.8	3354.7/2014.1/2518.8	1747.8	2518.8	0.52696	28957	33132	4.2358	0.99999	1.1387e-05	2.2774e-05	0.00017997	TRUE
lib91.g7026	lib91.g7026	1205.2/1533.2/1413.3	2106.5/2499.5/1224.8	1413.3	2106.5	0.57548	28834	26791	4.2353	0.99999	1.1411e-05	2.2822e-05	0.0001802	TRUE
lib91.g7457	lib91.g7457	1673.6/1656.7/1541.9	1218.3/2407.1/2591.2	1656.7	2407.1	0.53874	6729	31405	4.2346	0.99999	1.1446e-05	2.2891e-05	0.00018061	TRUE
lib91.g8579	lib91.g8579	1256.3/1199.5/1507.9	1397.7/2048.9/1909.7	1256.3	1909.7	0.60374	33272	23815	4.2337	0.99999	1.1493e-05	2.2987e-05	0.00018123	TRUE
lib91.g182	lib91.g182	710.13/1030.5/831.61	300.08/298.14/520.22	831.61	300.08	-1.4675	27167	15765	4.2334	1.1509e-05	0.99999	2.3018e-05	0.00018133	FALSE
lib91.g306	lib91.g306	1738.6/1698.9/1498.7	2458.4/3872.4/693.62	1698.9	2458.4	0.53286	20824	32206	4.2322	0.99999	1.1571e-05	2.3143e-05	0.00018212	TRUE
lib91.g4431	lib91.g4431	1236.1/911.23/1327.8	1077.7/413.33/588.26	1236.1	588.26	-1.0699	56969	23432	4.232	1.1582e-05	0.99999	2.3164e-05	0.00018212	FALSE
lib91.g3430	lib91.g3430	1522.5/1323/1530	803.53/795.32/1098.6	1522.5	803.53	-0.92114	19916	28861	4.2319	1.1586e-05	0.99999	2.3172e-05	0.00018212	FALSE
lib91.g7357	lib91.g7357	1401.1/1240.7/1258.9	1912.1/514.97/2900.7	1258.9	1912.1	0.60261	10275	23865	4.2284	0.99999	1.1767e-05	2.3535e-05	0.00018482	TRUE
lib91.g4240	lib91.g4240	2132.5/2004.1/1842.4	3172.2/2828.1/2139	2004.1	2828.1	0.49668	21316	37991	4.2276	0.99999	1.181e-05	2.3619e-05	0.00018535	TRUE
lib91.g1914	lib91.g1914	1565.1/1622.9/1651.3	1577.1/2363.9/4123.3	1622.9	2363.9	0.54234	2075.9	30765	4.2249	0.99999	1.1954e-05	2.3908e-05	0.00018747	TRUE
lib91.g4608	lib91.g4608	1438.4/1676.8/1522.6	1874.2/2240.3/2425.5	1522.6	2240.3	0.55681	15428	28864	4.2241	0.99999	1.1995e-05	2.399e-05	0.00018796	TRUE
lib91.g9555	lib91.g9555	1225.4/1308.2/1573.2	1972.9/1058.7/2211.5	1308.2	1972.9	0.59233	38522	24800	4.2207	0.99999	1.2175e-05	2.435e-05	0.00019064	TRUE
lib91.g2395	lib91.g2395	1773.7/1639.8/1645.8	1167.4/900.35/621.19	1645.8	900.35	-0.86948	8204.9	31198	4.2202	1.2204e-05	0.99999	2.4408e-05	0.00019094	FALSE
lib91.g6763	lib91.g6763	920.93/1029.5/917.99	1478.5/2334.3/943.85	920.93	1478.5	0.68233	5897	17458	4.2195	0.99999	1.224e-05	2.448e-05	0.00019136	TRUE
lib91.g4726	lib91.g4726	1380.9/1630.3/1471.2	766.64/953.71/573.99	1471.2	766.64	-0.93944	16737	27889	4.2188	1.2282e-05	0.99999	2.4563e-05	0.00019179	FALSE
lib91.g2874	lib91.g2874	1143.4/1207.9/1329.7	1846.3/1759.2/2240	1207.9	1846.3	0.61169	9487.7	22899	4.2187	0.99999	1.2287e-05	2.4573e-05	0.00019179	TRUE
lib91.g3798	lib91.g3798	1897.2/1807.7/1660.5	1025.8/1538.1/1027.3	1807.7	1027.3	-0.81473	14845	34268	4.2159	1.2442e-05	0.99999	2.4884e-05	0.00019406	FALSE
lib91.g8512	lib91.g8512	1124.3/1389.6/968.53	809.51/1739.7/2373.9	1124.3	1739.7	0.62939	47313	21313	4.2156	0.99999	1.2456e-05	2.4912e-05	0.00019414	TRUE
lib91.g8402	lib91.g8402	1412.8/1220.6/1752.4	2769.5/2102.2/1025.1	1412.8	2102.2	0.57302	76118	26782	4.2127	0.99999	1.2618e-05	2.5236e-05	0.00019651	TRUE
lib91.g2649	lib91.g2649	1199.9/1115/1346.2	3124.4/1229/1835	1199.9	1835	0.6125	14306	22746	4.2114	0.99999	1.2689e-05	2.5377e-05	0.00019745	TRUE
lib91.g517	lib91.g517	854.92/790.86/738.8	947.09/220.22/275.47	790.86	275.47	-1.5181	3407	14992	4.2092	1.2812e-05	0.99999	2.5624e-05	0.00019922	FALSE
lib91.g7139	lib91.g7139	1126.4/1218.5/943.72	511.43/1090.1/430.22	1126.4	511.43	-1.1376	20928	21353	4.2086	1.285e-05	0.99999	2.57e-05	0.00019966	FALSE
lib91.g282	lib91.g282	1470.3/1704.2/1532.7	1091.6/608.14/815.44	1532.7	815.44	-0.90963	16650	29056	4.2081	1.2879e-05	0.99999	2.5758e-05	0.00019996	FALSE
lib91.g1888	lib91.g1888	1566.1/1449.7/1923.3	2373.7/2291.1/1114	1566.1	2291.1	0.54856	70553	29688	4.2076	0.99999	1.2905e-05	2.581e-05	0.00020021	TRUE
lib91.g879	lib91.g879	1477.7/1494.1/1541	2438.5/1352.6/2201.6	1494.1	2201.6	0.55898	1234.4	28323	4.204	0.99999	1.3112e-05	2.6225e-05	0.00020327	TRUE
lib91.g9592	lib91.g9592	1276.5/1668.3/1666.9	2413.6/1241.7/4747.8	1666.9	2413.6	0.53374	76195	31599	4.2004	0.99999	1.3319e-05	2.6639e-05	0.00020632	TRUE
lib91.g1618	lib91.g1618	1364.9/900.67/1337	765.64/370.98/668.38	1337	668.38	-0.99919	95584	25345	4.1999	1.3352e-05	0.99999	2.6705e-05	0.00020667	FALSE
lib91.g1760	lib91.g1760	1163.7/1142.5/1312.2	1365.8/483.63/539.97	1163.7	539.97	-1.1063	11255	22059	4.1993	1.3385e-05	0.99999	2.677e-05	0.00020702	FALSE
lib91.g7997	lib91.g7997	958.19/1249.1/951.07	704.83/1523.7/2417.8	958.19	1523.7	0.66866	42343	18164	4.1961	0.99999	1.3575e-05	2.715e-05	0.00020979	TRUE
lib91.g2206	lib91.g2206	1361.7/902.79/1129.3	515.41/689.45/345.71	1129.3	515.41	-1.1302	52659	21409	4.1959	1.3592e-05	0.99999	2.7184e-05	0.0002099	FALSE
lib91.g1913	lib91.g1913	1552.3/1470.9/1045.7	1978.9/398.08/770.45	1470.9	770.45	-0.932	93685	27883	4.1945	1.3672e-05	0.99999	2.7343e-05	0.00021097	FALSE
lib91.g4281	lib91.g4281	1054/1045.3/861.02	1969.9/1635.5/1212.7	1045.3	1635.5	0.6453	17023	19816	4.1927	0.99999	1.3784e-05	2.7568e-05	0.00021254	TRUE
lib91.g4883	lib91.g4883	2535/2968.1/2415.8	1616/1571.2/3334.2	2535	1616	-0.64919	1.0091e+05	48054	4.1919	1.3829e-05	0.99999	2.7658e-05	0.00021307	FALSE
lib91.g7316	lib91.g7316	864.5/1272.3/1057.7	97.699/812.26/464.24	1057.7	464.24	-1.1862	41700	20050	4.1909	1.3893e-05	0.99999	2.7786e-05	0.00021389	FALSE
lib91.g1702	lib91.g1702	1471.4/1115/1488.6	702.84/771.6/1026.2	1471.4	771.6	-0.93033	63639	27892	4.1899	1.3953e-05	0.99999	2.7905e-05	0.00021465	FALSE
lib91.g2742	lib91.g2742	1569.3/1430.7/1369.2	3192.2/1779.5/2120.4	1430.7	2120.4	0.56724	11497	27122	4.1876	0.99999	1.4096e-05	2.8191e-05	0.00021668	TRUE
lib91.g9201	lib91.g9201	1613/1514.1/1599.8	2907.1/1466.1/2328.9	1599.8	2328.9	0.54146	3756.3	30327	4.1866	0.99999	1.4159e-05	2.8318e-05	0.00021749	TRUE
lib91.g147	lib91.g147	1917.5/2034.7/1900.3	4509.1/950.32/1119.5	1917.5	1119.5	-0.77586	7020.2	36349	4.1856	1.422e-05	0.99999	2.8439e-05	0.00021826	FALSE
lib91.g3134	lib91.g3134	750.59/1103.4/1030.1	445.63/302.37/724.35	1030.1	445.63	-1.207	41750	19527	4.1825	1.4414e-05	0.99999	2.8828e-05	0.00022107	FALSE
lib91.g2396	lib91.g2396	730.36/1055.9/958.42	530.37/394.7/307.3	958.42	394.7	-1.2778	30756	18169	4.1822	1.4433e-05	0.99999	2.8867e-05	0.0002212	FALSE
lib91.g5305	lib91.g5305	1188.2/1343.1/1088.9	2177.3/1310.3/1815.3	1188.2	1815.3	0.61103	16927	22524	4.1785	0.99999	1.467e-05	2.9341e-05	0.00022466	TRUE
lib91.g3510	lib91.g3510	1542.7/1422.3/1410.5	693.87/1526.3/736.42	1422.3	736.42	-0.94866	7318.6	26962	4.177	1.4772e-05	0.99999	2.9544e-05	0.00022605	FALSE
lib91.g278	lib91.g278	1411.7/1403.3/1404.1	7179.9/1273/2085.3	1404.1	2085.3	0.57025	29.588	26617	4.1752	0.99999	1.4889e-05	2.9778e-05	0.00022767	TRUE
lib91.g3865	lib91.g3865	1093.4/1448.7/1204.7	2707.7/1835.4/1802.1	1204.7	1835.4	0.60704	35958	22837	4.1737	0.99999	1.4982e-05	2.9963e-05	0.00022891	TRUE
lib91.g4550	lib91.g4550	1626.8/1534.2/1744.1	954.06/2359.7/2468.3	1626.8	2359.7	0.53629	11165	30839	4.1735	0.99999	1.5e-05	2.9999e-05	0.00022901	TRUE
lib91.g441	lib91.g441	1064.7/1269.2/985.99	1673.9/369.29/471.93	1064.7	471.93	-1.1721	24008	20182	4.1723	1.5079e-05	0.99998	3.0157e-05	0.00023004	FALSE
lib91.g7157	lib91.g7157	1503.3/1776/1885.6	2668.8/2541/1921.7	1776	2541	0.51649	43189	33667	4.169	0.99998	1.5297e-05	3.0594e-05	0.0002332	TRUE
lib91.g3308	lib91.g3308	1360.6/1312.5/1476.7	462.58/835.13/691.43	1360.6	691.43	-0.97561	7893.6	25793	4.1669	1.5441e-05	0.99998	3.0881e-05	0.00023522	FALSE
lib91.g310	lib91.g310	1222.2/932.35/1161.5	543.33/407.4/1011.9	1161.5	543.33	-1.0947	28099	22018	4.166	1.5501e-05	0.99998	3.1001e-05	0.00023595	FALSE
lib91.g1366	lib91.g1366	978.42/1056.9/1239.6	2568.1/528.52/1646.3	1056.9	1646.3	0.6388	19765	20036	4.1633	0.99998	1.5686e-05	3.1371e-05	0.00023858	TRUE
lib91.g1172	lib91.g1172	1075.3/1141.4/1088	1406.7/1685.5/1692.3	1088	1685.5	0.63105	1507.7	20625	4.1606	0.99998	1.587e-05	3.174e-05	0.00024121	TRUE
lib91.g3362	lib91.g3362	831.5/943.96/990.58	1500.4/2169.1/716.67	943.96	1500.4	0.66796	7410.8	17894	4.1595	0.99998	1.5946e-05	3.1893e-05	0.00024219	TRUE
lib91.g1899	lib91.g1899	2103.8/1896.4/1857.1	1601.1/1107.9/1011.9	1896.4	1107.9	-0.77493	22277	35949	4.1588	1.5996e-05	0.99998	3.1993e-05	0.00024277	FALSE
lib91.g6565	lib91.g6565	1060.4/1247/1416	1886.2/2115.8/1330.2	1247	1886.2	0.59662	31696	23639	4.1573	0.99998	1.6099e-05	3.2198e-05	0.00024414	TRUE
lib91.g2609	lib91.g2609	1719.4/1286.1/1345.3	2915/1845.6/2008.4	1345.3	2008.4	0.57781	71746	25502	4.1526	0.99998	1.6434e-05	3.2868e-05	0.00024903	TRUE
lib91.g8462	lib91.g8462	1838.7/1673.6/1563.1	1137.5/515.81/933.97	1673.6	933.97	-0.8408	19734	31726	4.1524	1.6452e-05	0.99998	3.2904e-05	0.00024912	FALSE
lib91.g2901	lib91.g2901	1900.4/2046.3/2207.2	1062.7/1229/3266.2	2046.3	1229	-0.7351	23587	38791	4.1499	1.6634e-05	0.99998	3.3269e-05	0.00025169	FALSE
lib91.g2706	lib91.g2706	951.81/967.19/1138.5	1631/982.5/1528.8	967.19	1528.8	0.65999	14796	18335	4.1477	0.99998	1.679e-05	3.358e-05	0.00025386	TRUE
lib91.g4364	lib91.g4364	1116.8/859.49/1149.6	1245.2/1720.2/2356.3	1116.8	1720.2	0.62274	33646	21171	4.147	0.99998	1.6845e-05	3.3691e-05	0.00025449	TRUE
lib91.g9560	lib91.g9560	1150.9/1062.2/1129.3	586.2/522.59/467.54	1129.3	522.59	-1.1102	2484.5	21409	4.1468	1.6857e-05	0.99998	3.3714e-05	0.00025449	FALSE
lib91.g5062	lib91.g5062	1390.4/1263.9/1127.5	1419.6/1905.7/3301.3	1263.9	1905.7	0.59207	17310	23959	4.1464	0.99998	1.6884e-05	3.3768e-05	0.00025471	TRUE
lib91.g6388	lib91.g6388	1697.1/1384.3/1550.2	2173.3/837.67/839.59	1550.2	839.59	-0.88391	24552	29387	4.1453	1.6969e-05	0.99998	3.3939e-05	0.0002558	FALSE
lib91.g9152	lib91.g9152	1204.1/1292.4/1165.2	1830.4/1018.1/2127	1204.1	1830.4	0.60373	4655.2	22826	4.145	0.99998	1.6994e-05	3.3988e-05	0.00025598	TRUE
lib91.g6878	lib91.g6878	1605.5/1443.4/1276.4	351.92/758.05/886.78	1443.4	758.05	-0.9282	27090	27362	4.1432	1.7125e-05	0.99998	3.425e-05	0.00025758	FALSE
lib91.g9893	lib91.g9893	1663/1282.9/1394.9	2068.6/1311.1/3018.1	1394.9	2068.6	0.56818	42210	26443	4.1432	0.99998	1.7125e-05	3.4251e-05	0.00025758	TRUE
lib91.g4328	lib91.g4328	976.29/1088.6/1058.6	1352.8/471.77/434.61	1058.6	471.77	-1.1643	3836.8	20067	4.1424	1.7183e-05	0.99998	3.4367e-05	0.00025826	FALSE
lib91.g9734	lib91.g9734	750.59/841.54/855.5	572.24/318.47/314.98	841.54	318.47	-1.3991	4234.1	15953	4.1414	1.7261e-05	0.99998	3.4522e-05	0.00025923	FALSE
lib91.g727	lib91.g727	1484.1/1509.9/1492.3	5605.8/2188.6/1027.3	1492.3	2188.6	0.55217	188.51	28289	4.1399	0.99998	1.7372e-05	3.4745e-05	0.00026072	TRUE
lib91.g1191	lib91.g1191	1087/1241.7/1312.2	746.7/1931.1/1876.7	1241.7	1876.7	0.59548	14450	23539	4.1389	0.99998	1.7451e-05	3.4901e-05	0.00026164	TRUE
lib91.g9583	lib91.g9583	1081.7/901.73/1010.8	1784.5/437.89/352.3	1010.8	437.89	-1.205	8461.2	19161	4.1388	1.746e-05	0.99998	3.492e-05	0.00026164	FALSE
lib91.g10025	lib91.g10025	1088.1/1002/807.72	431.67/1125.6/239.26	1002	431.67	-1.213	22582	18995	4.1384	1.7488e-05	0.99998	3.4977e-05	0.00026187	FALSE
lib91.g1320	lib91.g1320	1509.7/1120.3/1246	2381.7/1882/290.84	1246	1882	0.59453	42661	23621	4.138	0.99998	1.752e-05	3.5041e-05	0.00026203	TRUE
lib91.g4566	lib91.g4566	991.2/1205.8/1285.6	580.21/3073.7/511.44	1205.8	580.21	-1.0541	26210	22858	4.1379	1.7525e-05	0.99998	3.505e-05	0.00026203	FALSE
lib91.g6197	lib91.g6197	760.17/1259.7/997.93	1055.8/1566.9/3366	997.93	1566.9	0.6504	62521	18918	4.1369	0.99998	1.7603e-05	3.5205e-05	0.000263	TRUE
lib91.g346	lib91.g346	781.46/555.4/761.77	1773.5/798.71/1258.8	761.77	1258.8	0.72391	21489	14441	4.1363	0.99998	1.7645e-05	3.5291e-05	0.00026344	TRUE
lib91.g6696	lib91.g6696	1193.5/1271.3/1179.9	1712.7/129.59/571.8	1193.5	571.8	-1.0603	3119.4	22625	4.1331	1.7891e-05	0.99998	3.5783e-05	0.00026692	FALSE
lib91.g7803	lib91.g7803	1641.7/1559.5/1244.2	2054.7/670.81/849.47	1559.5	849.47	-0.87573	53097	29564	4.1298	1.8156e-05	0.99998	3.6311e-05	0.00027066	FALSE
lib91.g2383	lib91.g2383	1281.9/1732.7/1687.1	3828.2/948.63/884.59	1687.1	948.63	-0.82998	83159	31982	4.1294	1.8183e-05	0.99998	3.6366e-05	0.00027087	FALSE
lib91.g3392	lib91.g3392	1449/1537.4/1373.8	2132.4/1639.8/3029.1	1449	2132.4	0.55712	6735	27468	4.1236	0.99998	1.8646e-05	3.7292e-05	0.00027757	TRUE
lib91.g5220	lib91.g5220	924.13/734.9/801.29	709.82/1309.4/1622.1	801.29	1309.4	0.70786	9748.3	15190	4.1231	0.99998	1.8694e-05	3.7388e-05	0.00027799	TRUE
lib91.g6086	lib91.g6086	1609.8/1636.6/1293.8	638.04/3087.3/2330	1609.8	2330	0.5332	50271	30516	4.123	0.99998	1.8702e-05	3.7404e-05	0.00027799	TRUE
lib91.g9251	lib91.g9251	1963.2/1764.4/1680.7	1010.9/1805.8/548.75	1764.4	1010.9	-0.80294	23273	33447	4.1201	1.8938e-05	0.99998	3.7876e-05	0.00028126	FALSE
lib91.g9700	lib91.g9700	1428.8/1500.4/1732.1	2195.2/781.77/3440.7	1500.4	2195.2	0.54871	29414	28443	4.1199	0.99998	1.895e-05	3.79e-05	0.00028126	TRUE
lib91.g2023	lib91.g2023	941.16/1373.7/1172.5	1786.5/840.21/2456.2	1172.5	1786.5	0.6071	47003	22227	4.1182	0.99998	1.9091e-05	3.8181e-05	0.00028314	TRUE
lib91.g6420	lib91.g6420	994.39/1098.1/853.67	1559.2/1700.7/1320.3	994.39	1559.2	0.6484	15282	18850	4.1138	0.99998	1.9461e-05	3.8923e-05	0.00028843	TRUE
lib91.g9347	lib91.g9347	1286.1/1282.9/1207.4	369.86/836.82/642.04	1282.9	642.04	-0.99756	2852.3	24320	4.1095	1.9826e-05	0.99998	3.9653e-05	0.00029362	FALSE
lib91.g6065	lib91.g6065	1091.3/902.79/1296.6	450.61/623.38/500.46	1091.3	500.46	-1.1231	38839	20687	4.1077	1.9977e-05	0.99998	3.9955e-05	0.00029559	FALSE
lib91.g6863	lib91.g6863	1305.3/1357.9/1365.5	698.85/893.57/494.97	1357.9	698.85	-0.95729	1412.4	25741	4.1076	1.9988e-05	0.99998	3.9977e-05	0.00029559	FALSE
lib91.g263	lib91.g263	1482/1291.4/1090.7	1704.8/2280.1/1933.8	1291.4	1933.8	0.58218	38297	24480	4.1061	0.99998	2.0116e-05	4.0233e-05	0.00029726	TRUE
lib91.g9920	lib91.g9920	780.4/756.02/573.4	104.68/362.51/264.5	756.02	264.5	-1.5116	16972	14332	4.1058	2.015e-05	0.99998	4.03e-05	0.00029755	FALSE
lib91.g7306	lib91.g7306	1210.5/1216.4/1315.9	1854.3/1839.7/1652.8	1216.4	1839.7	0.59643	4966.5	23059	4.1045	0.99998	2.026e-05	4.052e-05	0.00029875	TRUE
lib91.g5315	lib91.g5315	1626.8/1547.9/1616.4	2334.8/1218/4136.5	1616.4	2334.8	0.53029	2395.5	30641	4.1044	0.99998	2.0267e-05	4.0535e-05	0.00029875	TRUE
lib91.g4718	lib91.g4718	1195.6/1393.8/1315	1963/3762.3/794.59	1315	1963	0.57765	10227	24927	4.1043	0.99998	2.0276e-05	4.0552e-05	0.00029875	TRUE
lib91.g7467	lib91.g7467	1156.2/1051.7/1040.2	1631/5454.6/1219.3	1051.7	1631	0.63258	5531.7	19936	4.1029	0.99998	2.0396e-05	4.0793e-05	0.00030031	TRUE
lib91.g9033	lib91.g9033	1704.5/1751.7/1892.9	2499.3/3291.4/1455.3	1751.7	2499.3	0.51251	11087	33207	4.1025	0.99998	2.0434e-05	4.0869e-05	0.00030065	TRUE
lib91.g2698	lib91.g2698	1187.1/1204.8/1160.6	446.63/571.72/1189.7	1187.1	571.72	-1.0528	507.72	22503	4.1022	2.046e-05	0.99998	4.092e-05	0.0003008	FALSE
lib91.g763	lib91.g763	1221.2/1376.9/1449.1	5933.7/2039.5/1378.5	1376.9	2039.5	0.5665	14732	26101	4.1017	0.99998	2.0506e-05	4.1012e-05	0.00030126	TRUE
lib91.g6831	lib91.g6831	1173.3/960.86/883.99	1514.3/958.79/2716.3	960.86	1514.3	0.65574	25511	18215	4.101	0.99998	2.0567e-05	4.1133e-05	0.00030193	TRUE
lib91.g7159	lib91.g7159	1379.8/1285/1528.1	1410.7/2042.9/2815.1	1379.8	2042.9	0.56584	15495	26156	4.1002	0.99998	2.0636e-05	4.1271e-05	0.00030273	TRUE
lib91.g4275	lib91.g4275	1013.6/1096/1198.3	3248/957.09/1686.9	1096	1686.9	0.62162	8626.3	20777	4.0991	0.99998	2.0739e-05	4.1478e-05	0.00030402	TRUE
lib91.g6258	lib91.g6258	1845.1/1336.8/1137.6	787.58/684.37/524.61	1336.8	684.37	-0.96487	1.4902e+05	25341	4.0983	2.0813e-05	0.99998	4.1626e-05	0.00030489	FALSE
lib91.g6024	lib91.g6024	1654.5/1368.4/1533.7	1871.2/2339.4/2232.3	1533.7	2232.3	0.54127	20949	29073	4.0975	0.99998	2.0879e-05	4.1758e-05	0.00030554	TRUE
lib91.g3408	lib91.g3408	1142.4/1166.8/1369.2	1379.8/1776.1/2174.2	1166.8	1776.1	0.60581	20783	22118	4.0974	0.99998	2.0888e-05	4.1776e-05	0.00030554	TRUE
lib91.g7434	lib91.g7434	902.83/1023.2/1201	452.61/290.52/694.72	1023.2	452.61	-1.1749	23055	19396	4.0968	2.0949e-05	0.99998	4.1898e-05	0.00030621	FALSE
lib91.g7211	lib91.g7211	1285/1509.9/1507.9	574.23/815.65/1522.2	1507.9	815.65	-0.88574	24840	28585	4.0946	2.1147e-05	0.99998	4.2293e-05	0.00030888	FALSE
lib91.g5309	lib91.g5309	900.7/1207.9/890.42	1963/1435.6/1048.1	900.7	1435.6	0.67198	47249	17074	4.0939	0.99998	2.1213e-05	4.2427e-05	0.00030963	TRUE
lib91.g4220	lib91.g4220	1289.3/1202.7/1177.1	1969.9/527.67/1820.8	1202.7	1820.8	0.59791	4079.9	22798	4.0936	0.99998	2.1236e-05	4.2472e-05	0.00030974	TRUE
lib91.g6781	lib91.g6781	1376.6/1231.2/1266.3	1900.2/470.08/2114.9	1266.3	1900.2	0.58517	6704.3	24004	4.0915	0.99998	2.1434e-05	4.2867e-05	0.00031239	TRUE
lib91.g3889	lib91.g3889	1035.9/1758.1/1340.7	429.68/688.6/1863.6	1340.7	688.6	-0.96022	1.3354e+05	25415	4.0903	2.1537e-05	0.99998	4.3073e-05	0.00031349	FALSE
lib91.g2581	lib91.g2581	1583.2/1640.9/1671.5	2530.2/2362.2/792.4	1640.9	2362.2	0.52545	2134.1	31105	4.0903	0.99998	2.154e-05	4.3079e-05	0.00031349	TRUE
lib91.g738	lib91.g738	1804.6/1803.5/1407.8	2559.1/2880.6/1681.4	1803.5	2559.1	0.50465	78287	34188	4.0869	0.99998	2.1857e-05	4.3714e-05	0.00031787	TRUE
lib91.g8915	lib91.g8915	1320.2/1603.9/1525.4	1435.6/5087/2220.2	1525.4	2220.2	0.54125	24137	28916	4.0863	0.99998	2.1919e-05	4.3837e-05	0.00031854	TRUE
lib91.g9998	lib91.g9998	1381.9/1066.4/1054.9	2205.2/1647.4/1436.6	1066.4	1647.4	0.62689	49831	20216	4.0858	0.99998	2.1959e-05	4.3919e-05	0.00031891	TRUE
lib91.g10054	lib91.g10054	983.75/988.31/838.04	417.71/426.03/638.75	983.75	426.03	-1.2054	10625	18649	4.084	2.2132e-05	0.99998	4.4265e-05	0.00032119	FALSE
lib91.g1352	lib91.g1352	982.68/1165.7/1320.5	525.38/5231/1772.5	1165.7	1772.5	0.60414	28725	22098	4.0817	0.99998	2.235e-05	4.4699e-05	0.00032411	TRUE
lib91.g6226	lib91.g6226	669.67/542.73/765.45	1129.5/1056.2/1764.8	669.67	1129.5	0.75331	12644	12695	4.0814	0.99998	2.2385e-05	4.477e-05	0.00032439	TRUE
lib91.g2512	lib91.g2512	907.09/846.82/867.45	1390.7/1923.5/654.11	867.45	1390.7	0.68036	998.47	16444	4.0806	0.99998	2.246e-05	4.4919e-05	0.00032524	TRUE
lib91.g5501	lib91.g5501	1357.4/1229.1/1150.5	1710.7/2087.8/1851.5	1229.1	1851.5	0.59074	11329	23299	4.0778	0.99998	2.2733e-05	4.5466e-05	0.00032896	TRUE
lib91.g7171	lib91.g7171	1142.4/950.3/1057.7	693.87/1634.7/1926.1	1057.7	1634.7	0.62765	9352	20050	4.0751	0.99998	2.2999e-05	4.5997e-05	0.00033257	TRUE
lib91.g5759	lib91.g5759	653.7/938.69/1086.1	1336.9/1482.2/2096.2	938.69	1482.2	0.65849	51481	17794	4.0747	0.99998	2.3041e-05	4.6083e-05	0.00033295	TRUE
lib91.g2832	lib91.g2832	992.26/816.2/829.77	1435.6/1340.8/594.85	829.77	1340.8	0.69162	13294	15730	4.0744	0.99998	2.3066e-05	4.6131e-05	0.00033306	TRUE
lib91.g9020	lib91.g9020	1213.7/1312.5/1190	1831.4/2507.9/1653.9	1213.7	1831.4	0.59309	5157.9	23008	4.072	0.99998	2.3309e-05	4.6618e-05	0.00033633	TRUE
lib91.g5174	lib91.g5174	1376.6/1473/1442.7	591.18/1327.2/769.35	1442.7	769.35	-0.90617	2641.6	27349	4.0716	2.3347e-05	0.99998	4.6693e-05	0.00033664	FALSE
lib91.g1088	lib91.g1088	986.94/1274.5/1133	1729.7/2446.9/1425.7	1133	1729.7	0.6099	20672	21478	4.0713	0.99998	2.3377e-05	4.6754e-05	0.00033684	TRUE
lib91.g4339	lib91.g4339	918.8/1134/1141.3	895.25/1852.4/1730.8	1134	1730.8	0.60952	23187	21497	4.07	0.99998	2.3511e-05	4.7021e-05	0.00033852	TRUE
lib91.g5485	lib91.g5485	1390.4/1442.3/1076	729.75/647.94/2047.9	1390.4	729.75	-0.92913	50772	26358	4.0695	2.3558e-05	0.99998	4.7115e-05	0.00033896	FALSE
lib91.g2458	lib91.g2458	1603.4/1356.8/1387.6	708.82/4104.5/727.64	1387.6	727.64	-0.93029	23763	26303	4.0689	2.3619e-05	0.99998	4.7237e-05	0.00033959	FALSE
lib91.g8894	lib91.g8894	741/856.33/883.07	1360.8/337.95/301.81	856.33	337.95	-1.3388	7007.2	16233	4.0686	2.3648e-05	0.99998	4.7295e-05	0.00033977	FALSE
lib91.g9819	lib91.g9819	1136/1007.3/1118.3	526.38/360.82/1726.4	1118.3	526.38	-1.0857	6316	21200	4.0654	2.3971e-05	0.99998	4.7942e-05	0.00034417	FALSE
lib91.g9815	lib91.g9815	1272.3/1372.7/1384.8	4447.3/1862.5/2028.2	1372.7	2028.2	0.56288	5112.3	26021	4.0638	0.99998	2.4143e-05	4.8285e-05	0.00034639	TRUE
lib91.g3295	lib91.g3295	742.07/797.2/725.94	2466.4/254.94/260.11	742.07	260.11	-1.5088	1649.6	14067	4.0636	2.4164e-05	0.99998	4.8327e-05	0.00034644	FALSE
lib91.g8624	lib91.g8624	1252/1199.5/1413.3	924.16/1877.8/2462.8	1252	1877.8	0.58435	14380	23735	4.0616	0.99998	2.4371e-05	4.8742e-05	0.00034917	TRUE
lib91.g640	lib91.g640	855.99/825.71/929.02	338.96/333.71/817.64	855.99	338.96	-1.3339	3125.1	16227	4.0588	2.466e-05	0.99998	4.932e-05	0.00035306	FALSE
lib91.g8884	lib91.g8884	1166.9/1518.4/1504.3	3514.2/1125.6/2189.5	1504.3	2189.5	0.54127	57013	28516	4.0581	0.99998	2.4742e-05	4.9484e-05	0.00035398	TRUE
lib91.g3373	lib91.g3373	795.3/835.21/906.96	857.36/1602.5/1345.5	835.21	1345.5	0.68732	3370.6	15833	4.0558	0.99998	2.4986e-05	4.9971e-05	0.00035722	TRUE
lib91.g8853	lib91.g8853	1828/1723.2/1480.4	2475.4/1649.9/2456.2	1723.2	2456.2	0.51109	34981	32666	4.0556	0.99997	2.5005e-05	5.0009e-05	0.00035723	TRUE
lib91.g9802	lib91.g9802	1195.6/1200.5/1529.1	3080.5/1434.8/1812	1200.5	1812	0.59347	53974	22758	4.053	0.99997	2.5282e-05	5.0565e-05	0.00036095	TRUE
lib91.g8652	lib91.g8652	1814.2/2068.5/1765.2	1062.7/1052.8/1898.7	1814.2	1062.7	-0.77098	33534	34391	4.0521	2.5381e-05	0.99997	5.0762e-05	0.0003621	FALSE
lib91.g4809	lib91.g4809	1173.3/1402.2/1274.5	7676.4/1904/1388.3	1274.5	1904	0.57872	13281	24161	4.0499	0.99997	2.5624e-05	5.1247e-05	0.0003653	TRUE
lib91.g8501	lib91.g8501	955/763.41/947.39	404.75/311.69/1993.1	947.39	404.75	-1.2249	16954	17959	4.0492	2.5702e-05	0.99997	5.1403e-05	0.00036616	FALSE
lib91.g7718	lib91.g7718	1344.7/1379/1439	943.1/2033.6/4026.7	1379	2033.6	0.5601	2390.2	26141	4.0488	0.99997	2.5737e-05	5.1475e-05	0.00036641	TRUE
lib91.g7902	lib91.g7902	1315.9/1268.1/1213	1352.8/1895.6/1909.7	1268.1	1895.6	0.57955	2663.9	24039	4.0467	0.99997	2.5968e-05	5.1936e-05	0.00036943	TRUE
lib91.g5255	lib91.g5255	1088.1/876.39/704.8	354.91/300.68/833	876.39	354.91	-1.3017	37128	16613	4.0458	2.6069e-05	0.99997	5.2138e-05	0.00037061	FALSE
lib91.g3992	lib91.g3992	1466/1646.1/1665.1	2360.7/869.86/3454.9	1646.1	2360.7	0.51989	16396	31205	4.0453	0.99997	2.6126e-05	5.2252e-05	0.00037116	TRUE
lib91.g6350	lib91.g6350	826.18/1171/1187.2	1172.4/568.33/435.71	1171	568.33	-1.0416	59577	22198	4.0449	2.617e-05	0.99997	5.2339e-05	0.00037152	FALSE
lib91.g6710	lib91.g6710	538.72/724.34/650.59	420.71/1198.5/1099.7	650.59	1099.7	0.75639	8977	12333	4.0441	0.99997	2.6265e-05	5.2529e-05	0.0003726	TRUE
lib91.g1279	lib91.g1279	1375.5/985.14/1167.9	566.26/799.56/407.17	1167.9	566.26	-1.0431	38257	22140	4.0436	2.6316e-05	0.99997	5.2631e-05	0.00037307	FALSE
lib91.g4970	lib91.g4970	896.44/1104.5/1133.9	519.4/1104.5/492.78	1104.5	519.4	-1.0869	22070	20937	4.0434	2.6345e-05	0.99997	5.2691e-05	0.00037323	FALSE
lib91.g614	lib91.g614	1187.1/1063.3/878.48	1024.8/489.56/215.11	1063.3	489.56	-1.1174	24742	20156	4.0411	2.6604e-05	0.99997	5.3209e-05	0.00037663	FALSE
lib91.g452	lib91.g452	1081.7/1140.4/1375.6	979.98/546.31/536.68	1140.4	546.31	-1.0603	29391	21617	4.0404	2.6681e-05	0.99997	5.3363e-05	0.00037746	FALSE
lib91.g7882	lib91.g7882	1716.2/1868.9/1361.8	1885.2/987.59/777.03	1716.2	987.59	-0.79665	74461	32534	4.0397	2.6762e-05	0.99997	5.3523e-05	0.00037833	FALSE
OTX2.g9	OTX2	943.29/1369.5/1109.1	523.39/223.6/1352.1	1109.1	523.39	-1.082	47645	21025	4.0395	2.6783e-05	0.99997	5.3565e-05	0.00037836	FALSE
lib91.g4209	lib91.g4209	1377.7/1385.3/1215.7	1027.8/2030.2/2356.3	1377.7	2030.2	0.55907	13144	26116	4.038	0.99997	2.6958e-05	5.3915e-05	0.00038057	TRUE
lib91.g8284	lib91.g8284	1613/1552.2/1751.4	836.43/907.12/1299.4	1613	907.12	-0.82965	11437	30576	4.0366	2.712e-05	0.99997	5.424e-05	0.00038259	FALSE
lib91.g6178	lib91.g6178	1220.1/1047.4/1057.7	1629/832.59/1843.8	1057.7	1629	0.62262	13245	20050	4.0349	0.99997	2.7318e-05	5.4635e-05	0.00038511	TRUE
lib91.g6972	lib91.g6972	1241.4/893.28/932.69	2055.7/396.39/370.96	932.69	396.39	-1.2324	48425	17681	4.0333	2.7502e-05	0.99997	5.5003e-05	0.00038744	FALSE
lib91.g8887	lib91.g8887	1295.7/1409.6/1543.8	551.3/3251.6/2068.8	1409.6	2068.8	0.55317	15487	26722	4.0325	0.99997	2.7595e-05	5.5189e-05	0.00038825	TRUE
lib91.g7581	lib91.g7581	1954.7/1503.6/1488.6	2119.5/2184.4/2567.1	1503.6	2184.4	0.53852	1.0187e+05	28503	4.0325	0.99997	2.7599e-05	5.5198e-05	0.00038825	TRUE
lib91.g8725	lib91.g8725	1498/1426.5/1635.7	818.48/622.54/1430	1498	818.48	-0.8712	12032	28397	4.0323	2.7617e-05	0.99997	5.5234e-05	0.00038825	FALSE
lib91.g5520	lib91.g5520	953.94/1225.9/1250.6	1018.9/1840.5/2082	1225.9	1840.5	0.58588	37285	23239	4.0318	0.99997	2.7679e-05	5.5358e-05	0.00038885	TRUE
lib91.g4821	lib91.g4821	1417.1/1821.4/1637.5	2347.8/2408.8/1427.9	1637.5	2347.8	0.51954	41207	31042	4.0314	0.99997	2.7718e-05	5.5436e-05	0.00038913	TRUE
lib91.g2849	lib91.g2849	1528.9/1282.9/1459.2	2129.4/4938.8/1457.5	1459.2	2129.4	0.54497	17968	27662	4.0297	0.99997	2.792e-05	5.584e-05	0.00039169	TRUE
lib91.g755	lib91.g755	1156.2/1112.9/922.58	1412.7/510.73/527.9	1112.9	527.9	-1.0746	19050	21097	4.0276	2.8169e-05	0.99997	5.6339e-05	0.00039455	FALSE
lib91.g1591	lib91.g1591	1673.6/1659.9/1886.5	960.05/956.25/769.35	1673.6	956.25	-0.80689	22752	31727	4.0276	2.8174e-05	0.99997	5.6347e-05	0.00039455	FALSE
lib91.g7949	lib91.g7949	1236.1/1205.8/1341.6	2509.3/1710.9/1852.6	1236.1	1852.6	0.58339	6026.1	23432	4.0275	0.99997	2.8182e-05	5.6365e-05	0.00039455	TRUE
lib91.g1705	lib91.g1705	3149.3/3580.5/3328.3	1826.4/3039/2316.8	3328.3	2316.8	-0.52244	47835	63093	4.0268	2.8276e-05	0.99997	5.6553e-05	0.00039559	FALSE
lib91.g9212	lib91.g9212	634.54/669.43/643.24	159.51/1055.3/198.65	643.24	198.65	-1.6901	381	12194	4.0262	2.8345e-05	0.99997	5.669e-05	0.00039628	FALSE
lib91.g3862	lib91.g3862	1164.7/1251.2/1065	1927.1/566.63/400.59	1164.7	566.63	-1.0382	8712.8	22080	4.0251	2.847e-05	0.99997	5.694e-05	0.00039776	FALSE
lib91.g816	lib91.g816	892.19/1032.7/801.29	66.794/704.69/368.76	892.19	368.76	-1.2724	13998	16913	4.0248	2.8511e-05	0.99997	5.7022e-05	0.00039805	FALSE
lib91.g3785	lib91.g3785	2048.4/1779.2/2150.2	2081.6/3114.4/2841.4	2048.4	2841.4	0.47192	41429	38831	4.0244	0.99997	2.8564e-05	5.7127e-05	0.00039851	TRUE
lib91.g807	lib91.g807	963.52/999.93/892.26	419.71/199.04/2122.6	963.52	419.71	-1.197	3201.7	18265	4.0238	2.8635e-05	0.99997	5.7269e-05	0.00039923	FALSE
lib91.g3182	lib91.g3182	1120/761.3/1068.7	465.57/659.8/496.07	1068.7	496.07	-1.1057	48563	20259	4.0231	2.8722e-05	0.99997	5.7444e-05	0.00040017	FALSE
lib91.g4702	lib91.g4702	1257.4/1521.5/1123.8	349.92/1175.6/636.55	1257.4	636.55	-0.98094	43810	23836	4.0211	2.8959e-05	0.99997	5.7919e-05	0.0004032	FALSE
lib91.g1550	lib91.g1550	1609.8/1575.4/1663.2	1566.2/616.61/907.63	1609.8	907.63	-0.82598	2019.8	30516	4.0194	2.9179e-05	0.99997	5.8359e-05	0.00040598	FALSE
lib91.g1125	lib91.g1125	2290.1/1814/1905.8	2923/2669.7/2650.5	1905.8	2669.7	0.48605	78045	36128	4.0189	0.99997	2.9235e-05	5.847e-05	0.00040648	TRUE
lib91.g9757	lib91.g9757	2383.8/2129.7/1855.3	1172.4/2806.1/1322.5	2129.7	1322.5	-0.687	69932	40373	4.0175	2.9408e-05	0.99997	5.8815e-05	0.00040849	FALSE
lib91.g3954	lib91.g3954	1789.7/1568/1495.1	3240/2260.6/1378.5	1568	2260.6	0.52751	27235	29724	4.0173	0.99997	2.9432e-05	5.8865e-05	0.00040849	TRUE
lib91.g7712	lib91.g7712	935.84/889.06/1071.4	400.77/224.45/1304.9	935.84	400.77	-1.2214	10289	17740	4.0172	2.9441e-05	0.99997	5.8881e-05	0.00040849	FALSE
lib91.g3996	lib91.g3996	1697.1/1632.4/1608.1	1159.4/925.76/755.08	1632.4	925.76	-0.81762	2386.4	30945	4.0171	2.9465e-05	0.99997	5.893e-05	0.00040855	FALSE
lib91.g7403	lib91.g7403	1043.4/1466.6/1113.7	3155.3/1356.9/1696.7	1113.7	1696.7	0.60694	64749	21112	4.0125	0.99997	3.0037e-05	6.0075e-05	0.0004162	TRUE
lib91.g1398	lib91.g1398	1427.7/1268.1/1467.5	2087.6/1862.5/2641.7	1427.7	2087.6	0.54781	13526	27065	4.011	0.99997	3.0229e-05	6.0457e-05	0.0004183	TRUE
lib91.g4415	lib91.g4415	969.91/1003.1/852.75	294.1/426.03/1332.4	969.91	426.03	-1.185	7413.9	18386	4.011	3.0234e-05	0.99997	6.0468e-05	0.0004183	FALSE
lib91.g177	lib91.g177	1640.6/1366.3/1502.4	2179.3/1343.3/2920.5	1502.4	2179.3	0.53628	18814	28481	4.0108	0.99997	3.0251e-05	6.0502e-05	0.0004183	TRUE
lib91.g8734	lib91.g8734	1114.7/1312.5/1216.6	597.16/981.66/608.02	1216.6	608.02	-0.99953	9787.6	23063	4.0076	3.0671e-05	0.99997	6.1343e-05	0.00042383	FALSE
lib91.g6780	lib91.g6780	1211.6/1126.6/944.64	1634/489.56/541.07	1126.6	541.07	-1.0568	20170	21357	4.0068	3.0768e-05	0.99997	6.1537e-05	0.00042488	FALSE
lib91.g4861	lib91.g4861	886.86/1102.3/895.02	1018.9/1666.9/1416.9	895.02	1416.9	0.66213	21527	16967	4.0064	0.99997	3.0822e-05	6.1645e-05	0.00042533	TRUE
lib91.g7078	lib91.g7078	752.72/725.4/624.86	818.48/1304.4/1195.2	725.4	1195.2	0.71961	5427.2	13751	4.0062	0.99997	3.0855e-05	6.171e-05	0.00042549	TRUE
lib91.g2451	lib91.g2451	1314.9/1371.6/1313.1	677.91/1124.8/682.65	1314.9	682.65	-0.94468	1611.4	24925	4.0044	3.1084e-05	0.99997	6.2168e-05	0.00042827	FALSE
lib91.g3968	lib91.g3968	1268/1550/1057.7	1061.7/3561.6/1888.8	1268	1888.8	0.57453	61895	24037	4.0041	0.99997	3.113e-05	6.226e-05	0.00042827	TRUE
lib91.g9184	lib91.g9184	1093.4/1010.5/1201	1669.9/838.52/2410.1	1093.4	1669.9	0.61044	9227.4	20727	4.004	0.99997	3.1141e-05	6.2282e-05	0.00042827	TRUE
lib91.g5888	lib91.g5888	1260.6/1259.7/895.02	550.31/787.7/640.94	1259.7	640.94	-0.97368	66489	23879	4.004	3.1141e-05	0.99997	6.2283e-05	0.00042827	FALSE
lib91.g9930	lib91.g9930	1012.5/834.15/1379.3	1567.2/2216.6/1397.1	1012.5	1567.2	0.62975	83169	19194	4.0038	0.99997	3.117e-05	6.234e-05	0.00042838	TRUE
lib91.g6939	lib91.g6939	814.47/866.88/770.04	317.02/224.45/1447.6	814.47	317.02	-1.3585	2360.5	15440	4.0034	3.1226e-05	0.99997	6.2452e-05	0.00042885	FALSE
lib91.g841	lib91.g841	1542.7/1821.4/1538.3	1297/714.86/858.25	1542.7	858.25	-0.84524	38851	29244	4.0024	3.1355e-05	0.99997	6.2709e-05	0.00043033	FALSE
lib91.g3137	lib91.g3137	1207.3/1499.4/1432.6	3266.9/1565.2/2091.8	1432.6	2091.8	0.54584	27599	27157	4.0005	0.99997	3.16e-05	6.3199e-05	0.0004334	TRUE
lib91.g5472	lib91.g5472	1403.2/1024.2/1082.5	509.43/2508.8/408.27	1082.5	509.43	-1.0859	53137	20520	4.0003	3.1628e-05	0.99997	6.3256e-05	0.00043349	FALSE
lib91.g6583	lib91.g6583	1797.1/1384.3/1472.1	2300.9/1842.2/2140.1	1472.1	2140.1	0.53953	56687	27906	3.999	0.99997	3.1802e-05	6.3605e-05	0.00043559	TRUE
lib91.g3019	lib91.g3019	1568.2/1526.8/1410.5	1088.7/846.99/766.06	1526.8	846.99	-0.84936	7620.2	28943	3.996	3.2212e-05	0.99997	6.4424e-05	0.00044063	FALSE
lib91.g3048	lib91.g3048	1259.5/1267.1/1156	1932.1/1876.9/1221.5	1259.5	1876.9	0.57515	5385.6	23876	3.9958	0.99997	3.2234e-05	6.4468e-05	0.00044063	TRUE
lib91.g8089	lib91.g8089	1537.4/1245.9/1145	1064.7/631.85/312.79	1245.9	631.85	-0.97846	47563	23619	3.9958	3.2236e-05	0.99997	6.4472e-05	0.00044063	FALSE
lib91.g8820	lib91.g8820	1720.5/1760.2/1541.9	2514.3/857.15/2441.9	1720.5	2441.9	0.50496	16730	32615	3.9948	0.99997	3.2369e-05	6.4738e-05	0.00044215	TRUE
lib91.g7456	lib91.g7456	1262.7/1664.1/1345.3	2236.1/1813.4/1983.2	1345.3	1983.2	0.55957	54228	25502	3.9946	0.99997	3.2407e-05	6.4814e-05	0.00044216	TRUE
lib91.g3435	lib91.g3435	2328.4/2072.7/1833.2	1710.7/2864.5/4696.2	2072.7	2864.5	0.46658	61370	39292	3.9945	0.99997	3.2414e-05	6.4827e-05	0.00044216	TRUE
lib91.g5433	lib91.g5433	903.9/746.51/737.88	1603.1/1108.7/1221.5	746.51	1221.5	0.70969	12422	14151	3.993	0.99997	3.2621e-05	6.5242e-05	0.00044457	TRUE
lib91.g3498	lib91.g3498	1274.4/1619.7/1316.8	473.54/1369.6/685.94	1316.8	685.94	-0.93987	46785	24962	3.9929	3.2634e-05	0.99997	6.5268e-05	0.00044457	FALSE
lib91.g4449	lib91.g4449	852.79/805.64/841.72	1345.9/389.61/2125.9	841.72	1345.9	0.67647	712.06	15956	3.991	0.99997	3.2893e-05	6.5785e-05	0.00044779	TRUE
lib91.g4088	lib91.g4088	1167.9/1179.4/1183.6	1173.4/569.18/582.77	1179.4	582.77	-1.0158	74.576	22358	3.9903	3.2995e-05	0.99997	6.5991e-05	0.00044889	FALSE
lib91.g4766	lib91.g4766	1207.3/947.13/1283.7	586.2/603.9/2037	1207.3	603.9	-0.99824	36768	22887	3.9887	3.3222e-05	0.99997	6.6443e-05	0.00045166	FALSE
lib91.g2425	lib91.g2425	1537.4/1377.9/1627.4	5490.1/2218.3/1647.4	1537.4	2218.3	0.52867	16761	29144	3.9885	0.99997	3.3253e-05	6.6505e-05	0.00045178	TRUE
lib91.g790	lib91.g790	1501.2/1477.2/1324.1	3379.6/724.17/809.96	1477.2	809.96	-0.86613	11999	28003	3.9873	3.3417e-05	0.99997	6.6834e-05	0.00045371	FALSE
lib91.g290	lib91.g290	920.93/947.13/1020.9	2418.6/1481.4/653.01	947.13	1481.4	0.64475	3064.5	17955	3.9871	0.99997	3.3445e-05	6.6891e-05	0.00045379	TRUE
lib91.g9990	lib91.g9990	1067.9/1363.2/1175.3	2379.7/1473.8/1770.3	1175.3	1770.3	0.59055	23418	22280	3.9862	0.99997	3.3574e-05	6.7148e-05	0.00045523	TRUE
lib91.g9265	lib91.g9265	531.27/824.65/827.02	1290/1323/2782.2	824.65	1323	0.68129	43040	15633	3.9858	0.99997	3.363e-05	6.726e-05	0.00045568	TRUE
lib91.g8282	lib91.g8282	1248.8/1159.4/1265.3	1427.6/1861.7/2285	1248.8	1861.7	0.57563	4139.4	23674	3.9829	0.99997	3.4035e-05	6.8069e-05	0.00046086	TRUE
lib91.g932	lib91.g932	1064.7/854.21/989.66	1283.1/292.21/444.49	989.66	444.49	-1.153	11986	18761	3.9803	3.4421e-05	0.99997	6.8842e-05	0.00046578	FALSE
lib91.g1374	lib91.g1374	1322.3/1099.2/1263.5	664.95/1879.5/1943.7	1263.5	1879.5	0.57252	15229	23952	3.98	0.99997	3.4452e-05	6.8904e-05	0.00046589	TRUE
lib91.g458	lib91.g458	630.28/807.76/736.05	1661.9/754.67/1206.2	736.05	1206.2	0.71179	8164.4	13953	3.9798	0.99997	3.448e-05	6.896e-05	0.00046595	TRUE
lib91.g3364	lib91.g3364	702.68/1035.8/951.07	416.72/1946.4/280.96	951.07	416.72	-1.1885	34442	18029	3.9796	3.4516e-05	0.99997	6.9031e-05	0.00046612	FALSE
lib91.g9617	lib91.g9617	1498/1072.8/1301.2	1926.1/2149.7/909.83	1301.2	1926.1	0.56549	45447	24666	3.9789	0.99997	3.4619e-05	6.9238e-05	0.00046706	TRUE
lib91.g3617	lib91.g3617	1608.7/1564.8/1582.4	893.25/1743.9/640.94	1582.4	893.25	-0.82424	500.67	29996	3.9788	3.4631e-05	0.99997	6.9262e-05	0.00046706	FALSE
lib91.g3002	lib91.g3002	1751.4/1251.2/1757.9	2534.2/1026.5/1010.8	1751.4	1026.5	-0.7701	1.2509e+05	33200	3.978	3.4756e-05	0.99997	6.9511e-05	0.00046843	FALSE
lib91.g8644	lib91.g8644	1726.9/1279.7/1368.3	2008.8/1914.2/2474.9	1368.3	2008.8	0.55368	68224	25938	3.9774	0.99997	3.4837e-05	6.9674e-05	0.00046921	TRUE
lib91.g7060	lib91.g7060	1705.6/1420.2/1269	767.64/1115.5/640.94	1420.2	767.64	-0.8867	52156	26922	3.977	3.4902e-05	0.99997	6.9804e-05	0.00046978	FALSE
lib91.g8296	lib91.g8296	933.71/976.7/1128.4	1535.3/1517.8/523.51	976.7	1517.8	0.63547	12434	18515	3.9767	0.99997	3.4946e-05	6.9891e-05	0.00047005	TRUE
lib91.g9348	lib91.g9348	1285/1727.4/1394.9	3668.7/664.88/748.5	1394.9	748.5	-0.8972	61323	26443	3.9751	3.5171e-05	0.99996	7.0341e-05	0.00047276	FALSE
lib91.g1863	lib91.g1863	1114.7/1254.4/1385.7	2322.9/1397.5/1866.9	1254.4	1866.9	0.57324	18380	23779	3.9717	0.99996	3.5681e-05	7.1363e-05	0.00047931	TRUE
lib91.g839	lib91.g839	952.87/1014.7/990.58	432.67/446.36/1449.8	990.58	446.36	-1.1483	1002.1	18778	3.9714	3.572e-05	0.99996	7.144e-05	0.0004795	FALSE
lib91.g6794	lib91.g6794	1251/1520.5/1494.1	2162.3/682.67/2930.3	1494.1	2162.3	0.53298	29912	28324	3.9704	0.99996	3.5881e-05	7.1762e-05	0.00048127	TRUE
lib91.g5740	lib91.g5740	1213.7/919.68/1159.7	896.24/3302.4/1748.3	1159.7	1748.3	0.59185	30257	21983	3.9702	0.99996	3.5899e-05	7.1798e-05	0.00048127	TRUE
lib91.g967	lib91.g967	408.83/565.96/483.35	863.34/910.51/340.23	483.35	863.34	0.83557	6188.6	9162.6	3.9698	0.99996	3.5963e-05	7.1926e-05	0.00048181	TRUE
lib91.g4424	lib91.g4424	1429.8/1090.7/1420.6	537.35/1975.2/769.35	1420.6	769.35	-0.88396	54459	26931	3.9687	3.6135e-05	0.99996	7.227e-05	0.00048379	FALSE
lib91.g6638	lib91.g6638	1048.7/962.97/1021.8	214.34/4622.9/469.73	1021.8	469.73	-1.1196	2092.8	19370	3.9668	3.6418e-05	0.99996	7.2836e-05	0.00048726	FALSE
lib91.g3853	lib91.g3853	1333/1160.4/1384.8	2281/562.4/1963.4	1333	1963.4	0.5584	16227	25268	3.9662	0.99996	3.6506e-05	7.3013e-05	0.00048812	TRUE
lib91.g5675	lib91.g5675	1625.7/1822.5/1742.2	894.25/1998.9/1021.8	1742.2	1021.8	-0.76929	10005	33027	3.9644	3.6785e-05	0.99996	7.3569e-05	0.00049152	FALSE
lib91.g1224	lib91.g1224	811.27/1080.2/954.75	421.7/266.8/482.9	954.75	421.7	-1.177	18159	18099	3.9622	3.7131e-05	0.99996	7.4262e-05	0.00049581	FALSE
lib91.g1807	lib91.g1807	1517.1/1714.8/1815.8	4910.9/1774.4/2428.8	1714.8	2428.8	0.50197	24628	32506	3.9602	0.99996	3.7439e-05	7.4877e-05	0.00049959	TRUE
lib91.g1814	lib91.g1814	1399/1696.8/1721.1	480.52/1896.4/986.66	1696.8	986.66	-0.7816	44652	32166	3.9596	3.753e-05	0.99996	7.506e-05	0.00050048	FALSE
lib91.g6073	lib91.g6073	1541.6/1231.2/1245.1	628.07/636.93/717.77	1245.1	636.93	-0.96596	44056	23603	3.9587	3.7684e-05	0.99996	7.5369e-05	0.00050221	FALSE
lib91.g9108	lib91.g9108	1286.1/1280.8/1153.2	1222.2/2216.6/1897.6	1280.8	1897.6	0.56676	8150.5	24280	3.9584	0.99996	3.7733e-05	7.5466e-05	0.00050253	TRUE
lib91.g8475	lib91.g8475	1527.8/1312.5/1369.2	2006.8/1943.8/2386	1369.2	2006.8	0.55128	14187	25955	3.958	0.99996	3.7793e-05	7.5586e-05	0.00050299	TRUE
lib91.g7227	lib91.g7227	1773.7/1531/1677.9	1701.8/3757.2/2383.8	1677.9	2383.8	0.50632	15377	31808	3.9577	0.99996	3.7835e-05	7.5669e-05	0.00050322	TRUE
lib91.g5516	lib91.g5516	1690.7/1667.2/1507.9	1648.9/2370.7/2506.7	1667.2	2370.7	0.5076	12966	31606	3.957	0.99996	3.7955e-05	7.5909e-05	0.00050444	TRUE
lib91.g2596	lib91.g2596	1360.6/1616.6/1585.1	2271/1170.5/2634	1585.1	2271	0.51847	25690	30049	3.9568	0.99996	3.7976e-05	7.5953e-05	0.00050444	TRUE
lib91.g3050	lib91.g3050	716.52/882.72/803.13	1291/811.41/2378.3	803.13	1291	0.68414	6918.4	15225	3.9542	0.99996	3.8394e-05	7.6788e-05	0.00050965	TRUE
lib91.g7121	lib91.g7121	1178.6/1356.8/1376.5	722.78/1043.5/634.36	1356.8	722.78	-0.90767	16079	25721	3.9534	3.8518e-05	0.99996	7.7036e-05	0.00051096	FALSE
lib91.g9591	lib91.g9591	910.29/884.84/831.61	1396.7/1661.8/1167.7	884.84	1396.7	0.65795	1740.2	16774	3.9523	0.99996	3.8709e-05	7.7418e-05	0.00051316	TRUE
lib91.g9594	lib91.g9594	1374.5/1689.4/1823.1	825.46/3066.9/982.27	1689.4	982.27	-0.78173	58532	32026	3.9515	3.8826e-05	0.99996	7.7653e-05	0.00051438	FALSE
lib91.g6210	lib91.g6210	1940.9/1978.7/2104.3	1281.1/4498.3/2743.8	1978.7	2743.8	0.47137	8599.6	37510	3.95	0.99996	3.9075e-05	7.8149e-05	0.00051733	TRUE
lib91.g6138	lib91.g6138	1783.3/1379/1421.6	1335.9/2124.2/2069.9	1421.6	2069.9	0.54177	66340	26948	3.9495	0.99996	3.916e-05	7.832e-05	0.00051812	TRUE
lib91.g2357	lib91.g2357	2195.3/1979.8/2088.7	1303/1273/2169.8	2088.7	1303	-0.68035	11615	39594	3.9485	3.9322e-05	0.99996	7.8643e-05	0.00051992	FALSE
lib91.g1430	lib91.g1430	1197.7/1199.5/1423.4	604.14/693.68/459.85	1199.5	604.14	-0.98828	25067	22738	3.9481	3.9382e-05	0.99996	7.8764e-05	0.00052038	FALSE
lib91.g77	lib91.g77	2782/1940.7/2031.7	4334.7/1485.6/2806.3	2031.7	2806.3	0.46579	2.8558e+05	38514	3.947	0.99996	3.9562e-05	7.9125e-05	0.00052242	TRUE
lib91.g9408	lib91.g9408	1312.7/1135.1/1202.9	1811.4/1190/1798.8	1202.9	1798.8	0.58019	8332.8	22802	3.9466	0.99996	3.9628e-05	7.9256e-05	0.00052294	TRUE
lib91.g4261	lib91.g4261	838.95/679.99/787.5	1989.9/1269.6/629.97	787.5	1269.6	0.68836	7102.8	14928	3.946	0.99996	3.9736e-05	7.9473e-05	0.00052401	TRUE
lib91.g1536	lib91.g1536	1280.8/1015.8/1300.3	665.95/2944.1/625.58	1280.8	665.95	-0.9425	35308	24280	3.9458	3.9761e-05	0.99996	7.9522e-05	0.00052401	FALSE
lib91.g1708	lib91.g1708	514.23/730.68/613.83	188.42/298.14/167.92	613.83	188.42	-1.6986	11786	11636	3.9437	4.0114e-05	0.99996	8.0227e-05	0.00052832	FALSE
lib91.g1557	lib91.g1557	1458.6/1418.1/1353.6	771.63/2119.2/626.67	1418.1	771.63	-0.87709	2901.8	26882	3.9427	4.0283e-05	0.99996	8.0566e-05	0.00053021	FALSE
lib91.g288	lib91.g288	1995.2/1762.3/1613.6	581.21/1041.8/1832.8	1762.3	1041.8	-0.75781	38173	33407	3.9419	4.0418e-05	0.99996	8.0837e-05	0.00053164	FALSE
lib91.g2758	lib91.g2758	1346.8/1110.8/1037.4	3264/1581.3/1682.5	1110.8	1682.5	0.59855	30538	21057	3.9396	0.99996	4.0809e-05	8.1619e-05	0.00053644	TRUE
lib91.g6100	lib91.g6100	899.64/643.04/702.96	248.24/222.76/526.8	702.96	248.24	-1.498	21136	13326	3.9392	4.0883e-05	0.99996	8.1766e-05	0.00053706	FALSE
lib91.g5369	lib91.g5369	720.78/872.16/861.02	239.26/1005.4/357.79	861.02	357.79	-1.2646	9895.9	16322	3.9389	4.0921e-05	0.99996	8.1841e-05	0.0005372	FALSE
lib91.g1745	lib91.g1745	1270.1/1252.3/1458.3	1511.4/1890.5/1881.1	1270.1	1881.1	0.56624	17863	24078	3.9375	0.99996	4.117e-05	8.234e-05	0.00054012	TRUE
lib91.g6012	lib91.g6012	1087/920.74/895.02	1440.6/338.79/1824	920.74	1440.6	0.64521	14156	17454	3.9347	0.99996	4.1646e-05	8.3292e-05	0.00054601	TRUE
lib91.g2883	lib91.g2883	860.25/1260.7/1224	625.08/620.84/703.5	1224	625.08	-0.96835	66828	23203	3.9318	4.2157e-05	0.99996	8.4315e-05	0.00055227	FALSE
lib91.g79	lib91.g79	906.03/1320.9/1365.5	630.06/698.76/2437.6	1320.9	698.76	-0.91769	87061	25040	3.9317	4.2178e-05	0.99996	8.4355e-05	0.00055227	FALSE
lib91.g9298	lib91.g9298	1138.1/1618.7/1355.4	300.08/1026.5/725.45	1355.4	725.45	-0.90084	58263	25694	3.9299	4.2485e-05	0.99996	8.4969e-05	0.00055593	FALSE
lib91.g5205	lib91.g5205	1646/1892.2/1847.9	1021.9/2583.3/2755.8	1847.9	2583.3	0.48309	21372	35031	3.9291	0.99996	4.2634e-05	8.5269e-05	0.00055753	TRUE
lib91.g7022	lib91.g7022	1452.2/1223.8/1294.7	1256.1/589.5/679.35	1294.7	679.35	-0.92942	14914	24544	3.928	4.2822e-05	0.99996	8.5644e-05	0.00055962	FALSE
lib91.g667	lib91.g667	1304.2/1185.8/1178	1774.5/910.51/2222.4	1185.8	1774.5	0.58123	7044.6	22478	3.9271	0.99996	4.2991e-05	8.5982e-05	0.00056147	TRUE
lib91.g8616	lib91.g8616	1775.9/1656.7/1610.8	961.04/1201.9/692.52	1656.7	961.04	-0.785	8151	31405	3.9254	4.3289e-05	0.99996	8.6577e-05	0.00056499	FALSE
lib91.g1958	lib91.g1958	2026/2122.3/2077.7	2856.2/2551.1/3429.7	2077.7	2856.2	0.45896	2329.8	39385	3.9231	0.99996	4.3715e-05	8.743e-05	0.00057018	TRUE
lib91.g6288	lib91.g6288	1298.9/1155.1/1169.8	596.17/2201.3/1753.8	1169.8	1753.8	0.58386	8442.5	22175	3.922	0.99996	4.3903e-05	8.7806e-05	0.00057227	TRUE
lib91.g1287	lib91.g1287	874.09/671.55/890.42	485.51/369.29/334.74	874.09	369.29	-1.2408	20645	16570	3.9216	4.3985e-05	0.99996	8.7971e-05	0.00057297	FALSE
lib91.g10033	lib91.g10033	684.58/898.56/931.77	223.31/387.07/1402.6	898.56	387.07	-1.2129	23446	17034	3.919	4.445e-05	0.99996	8.89e-05	0.00057847	FALSE
lib91.g9851	lib91.g9851	1721.6/1687.3/1861.7	2429.5/2835.7/1821.9	1721.6	2429.5	0.49672	10407	32635	3.919	0.99996	4.4465e-05	8.8929e-05	0.00057847	TRUE
lib91.g3363	lib91.g3363	1446.9/1023.2/1088.9	1651.9/508.19/1722	1088.9	1651.9	0.60081	66232	20642	3.9187	0.99996	4.4516e-05	8.9032e-05	0.00057876	TRUE
lib91.g4720	lib91.g4720	1642.8/1585.9/1437.2	4308.7/1899.8/2265.2	1585.9	2265.2	0.51405	12681	30064	3.9177	0.99996	4.4691e-05	8.9381e-05	0.00058066	TRUE
lib91.g6590	lib91.g6590	858.12/900.67/865.61	363.88/1192.6/248.04	865.61	363.88	-1.248	642.77	16409	3.9168	4.4872e-05	0.99996	8.9745e-05	0.00058265	FALSE
lib91.g4396	lib91.g4396	864.5/1063.3/939.12	393.79/416.72/1329.1	939.12	416.72	-1.1703	10491	17803	3.9153	4.5145e-05	0.99995	9.0291e-05	0.00058582	FALSE
lib91.g3035	lib91.g3035	807.01/954.52/842.64	4158.2/1337.4/1086.5	842.64	1337.4	0.6658	6893.8	15974	3.9146	0.99995	4.5278e-05	9.0557e-05	0.00058717	TRUE
lib91.g607	lib91.g607	759.1/797.2/974.04	316.03/682.67/192.06	797.2	316.03	-1.3321	16363	15112	3.9141	4.5369e-05	0.99995	9.0738e-05	0.00058797	FALSE
lib91.g3425	lib91.g3425	1456.5/1784.5/1831.4	1172.4/1064.7/794.59	1784.5	1064.7	-0.74454	54892	33827	3.9136	4.5473e-05	0.99995	9.0946e-05	0.00058893	FALSE
lib91.g4819	lib91.g4819	621.76/979.87/872.04	510.43/2669.7/1375.2	872.04	1375.2	0.65653	37133	16531	3.9132	0.99995	4.5548e-05	9.1097e-05	0.00058953	TRUE
lib91.g5206	lib91.g5206	777.2/918.62/626.7	1365.8/302.37/195.36	777.2	302.37	-1.359	21326	14733	3.9119	4.5786e-05	0.99995	9.1572e-05	0.00059223	FALSE
lib91.g1779	lib91.g1779	875.15/795.08/825.18	335.97/406.55/205.23	825.18	335.97	-1.2939	1701.5	15643	3.9115	4.5864e-05	0.99995	9.1729e-05	0.00059287	FALSE
lib91.g2048	lib91.g2048	1214.8/976.7/1008	1548.2/1614.4/526.8	1008	1548.2	0.61857	21861	19109	3.9078	0.99995	4.6575e-05	9.315e-05	0.00060167	TRUE
lib91.g8802	lib91.g8802	1167.9/1300.9/1448.2	7026.4/1914.2/1139.2	1300.9	1914.2	0.55692	19689	24660	3.9057	0.99995	4.6972e-05	9.3945e-05	0.00060641	TRUE
lib91.g2534	lib91.g2534	1532/1316.7/1438.1	793.56/537.84/2496.8	1438.1	793.56	-0.85693	11783	27261	3.9036	4.7378e-05	0.99995	9.4757e-05	0.00061126	FALSE
lib91.g5556	lib91.g5556	1539.5/1124.5/1286.5	676.92/1759.2/548.75	1286.5	676.92	-0.92536	45126	24387	3.9033	4.7448e-05	0.99995	9.4896e-05	0.00061177	FALSE
lib91.g4593	lib91.g4593	1272.3/1361/1372.8	1987.9/2236/1916.2	1361	1987.9	0.54619	4009.9	25801	3.9025	0.99995	4.7605e-05	9.5209e-05	0.0006134	TRUE
lib91.g6498	lib91.g6498	939.03/1074.9/837.12	783.59/418.41/386.32	939.03	418.41	-1.1643	14422	17801	3.9021	4.768e-05	0.99995	9.536e-05	0.0006136	FALSE
lib91.g8700	lib91.g8700	1121.1/1220.6/1040.2	371.86/552.24/1263.2	1121.1	552.24	-1.0202	8223.2	21252	3.9021	4.7681e-05	0.99995	9.5362e-05	0.0006136	FALSE
lib91.g6561	lib91.g6561	1760.9/1806.6/1449.1	3319.8/1251.8/2473.8	1760.9	2473.8	0.49012	49663	33382	3.9015	0.99995	4.7809e-05	9.5618e-05	0.00061486	TRUE
lib91.g9712	lib91.g9712	886.86/879.56/861.94	375.84/1129.9/361.08	879.56	375.84	-1.2244	181.93	16673	3.9009	4.791e-05	0.99995	9.5821e-05	0.00061577	FALSE
lib91.g8631	lib91.g8631	1282.9/1168.9/919.83	1801.5/359.12/588.26	1168.9	588.26	-0.98937	37514	22158	3.9005	4.8001e-05	0.99995	9.6002e-05	0.00061654	FALSE
lib91.g8827	lib91.g8827	1338.3/1418.1/1415.1	1601.1/2336.8/2053.4	1415.1	2053.4	0.5368	2956.5	26826	3.8972	0.99995	4.8654e-05	9.7308e-05	0.00062454	TRUE
lib91.g4091	lib91.g4091	2227.3/2497.2/2220.1	1563.2/3313.4/3028	2227.3	3028	0.44292	36451	42222	3.8969	0.99995	4.8709e-05	9.7417e-05	0.00062472	TRUE
lib91.g8524	lib91.g8524	1098.7/913.34/910.64	746.7/296.45/400.59	913.34	400.59	-1.187	17188	17314	3.8968	4.873e-05	0.99995	9.746e-05	0.00062472	FALSE
lib91.g8472	lib91.g8472	1114.7/935.52/821.5	2002.8/416.72/395.1	935.52	416.72	-1.1648	22553	17734	3.8958	4.8945e-05	0.99995	9.789e-05	0.00062682	FALSE
lib91.g4760	lib91.g4760	568.53/670.49/716.75	231.29/212.59/740.81	670.49	231.29	-1.5314	6267.9	12710	3.8957	4.8956e-05	0.99995	9.7912e-05	0.00062682	FALSE
lib91.g7098	lib91.g7098	775.07/671.55/863.77	133.59/741.11/302.91	775.07	302.91	-1.3525	9292.8	14693	3.8953	4.9043e-05	0.99995	9.8086e-05	0.00062754	FALSE
lib91.g6715	lib91.g6715	1558.7/1400.1/1501.5	844.4/1242.5/674.96	1501.5	844.4	-0.82965	6773.7	28463	3.8948	4.9143e-05	0.99995	9.8286e-05	0.00062842	FALSE
lib91.g2599	lib91.g2599	1773.7/1522.6/1595.2	2975.8/2272.5/1750.5	1595.2	2272.5	0.51023	18569	30240	3.8945	0.99995	4.9202e-05	9.8404e-05	0.00062878	TRUE
lib91.g6354	lib91.g6354	1648.1/1702.1/1757.9	777.61/1002.8/2581.3	1702.1	1002.8	-0.76264	3013.5	32266	3.8928	4.954e-05	0.99995	9.9079e-05	0.0006327	FALSE
lib91.g1870	lib91.g1870	1223.3/1385.3/1320.5	1298/2348.7/1936	1320.5	1936	0.55168	6824.6	25032	3.8904	0.99995	5.003e-05	0.00010006	0.00063855	TRUE
lib91.g5267	lib91.g5267	1334/1429.7/1505.2	789.57/784.31/1225.9	1429.7	789.57	-0.85573	7424.7	27102	3.8882	5.0493e-05	0.99995	0.00010099	0.00064406	FALSE
lib91.g4106	lib91.g4106	1594.9/1445.5/1748.7	919.17/918.13/1582.6	1594.9	919.17	-0.79436	22983	30233	3.886	5.0952e-05	0.99995	0.0001019	0.00064912	FALSE
lib91.g4303	lib91.g4303	1166.9/565.96/817.83	333.97/561.55/161.33	817.83	333.97	-1.2895	92634	15503	3.886	5.0954e-05	0.99995	0.00010191	0.00064912	FALSE
lib91.g880	lib91.g880	1073.2/1190/1087.1	2054.7/1644.8/899.95	1087.1	1644.8	0.59706	5392.6	20607	3.8856	0.99995	5.1048e-05	0.0001021	0.00064954	TRUE
lib91.g3237	lib91.g3237	892.19/786.64/702.05	1261.1/182.1/1301.6	786.64	1261.1	0.68025	9148.1	14912	3.8855	0.99995	5.1051e-05	0.0001021	0.00064954	TRUE
lib91.g1903	lib91.g1903	847.47/1230.1/960.26	1440.6/436.2/293.03	960.26	436.2	-1.1366	42771	18203	3.8842	5.1326e-05	0.99995	0.00010265	0.00065262	FALSE
lib91.g9496	lib91.g9496	874.09/724.34/1027.3	1518.3/374.37/174.5	874.09	374.37	-1.2211	22955	16570	3.8821	5.1779e-05	0.99995	0.00010356	0.00065798	FALSE
lib91.g9036	lib91.g9036	1106.2/1153/1424.3	1726.7/1855.7/1324.7	1153	1726.7	0.58216	37893	21858	3.8802	0.99995	5.2193e-05	0.00010439	0.00066271	TRUE
lib91.g2310	lib91.g2310	1275.5/1065.4/1081.6	528.37/525.98/431.32	1081.6	525.98	-1.0386	18931	20503	3.8801	5.2217e-05	0.99995	0.00010443	0.00066271	FALSE
lib91.g7341	lib91.g7341	1681.1/1603.9/1587.9	2280/774.15/3920.3	1603.9	2280	0.50718	3108.6	30405	3.8773	0.99995	5.2801e-05	0.0001056	0.00066969	TRUE
lib91.g9926	lib91.g9926	1409.6/1495.1/1453.7	545.32/2176.8/2097.3	1453.7	2097.3	0.52851	1830.5	27558	3.8771	0.99995	5.2856e-05	0.00010571	0.00066997	TRUE
lib91.g2882	lib91.g2882	1374.5/1212.2/1022.7	723.77/546.31/624.48	1212.2	624.48	-0.95574	31113	22979	3.8769	5.2906e-05	0.99995	0.00010581	0.00066997	FALSE
lib91.g2575	lib91.g2575	1128.5/1327.3/1337	1312/712.32/639.84	1327.3	712.32	-0.89692	19791	25160	3.8768	5.2922e-05	0.99995	0.00010584	0.00066997	FALSE
lib91.g4801	lib91.g4801	1469.2/1219.6/985.07	422.7/630.16/1267.6	1219.6	630.16	-0.95146	58661	23119	3.8764	5.3016e-05	0.99995	0.00010603	0.00067074	FALSE
lib91.g8088	lib91.g8088	1200.9/1241.7/1170.7	1391.7/1808.3/1785.6	1200.9	1785.6	0.57188	1289.3	22766	3.8752	0.99995	5.3275e-05	0.00010655	0.00067359	TRUE
lib91.g6601	lib91.g6601	1553.3/1376.9/1252.5	2002.8/2449.5/1086.5	1376.9	2002.8	0.54032	23308	26101	3.8745	0.99995	5.3421e-05	0.00010684	0.00067502	TRUE
lib91.g6200	lib91.g6200	1305.3/1341/1133.9	695.86/291.36/1740.6	1305.3	695.86	-0.90652	15316	24744	3.8742	5.349e-05	0.99995	0.00010698	0.00067547	FALSE
lib91.g773	lib91.g773	1351.1/1157.3/1190	608.13/491.25/717.77	1190	608.13	-0.96734	13507	22558	3.874	5.3524e-05	0.99995	0.00010705	0.00067548	FALSE
lib91.g2552	lib91.g2552	2843.7/2566.9/2739.3	3160.3/1726.2/1857	2739.3	1857	-0.56058	20315	51927	3.8718	5.4018e-05	0.99995	0.00010804	0.00068129	FALSE
lib91.g9145	lib91.g9145	917.74/1381.1/997.93	465.57/947.78/374.25	997.93	465.57	-1.0983	76625	18918	3.8706	5.4285e-05	0.99995	0.00010857	0.00068422	FALSE
lib91.g3052	lib91.g3052	1130.7/1230.1/1075.1	1171.4/440.43/564.12	1130.7	564.12	-1.0018	6487	21434	3.8698	5.4457e-05	0.99995	0.00010891	0.00068596	FALSE
lib91.g181	lib91.g181	1252/1277.6/1051.2	655.98/1533/590.46	1252	655.98	-0.93151	20490	23735	3.869	5.4641e-05	0.99995	0.00010928	0.00068786	FALSE
lib91.g654	lib91.g654	1058.3/1187.9/1090.7	304.06/1148.5/534.48	1090.7	534.48	-1.0277	5244.5	20677	3.8684	5.477e-05	0.99995	0.00010954	0.00068905	FALSE
lib91.g3899	lib91.g3899	1211.6/1287.1/1522.6	3941.9/760.59/1891	1287.1	1891	0.55463	30584	24400	3.8659	0.99994	5.5342e-05	0.00011068	0.00069581	TRUE
lib91.g3038	lib91.g3038	1700.3/1592.3/1364.6	2220.2/920.67/830.81	1592.3	920.67	-0.78967	31754	30184	3.8657	5.5395e-05	0.99994	0.00011079	0.00069605	FALSE
lib91.g9736	lib91.g9736	1870.6/1179.4/1189.1	2221.2/1769.4/1391.6	1189.1	1769.4	0.573	2.323e+05	22541	3.8651	0.99994	5.5525e-05	0.00011105	0.00069725	TRUE
lib91.g8301	lib91.g8301	944.35/968.25/859.18	1930.1/1461.1/989.95	944.35	1461.1	0.62907	3912.9	17902	3.8618	0.99994	5.6282e-05	0.00011256	0.00070632	TRUE
lib91.g6242	lib91.g6242	1051.9/817.26/951.07	2454.4/543.77/1469.6	951.07	1469.6	0.62722	14035	18029	3.8614	0.99994	5.6359e-05	0.00011272	0.00070685	TRUE
lib91.g1197	lib91.g1197	1175.4/1423.3/1036.5	2324.8/1751.6/1750.5	1175.4	1751.6	0.57511	40381	22281	3.86	0.99994	5.6691e-05	0.00011338	0.00071057	TRUE
lib91.g3207	lib91.g3207	791.04/813.03/783.83	890.26/1263.7/1277.5	791.04	1263.7	0.67515	267.84	14996	3.8598	0.99994	5.6733e-05	0.00011347	0.00071066	TRUE
lib91.g2605	lib91.g2605	1043.4/1353.6/876.64	124.62/500.57/1162.3	1043.4	500.57	-1.0581	62037	19779	3.8596	5.6794e-05	0.99994	0.00011359	0.00071083	FALSE
lib91.g9192	lib91.g9192	955/1233.3/1172.5	428.68/597.13/1404.8	1172.5	597.13	-0.97233	25504	22227	3.8595	5.6817e-05	0.99994	0.00011363	0.00071083	FALSE
lib91.g5441	lib91.g5441	1057.2/1241.7/1040.2	1465.5/1603.3/2099.5	1057.2	1603.3	0.60036	17168	20041	3.8578	0.99994	5.7205e-05	0.00011441	0.00071524	TRUE
lib91.g1516	lib91.g1516	1427.7/1310.4/1246	747.7/542.07/702.4	1310.4	702.4	-0.89864	8954.2	24840	3.8574	5.7297e-05	0.99994	0.00011459	0.00071554	FALSE
lib91.g8378	lib91.g8378	1476.7/1235.4/1452.8	1234.2/2150.5/2092.9	1452.8	2092.9	0.5264	23917	27540	3.8574	0.99994	5.73e-05	0.0001146	0.00071554	TRUE
lib91.g5181	lib91.g5181	904.96/744.4/1016.3	316.03/399.78/984.46	904.96	399.78	-1.1766	19089	17155	3.857	5.7387e-05	0.99994	0.00011477	0.00071618	FALSE
lib91.g94	lib91.g94	1617.2/1544.8/1403.2	1478.5/2204.7/5079.2	1544.8	2204.7	0.51292	12649	29284	3.8565	0.99994	5.7514e-05	0.00011503	0.00071733	TRUE
lib91.g9777	lib91.g9777	1281.9/1239.6/1395.8	2894.1/1882.9/1671.5	1281.9	1882.9	0.55433	7386.5	24300	3.8554	0.99994	5.7761e-05	0.00011552	0.0007198	TRUE
lib91.g6301	lib91.g6301	704.81/697.94/670.8	983.97/1161.2/1141.4	697.94	1141.4	0.70883	391.84	13231	3.8553	0.99994	5.7783e-05	0.00011557	0.0007198	TRUE
lib91.g9686	lib91.g9686	1214.8/1093.9/1145.9	1713.7/1057.9/1952.5	1145.9	1713.7	0.58027	3724.4	21722	3.8529	0.99994	5.8375e-05	0.00011675	0.00072672	TRUE
lib91.g558	lib91.g558	1803.5/1396.9/1448.2	997.93/705.54/809.96	1448.2	809.96	-0.83756	64446	27453	3.852	5.8572e-05	0.99994	0.00011714	0.00072873	FALSE
lib91.g7887	lib91.g7887	1473.5/1441.3/1611.8	593.18/830.05/2120.4	1473.5	830.05	-0.82721	10078	27933	3.85	5.9071e-05	0.99994	0.00011814	0.00073448	FALSE
lib91.g1743	lib91.g1743	1150.9/889.06/917.07	409.74/159.23/477.41	917.07	409.74	-1.1604	27730	17385	3.8478	5.9601e-05	0.99994	0.0001192	0.00074062	FALSE
lib91.g9561	lib91.g9561	973.1/1018.9/1135.8	2681.7/1553.4/603.63	1018.9	1553.4	0.60786	7875.8	19316	3.8454	0.99994	6.017e-05	0.00012034	0.00074712	TRUE
lib91.g776	lib91.g776	1623.6/1509.9/1363.7	859.36/2091.2/684.84	1509.9	859.36	-0.81242	17159	28623	3.8453	6.0198e-05	0.99994	0.0001204	0.00074712	FALSE
lib91.g4756	lib91.g4756	1239.3/970.36/1056.7	396.78/824.97/512.53	1056.7	512.53	-1.0425	20388	20032	3.845	6.0268e-05	0.99994	0.00012054	0.00074753	FALSE
lib91.g6403	lib91.g6403	1388.3/1230.1/1515.3	764.65/375.22/2102.8	1388.3	764.65	-0.85962	20574	26318	3.8444	6.0423e-05	0.99994	0.00012085	0.00074899	FALSE
lib91.g1797	lib91.g1797	915.61/974.59/993.34	1335.9/376.06/452.17	974.59	452.17	-1.1062	1915	18475	3.8435	6.0653e-05	0.99994	0.00012131	0.00075139	FALSE
lib91.g6444	lib91.g6444	1287.2/1590.2/1329.7	1466.5/719.94/688.13	1329.7	719.94	-0.88419	34835	25206	3.8404	6.1411e-05	0.99994	0.00012282	0.00076031	FALSE
lib91.g5253	lib91.g5253	1125.3/1230.1/1254.3	605.14/643.71/914.22	1230.1	643.71	-0.93324	5780.5	23319	3.8401	6.1496e-05	0.99994	0.00012299	0.00076089	FALSE
lib91.g8337	lib91.g8337	1367/1164.6/1121.1	1818.4/725.02/1735.2	1164.6	1735.2	0.57476	21428	22078	3.8396	0.99994	6.1626e-05	0.00012325	0.00076204	TRUE
lib91.g1216	lib91.g1216	1008.2/983.03/921.66	432.67/459.07/612.41	983.03	459.07	-1.0969	2200.6	18635	3.8383	6.1948e-05	0.99994	0.0001239	0.00076555	FALSE
lib91.g6799	lib91.g6799	1244.6/1024.2/1016.3	363.88/551.39/489.49	1024.2	489.49	-1.0636	24314	19416	3.8376	6.2132e-05	0.99994	0.00012426	0.00076736	FALSE
lib91.g8751	lib91.g8751	1880.2/1602.8/1645.8	2468.4/1448.3/2323.4	1645.8	2323.4	0.49723	28399	31198	3.8365	0.99994	6.2389e-05	0.00012478	0.00077007	TRUE
lib91.g7401	lib91.g7401	722.9/594.47/702.96	292.1/253.25/260.11	702.96	260.11	-1.4309	6084.8	13326	3.8363	6.2446e-05	0.99994	0.00012489	0.00077029	FALSE
lib91.g9726	lib91.g9726	1049.8/1089.7/1237.8	1641/2394.4/1140.3	1089.7	1641	0.59019	11762	20657	3.8356	0.99994	6.2621e-05	0.00012524	0.00077199	TRUE
lib91.g3289	lib91.g3289	1702.4/1259.7/1575.9	913.19/1705.8/818.74	1575.9	913.19	-0.78655	58004	29874	3.8343	6.295e-05	0.99994	0.0001259	0.00077556	FALSE
lib91.g5862	lib91.g5862	1140.3/1365.3/1569.5	4154.2/1218.8/1982.1	1365.3	1982.1	0.53751	46170	25881	3.8342	0.99994	6.2992e-05	0.00012598	0.00077561	TRUE
lib91.g958	lib91.g958	1099.8/1110.8/1079.7	259.2/1653.3/2845.8	1099.8	1653.3	0.58769	262.07	20849	3.8335	0.99994	6.316e-05	0.00012632	0.0007772	TRUE
lib91.g1208	lib91.g1208	1574.6/1825.6/1711	2450.5/1007.1/2401.3	1711	2401.3	0.48875	15868	32435	3.8331	0.99994	6.3271e-05	0.00012654	0.00077786	TRUE
lib91.g6338	lib91.g6338	1829.1/1494.1/1557.5	2216.2/1646.5/2479.3	1557.5	2216.2	0.50852	38881	29526	3.833	0.99994	6.329e-05	0.00012658	0.00077786	TRUE
lib91.g3213	lib91.g3213	737.81/891.17/965.77	282.13/393/1941.5	891.17	393	-1.1791	14542	16894	3.8328	6.3351e-05	0.99994	0.0001267	0.00077813	FALSE
lib91.g804	lib91.g804	835.76/797.2/1054	1782.5/346.42/353.4	835.76	353.4	-1.2394	24555	15843	3.8322	6.3493e-05	0.99994	0.00012699	0.00077941	FALSE
lib91.g2615	lib91.g2615	1545.9/1439.2/1202.9	1508.4/2305.5/2072.1	1439.2	2072.1	0.52553	33619	27282	3.8318	0.99994	6.3606e-05	0.00012721	0.00078032	TRUE
lib91.g4171	lib91.g4171	528.07/522.67/680.91	132.59/832.59/144.87	528.07	144.87	-1.8588	11694	10011	3.8303	6.4006e-05	0.99994	0.00012801	0.00078475	FALSE
lib91.g4387	lib91.g4387	1550.1/1456.1/1471.2	1015.9/2110.7/2310.2	1471.2	2110.7	0.52045	3232.5	27889	3.8295	0.99994	6.4205e-05	0.00012841	0.00078672	TRUE
lib91.g5320	lib91.g5320	1592.7/1329.4/1236.8	3892/713.16/1937.1	1329.4	1937.1	0.54282	38961	25200	3.8283	0.99994	6.4516e-05	0.00012903	0.00079005	TRUE
lib91.g795	lib91.g795	1005/1016.8/1159.7	599.16/1548.3/1891	1016.8	1548.3	0.60612	10271	19276	3.828	0.99994	6.4587e-05	0.00012917	0.00079044	TRUE
lib91.g7501	lib91.g7501	1076.4/951.36/1027.3	1561.2/1657.6/1250.1	1027.3	1561.2	0.60326	4088.8	19475	3.8255	0.99993	6.5256e-05	0.00013051	0.00079814	TRUE
lib91.g3288	lib91.g3288	1235/1096/1356.3	940.11/1820.2/2195	1235	1820.2	0.55918	17017	23412	3.8244	0.99993	6.5544e-05	0.00013109	0.00080118	TRUE
lib91.g6502	lib91.g6502	1211.6/1229.1/1164.3	4383.5/981.66/1791.1	1211.6	1791.1	0.56359	1272.6	22968	3.8241	0.99993	6.5634e-05	0.00013127	0.0008018	TRUE
lib91.g9694	lib91.g9694	1181.8/1326.2/1165.2	920.17/2990.7/1753.8	1181.8	1753.8	0.56914	10567	22403	3.8219	0.99993	6.6225e-05	0.00013245	0.00080853	TRUE
lib91.g4799	lib91.g4799	1429.8/1482.5/1379.3	2179.3/1270.5/2058.9	1429.8	2058.9	0.52572	2663	27105	3.821	0.99993	6.6454e-05	0.00013291	0.00081084	TRUE
lib91.g436	lib91.g436	1735.4/1578.6/1707.3	2394.6/2854.3/1918.4	1707.3	2394.6	0.48782	8685.6	32365	3.8204	0.99993	6.6622e-05	0.00013324	0.00081239	TRUE
lib91.g29	lib91.g29	1449/1311.4/1363.7	4000.7/749.58/690.33	1363.7	749.58	-0.86246	5006.6	25851	3.8193	6.6907e-05	0.99993	0.00013381	0.00081537	FALSE
lib91.g1920	lib91.g1920	868.76/858.44/772.8	1392.7/849.53/1345.5	858.44	1345.5	0.64779	3720.1	16273	3.8184	0.99993	6.7157e-05	0.00013431	0.00081793	TRUE
lib91.g7554	lib91.g7554	735.68/965.08/708.48	1949/1044.3/1186.4	735.68	1186.4	0.6887	26683	13946	3.8166	0.99993	6.7643e-05	0.00013529	0.00082335	TRUE
lib91.g1904	lib91.g1904	1542.7/1347.3/1452.8	932.13/2086.1/2992.9	1452.8	2086.1	0.5217	9603.9	27540	3.8164	0.99993	6.7716e-05	0.00013543	0.00082375	TRUE
lib91.g4930	lib91.g4930	1466/1532.1/1418.8	2117.5/2102.2/2013.9	1466	2102.2	0.51969	3297.8	27791	3.8162	0.99993	6.777e-05	0.00013554	0.00082391	TRUE
lib91.g3818	lib91.g3818	1487.3/997.82/1172.5	1175.4/597.13/603.63	1172.5	603.63	-0.95673	64813	22227	3.8159	6.7854e-05	0.99993	0.00013571	0.00082407	FALSE
lib91.g4379	lib91.g4379	830.44/1385.3/1288.3	137.58/691.99/870.32	1288.3	691.99	-0.8957	1.0953e+05	24422	3.8158	6.7865e-05	0.99993	0.00013573	0.00082407	FALSE
lib91.g6334	lib91.g6334	901.77/1082.3/981.39	174.46/883.41/460.95	981.39	460.95	-1.0886	8259.8	18604	3.8157	6.791e-05	0.99993	0.00013582	0.00082413	FALSE
lib91.g5135	lib91.g5135	907.09/981.98/920.75	416.72/299.83/546.56	920.75	416.72	-1.1418	1967.9	17454	3.8151	6.8071e-05	0.99993	0.00013614	0.00082559	FALSE
lib91.g6528	lib91.g6528	861.31/769.74/600.05	238.27/309.15/601.43	769.74	309.15	-1.3133	18591	14592	3.813	6.8655e-05	0.99993	0.00013731	0.00083217	FALSE
lib91.g6432	lib91.g6432	1685.4/1275.5/1150.5	1868.3/1653.3/3121.3	1275.5	1868.3	0.55025	91804	24180	3.8119	0.99993	6.8959e-05	0.00013792	0.00083535	TRUE
lib91.g7745	lib91.g7745	1088.1/1118.2/1536.4	563.27/561.55/924.1	1118.2	563.27	-0.988	87910	21197	3.8115	6.9075e-05	0.99993	0.00013815	0.00083577	FALSE
lib91.g48	lib91.g48	1643.8/1572.2/1848.8	971.01/2619.7/939.46	1643.8	971.01	-0.7589	23578	31162	3.8115	6.9076e-05	0.99993	0.00013815	0.00083577	FALSE
lib91.g5	lib91.g5	879.41/815.15/976.8	260.2/801.25/387.42	879.41	387.42	-1.1806	6807.2	16671	3.8105	6.9347e-05	0.99993	0.00013869	0.00083853	FALSE
lib91.g8298	lib91.g8298	945.42/999.93/923.5	1455.5/1107.9/1607.8	945.42	1455.5	0.62198	1725.7	17922	3.8103	0.99993	6.9387e-05	0.00013877	0.00083853	TRUE
lib91.g2529	lib91.g2529	1513.9/1363.2/1634.7	1672.9/2159/5176.9	1513.9	2159	0.51174	18665	28699	3.8075	0.99993	7.0197e-05	0.00014039	0.00084781	TRUE
lib91.g6147	lib91.g6147	982.68/1065.4/1292	389.8/813.11/524.61	1065.4	524.61	-1.0207	29092	20196	3.8053	7.0816e-05	0.99993	0.00014163	0.00085478	FALSE
lib91.g4228	lib91.g4228	1590.6/1335.7/1351.7	2040.7/1960.8/795.69	1351.7	1960.8	0.5363	28662	25624	3.8048	0.99993	7.0947e-05	0.00014189	0.00085585	TRUE
lib91.g8955	lib91.g8955	1774.8/1946/1947.2	1215.3/1172.2/1384	1946	1215.3	-0.6788	14658	36890	3.8046	7.1012e-05	0.99993	0.00014202	0.00085612	FALSE
lib91.g1070	lib91.g1070	1166.9/1240.7/1181.7	1514.3/413.33/612.41	1181.7	612.41	-0.94719	1848	22401	3.8037	7.1266e-05	0.99993	0.00014253	0.00085868	FALSE
lib91.g3551	lib91.g3551	1496.9/1536.3/1689.9	2185.3/2902.6/1049.2	1536.3	2185.3	0.50806	12566	29124	3.8027	0.99993	7.1558e-05	0.00014312	0.00086168	TRUE
lib91.g10059	lib91.g10059	1426.6/1836.2/1724.8	1415.6/2412.2/4899.3	1724.8	2412.2	0.4837	50650	32696	3.8017	0.99993	7.1854e-05	0.00014371	0.00086473	TRUE
lib91.g5855	lib91.g5855	1450.1/786.64/983.23	1763.6/398.08/464.24	983.23	464.24	-1.081	1.2829e+05	18639	3.8014	7.193e-05	0.99993	0.00014386	0.00086479	FALSE
lib91.g7827	lib91.g7827	646.25/739.12/672.64	1347.9/426.88/1101.9	672.64	1101.9	0.71124	2558.2	12751	3.8014	0.99993	7.195e-05	0.0001439	0.00086479	TRUE
lib91.g5120	lib91.g5120	966.71/770.8/948.31	438.65/298.99/1187.5	948.31	438.65	-1.1105	15925	17977	3.8012	7.1987e-05	0.99993	0.00014397	0.00086479	FALSE
lib91.g1219	lib91.g1219	909.22/1405.4/1428.9	2025.8/1228.1/2362.9	1405.4	2025.8	0.52719	1.2337e+05	26642	3.8008	0.99993	7.2109e-05	0.00014422	0.00086574	TRUE
lib91.g4516	lib91.g4516	1686.4/1936.5/1354.5	1006.9/1346.7/841.78	1686.4	1006.9	-0.74347	86366	31969	3.8005	7.221e-05	0.99993	0.00014442	0.00086643	FALSE
lib91.g1613	lib91.g1613	673.93/973.53/867.45	867.33/380.3/170.11	867.45	380.3	-1.1875	24351	16444	3.7989	7.2662e-05	0.99993	0.00014532	0.00087134	FALSE
lib91.g1134	lib91.g1134	944.35/1497.3/1009.9	810.51/2259.8/1535.4	1009.9	1535.4	0.60395	1.2091e+05	19144	3.7982	0.99993	7.2874e-05	0.00014575	0.00087336	TRUE
lib91.g7683	lib91.g7683	1081.7/953.47/1129.3	3491.3/1625.4/708.99	1081.7	1625.4	0.58703	9356.1	20505	3.7967	0.99993	7.3327e-05	0.00014665	0.00087827	TRUE
lib91.g7826	lib91.g7826	1427.7/1523.6/1269.9	214.34/2052.2/2067.7	1427.7	2052.2	0.52319	17049	27065	3.7963	0.99993	7.3444e-05	0.00014689	0.00087915	TRUE
lib91.g4115	lib91.g4115	1167.9/1173.1/1010.8	1732.7/1994.7/1268.7	1167.9	1732.7	0.56864	12359	22140	3.7954	0.99993	7.3709e-05	0.00014742	0.00088142	TRUE
lib91.g524	lib91.g524	1666.2/1441.3/1417.9	2068.6/1317.1/3379.2	1441.3	2068.6	0.52102	25565	27322	3.7953	0.99993	7.3721e-05	0.00014744	0.00088142	TRUE
lib91.g8611	lib91.g8611	1528.9/1186.8/1327.8	725.77/1505.1/612.41	1327.8	725.77	-0.87058	30148	25171	3.7948	7.3893e-05	0.99993	0.00014779	0.00088278	FALSE
lib91.g4263	lib91.g4263	892.19/833.1/681.83	1310/391.31/1321.4	833.1	1310	0.65235	13187	15793	3.7947	0.99993	7.3921e-05	0.00014784	0.00088278	TRUE
lib91.g6822	lib91.g6822	1111.5/912.29/835.29	413.73/4041.8/367.66	912.29	413.73	-1.1389	22808	17294	3.7911	7.4976e-05	0.99993	0.00014995	0.00089485	FALSE
lib91.g2445	lib91.g2445	990.13/759.18/868.37	1500.4/1354.3/647.53	868.37	1354.3	0.64061	13374	16461	3.7877	0.99992	7.6038e-05	0.00015208	0.0009065	TRUE
lib91.g5876	lib91.g5876	1854.6/1726.4/1565.8	2411.6/6810.6/2178.5	1726.4	2411.6	0.48199	21115	32726	3.7876	0.99992	7.6042e-05	0.00015208	0.0009065	TRUE
lib91.g9372	lib91.g9372	877.28/1484.6/1271.8	683.9/710.62/559.73	1271.8	683.9	-0.89401	1.0045e+05	24109	3.7861	7.6501e-05	0.99992	0.000153	0.00091115	FALSE
lib91.g8063	lib91.g8063	1417.1/1575.4/1575	896.24/2877.2/920.8	1575	920.8	-0.77374	12473	29857	3.7861	7.6522e-05	0.99992	0.00015304	0.00091115	FALSE
lib91.g8755	lib91.g8755	1154.1/1181.5/884.91	1713.7/1010.5/2432.1	1154.1	1713.7	0.56997	36607	21878	3.7836	0.99992	7.7294e-05	0.00015459	0.0009198	TRUE
lib91.g5552	lib91.g5552	1462.8/1001/1080.6	1622/1785.4/1076.7	1080.6	1622	0.58546	76214	20485	3.7825	0.99992	7.7638e-05	0.00015528	0.00092335	TRUE
lib91.g6937	lib91.g6937	1127.5/1073.8/1326.9	1885.2/614.91/1680.3	1127.5	1680.3	0.57518	21324	21373	3.7812	0.99992	7.8027e-05	0.00015605	0.00092742	TRUE
lib91.g1782	lib91.g1782	1599.1/1542.7/1209.3	1986.9/896.11/650.82	1542.7	896.11	-0.78299	57162	29244	3.7808	7.817e-05	0.99992	0.00015634	0.00092859	FALSE
lib91.g6257	lib91.g6257	1340.4/1333.6/1530.9	1943/1160.4/2941.3	1340.4	1943	0.5353	18167	25410	3.7804	0.99992	7.8285e-05	0.00015657	0.0009294	TRUE
lib91.g3127	lib91.g3127	1376.6/1228/1443.6	813.5/700.46/766.06	1376.6	766.06	-0.84476	13286	26096	3.7795	7.8572e-05	0.99992	0.00015714	0.00093226	FALSE
lib91.g6960	lib91.g6960	1410.7/1314.6/1324.1	1431.6/707.23/725.45	1324.1	725.45	-0.86722	3789.4	25101	3.7788	7.8784e-05	0.99992	0.00015757	0.00093423	FALSE
lib91.g3202	lib91.g3202	1195.6/998.87/1130.3	577.22/554.78/1439.9	1130.3	577.22	-0.96823	10767	21426	3.7782	7.8995e-05	0.99992	0.00015799	0.00093619	FALSE
lib91.g2652	lib91.g2652	813.4/923.9/930.85	1606.1/1423.8/1159	923.9	1423.8	0.62337	6129.5	17514	3.7772	0.99992	7.9294e-05	0.00015859	0.00093918	TRUE
lib91.g9676	lib91.g9676	1648.1/1346.3/1429.8	613.11/808.03/1243.5	1429.8	808.03	-0.82259	27313	27105	3.7768	7.9425e-05	0.99992	0.00015885	0.00094018	FALSE
lib91.g1873	lib91.g1873	1654.5/1466.6/1564	2214.2/1705/2403.5	1564	2214.2	0.50128	8833.9	29648	3.7762	0.99992	7.9622e-05	0.00015924	0.00094196	TRUE
lib91.g9796	lib91.g9796	963.52/1033.7/974.04	3309.8/1399.2/1487.1	974.04	1487.1	0.60995	1835.8	18465	3.7758	0.99992	7.9746e-05	0.00015949	0.00094287	TRUE
lib91.g6704	lib91.g6704	1634.3/1711.6/1550.2	4454.3/2298.7/969.1	1634.3	2298.7	0.49194	6523.7	30980	3.7751	0.99992	7.9961e-05	0.00015992	0.00094487	TRUE
lib91.g5736	lib91.g5736	726.1/934.46/863.77	380.83/320.16/806.66	863.77	380.83	-1.1794	11976	16374	3.7741	8.0286e-05	0.99992	0.00016057	0.00094815	FALSE
lib91.g6429	lib91.g6429	1454.3/1366.3/1580.5	2136.4/1116.3/2080.9	1454.3	2080.9	0.51653	11835	27569	3.7734	0.99992	8.0512e-05	0.00016102	0.00095027	TRUE
lib91.g2726	lib91.g2726	1038/1478.2/1433.5	811.5/2097.1/806.66	1433.5	811.5	-0.8201	79192	27174	3.7732	8.0596e-05	0.99992	0.00016119	0.0009507	FALSE
lib91.g2230	lib91.g2230	1214.8/857.38/893.18	2257.1/1384/698.01	893.18	1384	0.63123	52354	16932	3.7718	0.99992	8.1028e-05	0.00016206	0.00095519	TRUE
lib91.g6634	lib91.g6634	919.87/892.23/907.88	1402.7/756.36/2121.5	907.88	1402.7	0.62706	194.37	17210	3.7717	0.99992	8.1071e-05	0.00016214	0.00095519	TRUE
lib91.g7287	lib91.g7287	1008.2/1351.5/947.39	1529.3/1673.6/1104.1	1008.2	1529.3	0.60055	60780	19113	3.769	0.99992	8.1951e-05	0.0001639	0.000965	TRUE
lib91.g9542	lib91.g9542	1419.2/1459.2/1671.5	832.44/1809.2/695.82	1459.2	832.44	-0.80906	23328	27662	3.7686	8.2071e-05	0.99992	0.00016414	0.00096585	FALSE
lib91.g7143	lib91.g7143	1660.9/1834.1/1936.1	982.98/1131.6/2049	1834.1	1131.6	-0.69624	20209	34768	3.7675	8.2429e-05	0.99992	0.00016486	0.00096912	FALSE
lib91.g3827	lib91.g3827	1713/1327.3/1587.9	791.56/934.23/2043.6	1587.9	934.23	-0.76462	41795	30101	3.7675	8.2445e-05	0.99992	0.00016489	0.00096912	FALSE
lib91.g762	lib91.g762	1245.7/1178.4/1038.4	610.12/876.63/615.7	1178.4	615.7	-0.93538	12064	22338	3.7647	8.3366e-05	0.99992	0.00016673	0.00097938	FALSE
lib91.g8577	lib91.g8577	1804.6/1647.2/1507.9	981.98/1621.1/661.79	1647.2	981.98	-0.74565	22086	31225	3.7645	8.3449e-05	0.99992	0.0001669	0.00097979	FALSE
lib91.g9307	lib91.g9307	1449/1348.4/1214.8	746.7/1133.3/491.68	1348.4	746.7	-0.85175	13985	25561	3.7633	8.3838e-05	0.99992	0.00016768	0.00098379	FALSE
lib91.g5715	lib91.g5715	1175.4/1366.3/1241.4	673.93/1818.5/3052.2	1241.4	1818.5	0.55035	9978.9	23534	3.7615	0.99992	8.4459e-05	0.00016892	0.00099049	TRUE
lib91.g3573	lib91.g3573	1292.5/1552.2/1776.2	2197.2/2987.3/1871.2	1552.2	2197.2	0.50115	58820	29424	3.7607	0.99992	8.4727e-05	0.00016945	0.00099306	TRUE
lib91.g9810	lib91.g9810	1668.3/1940.7/1893.9	2785.4/2606.2/1540.9	1893.9	2606.2	0.46039	26533	35902	3.7593	0.99991	8.518e-05	0.00017036	0.0009978	TRUE
lib91.g8589	lib91.g8589	549.37/468.81/500.8	134.59/116.04/1212.7	500.8	134.59	-1.8879	1690.7	9493.6	3.759	8.53e-05	0.99991	0.0001706	0.00099862	FALSE
lib91.g6121	lib91.g6121	1298.9/1118.2/1127.5	1943/1677/1050.3	1127.5	1677	0.57237	14730	21374	3.7588	0.99991	8.5349e-05	0.0001707	0.00099862	TRUE
lib91.g4709	lib91.g4709	1043.4/1003.1/967.61	1791.5/946.08/1521.1	1003.1	1521.1	0.6002	1440.5	19015	3.7568	0.99991	8.6061e-05	0.00017212	0.0010064	TRUE
lib91.g9050	lib91.g9050	1873.8/1853.1/1813	2557.1/3161.8/2006.2	1853.1	2557.1	0.46438	1017.8	35128	3.7564	0.99991	8.6186e-05	0.00017237	0.0010072	TRUE
lib91.g9301	lib91.g9301	1452.2/1348.4/1364.6	657.98/2124.2/760.57	1364.6	760.57	-0.84246	3969.9	25868	3.7555	8.6514e-05	0.99991	0.00017303	0.0010102	FALSE
lib91.g1419	lib91.g1419	922/924.96/979.56	427.68/683.52/245.84	924.96	427.68	-1.111	1494.8	17534	3.7554	8.654e-05	0.99991	0.00017308	0.0010102	FALSE
lib91.g2751	lib91.g2751	900.7/929.18/974.96	81.748/431.12/858.25	929.18	431.12	-1.1061	1453.4	17614	3.7528	8.7437e-05	0.99991	0.00017487	0.0010196	FALSE
lib91.g367	lib91.g367	435.45/422.36/546.75	94.709/66.065/833	435.45	94.709	-2.1891	6279.9	8254.6	3.7527	8.7473e-05	0.99991	0.00017495	0.0010196	FALSE
lib91.g3333	lib91.g3333	683.51/1101.3/679.07	1142.5/832.59/1110.7	683.51	1110.7	0.69958	87280	12957	3.7526	0.99991	8.7493e-05	0.00017499	0.0010196	TRUE
lib91.g254	lib91.g254	1380.9/1392.7/1613.6	642.02/2002.3/2218.1	1392.7	2002.3	0.52342	24465	26401	3.7515	0.99991	8.7898e-05	0.0001758	0.0010237	TRUE
lib91.g5897	lib91.g5897	1567.2/1492/1474.8	1650.9/2172.5/2122.6	1492	2122.6	0.50831	2974.9	28283	3.7497	0.99991	8.8538e-05	0.00017708	0.0010302	TRUE
lib91.g2791	lib91.g2791	1503.3/1527.9/1390.3	806.52/1085/870.32	1503.3	870.32	-0.78782	6685.7	28498	3.7496	8.8554e-05	0.99991	0.00017711	0.0010302	FALSE
lib91.g9632	lib91.g9632	1867.4/1473/1942.6	1390.7/1145.1/1162.3	1867.4	1162.3	-0.68365	80620	35400	3.7479	8.9169e-05	0.99991	0.00017834	0.0010367	FALSE
lib91.g8832	lib91.g8832	784.66/1363.2/1122.9	241.26/844.45/576.19	1122.9	576.19	-0.9614	86066	21287	3.7472	8.9404e-05	0.99991	0.00017881	0.0010389	FALSE
lib91.g6455	lib91.g6455	1038/966.14/1102.7	325/512.43/2379.4	1038	512.43	-1.017	4674.7	19678	3.747	8.9492e-05	0.99991	0.00017898	0.0010392	FALSE
lib91.g5606	lib91.g5606	728.23/732.79/873.88	1174.4/1576.2/623.38	732.79	1174.4	0.6797	9964.2	13891	3.7468	0.99991	8.9559e-05	0.00017912	0.0010392	TRUE
lib91.g7636	lib91.g7636	1473.5/1527.9/1428.9	644.02/2099.7/2417.8	1473.5	2099.7	0.51064	2472.7	27933	3.7467	0.99991	8.9584e-05	0.00017917	0.0010392	TRUE
lib91.g2288	lib91.g2288	1543.8/1347.3/1439.9	1670.9/2103.1/2058.9	1439.9	2058.9	0.51559	9679	27296	3.7465	0.99991	8.9648e-05	0.0001793	0.0010393	TRUE
lib91.g772	lib91.g772	1303.1/1265/1154.1	684.89/1828.6/669.48	1265	684.89	-0.88417	6868.3	23979	3.7459	8.9876e-05	0.99991	0.00017975	0.0010414	FALSE
lib91.g10007	lib91.g10007	675/808.81/804.96	714.8/1503.4/1267.6	804.96	1267.6	0.65447	8453.3	15259	3.7453	0.99991	9.0093e-05	0.00018019	0.0010429	TRUE
lib91.g6814	lib91.g6814	725.03/649.37/702.05	217.33/295.6/269.99	702.05	269.99	-1.3754	1651.5	13308	3.7452	9.011e-05	0.99991	0.00018022	0.0010429	FALSE
lib91.g2622	lib91.g2622	1294.6/1530/1596.1	392.79/1643.2/892.27	1530	892.27	-0.77729	29885	29003	3.7446	9.0356e-05	0.99991	0.00018071	0.0010451	FALSE
lib91.g6160	lib91.g6160	1558.7/1220.6/1245.1	656.98/669.97/1532.1	1245.1	669.97	-0.89313	49455	23603	3.7437	9.0679e-05	0.99991	0.00018136	0.0010482	FALSE
lib91.g1114	lib91.g1114	1714.1/1254.4/1754.2	1039.8/991.82/1643	1714.1	1039.8	-0.7206	1.0647e+05	32494	3.7407	9.1748e-05	0.99991	0.0001835	0.00106	FALSE
lib91.g5697	lib91.g5697	1362.8/1598.6/1575.9	1224.2/483.63/929.58	1575.9	929.58	-0.76091	22976	29874	3.7395	9.2196e-05	0.99991	0.00018439	0.0010646	FALSE
lib91.g9984	lib91.g9984	989.07/1339.9/1108.2	566.26/2774.7/560.82	1108.2	566.26	-0.96745	33944	21008	3.7391	9.235e-05	0.99991	0.0001847	0.0010657	FALSE
lib91.g9473	lib91.g9473	960.32/938.69/1253.4	946.09/1464.4/2647.2	960.32	1464.4	0.60824	43178	18205	3.7363	0.99991	9.338e-05	0.00018676	0.001077	TRUE
lib91.g8657	lib91.g8657	1671.5/1519.4/1510.7	2227.1/1908.3/2153.3	1519.4	2153.3	0.50275	11604	28803	3.7349	0.99991	9.3881e-05	0.00018776	0.0010822	TRUE
lib91.g7215	lib91.g7215	1210.5/1608.1/1612.7	956.06/717.4/1317	1608.1	956.06	-0.74959	79053	30485	3.7346	9.3997e-05	0.99991	0.00018799	0.0010829	FALSE
lib91.g9294	lib91.g9294	864.5/1304/976.8	1966/406.55/468.63	976.8	468.63	-1.058	59843	18517	3.7344	9.4082e-05	0.99991	0.00018816	0.0010833	FALSE
lib91.g3100	lib91.g3100	888.99/1241.7/1125.7	580.21/360.82/814.35	1125.7	580.21	-0.95491	34742	21339	3.7339	9.4255e-05	0.99991	0.00018851	0.0010846	FALSE
lib91.g5180	lib91.g5180	1623.6/1364.2/1334.3	521.4/1469.5/763.86	1364.2	763.86	-0.83585	34093	25861	3.7332	9.4535e-05	0.99991	0.00018907	0.0010872	FALSE
lib91.g5463	lib91.g5463	1840.8/1597.6/1264.4	948.08/775.84/1555.2	1597.6	948.08	-0.75217	85075	30285	3.7321	9.4944e-05	0.99991	0.00018989	0.0010913	FALSE
lib91.g1615	lib91.g1615	1524.6/1470.9/1695.4	1329.9/4883.7/2158.8	1524.6	2158.8	0.50152	16029	28901	3.7305	0.9999	9.5563e-05	0.00019113	0.0010978	TRUE
lib91.g6542	lib91.g6542	1174.3/1445.5/1265.3	2081.6/1843/1616.6	1265.3	1843	0.54221	20374	23987	3.7301	0.9999	9.5693e-05	0.00019139	0.0010987	TRUE
lib91.g9868	lib91.g9868	1944.1/2015.7/1636.6	1117.6/1351.8/1228.1	1944.1	1228.1	-0.66221	49842	36853	3.7295	9.5918e-05	0.9999	0.00019184	0.0011001	FALSE
lib91.g2187	lib91.g2187	1066.8/1179.4/1078.8	314.03/708.08/545.46	1078.8	545.46	-0.98258	5135.3	20450	3.7295	9.5927e-05	0.9999	0.00019185	0.0011001	FALSE
lib91.g7973	lib91.g7973	600.47/672.6/708.48	1093.6/674.2/1520	672.6	1093.6	0.70048	3245.1	12750	3.7287	0.9999	9.6238e-05	0.00019248	0.0011031	TRUE
lib91.g4176	lib91.g4176	1577.8/1214.3/1069.6	401.76/881.71/648.62	1214.3	648.62	-0.9036	76550	23019	3.7283	9.6401e-05	0.9999	0.0001928	0.0011043	FALSE
lib91.g6313	lib91.g6313	640.93/664.15/682.75	581.21/205.82/245.84	664.15	245.84	-1.4301	442.65	12590	3.7281	9.6468e-05	0.9999	0.00019294	0.0011044	FALSE
lib91.g1102	lib91.g1102	850.66/624.03/857.34	1323.9/312.54/1556.3	850.66	1323.9	0.63756	25704	16126	3.7268	0.9999	9.6945e-05	0.00019389	0.0011093	TRUE
lib91.g4893	lib91.g4893	1504.4/1394.8/1228.6	1773.5/2316.5/2000.7	1394.8	2000.7	0.52014	19819	26441	3.7262	0.9999	9.7175e-05	0.00019435	0.0011107	TRUE
lib91.g238	lib91.g238	1307.4/1284/1315.9	720.78/425.19/1456.4	1307.4	720.78	-0.85817	310.66	24784	3.7262	9.7177e-05	0.9999	0.00019435	0.0011107	FALSE
lib91.g913	lib91.g913	1517.1/1516.3/1571.3	2196.2/1716/2148.9	1517.1	2148.9	0.50197	1468.7	28760	3.7253	0.9999	9.7534e-05	0.00019507	0.0011141	TRUE
lib91.g2684	lib91.g2684	1679/1726.4/1371	2539.2/1014.7/801.18	1679	1014.7	-0.72598	48543	31828	3.7235	9.825e-05	0.9999	0.0001965	0.0011205	FALSE
lib91.g3815	lib91.g3815	1820.6/1628.2/1875.5	2512.3/5058.2/2455.1	1820.6	2512.3	0.46438	20015	34512	3.7233	0.9999	9.8302e-05	0.0001966	0.0011205	TRUE
lib91.g7009	lib91.g7009	476.97/399.13/453.94	108.67/848.68/61.46	453.94	108.67	-2.0526	1767.4	8605.2	3.7233	9.8305e-05	0.9999	0.00019661	0.0011205	FALSE
lib91.g467	lib91.g467	1010.4/1102.3/1185.4	556.29/703.85/564.12	1102.3	564.12	-0.96527	7678.7	20897	3.7233	9.8317e-05	0.9999	0.00019663	0.0011205	FALSE
lib91.g573	lib91.g573	1249.9/1570.1/1370.1	398.77/1970.1/2400.2	1370.1	1970.1	0.52367	27225	25972	3.723	0.9999	9.843e-05	0.00019686	0.0011212	TRUE
lib91.g6490	lib91.g6490	607.92/829.93/1017.2	671.93/363.36/165.72	829.93	363.36	-1.1894	42185	15733	3.7198	9.9702e-05	0.9999	0.0001994	0.0011346	FALSE
lib91.g5200	lib91.g5200	1222.2/1060.1/1122.9	580.21/495.49/648.62	1122.9	580.21	-0.95138	6904.2	21287	3.7196	9.976e-05	0.9999	0.00019952	0.0011346	FALSE
lib91.g2147	lib91.g2147	651.57/892.23/849.99	377.84/268.49/801.18	849.99	377.84	-1.1676	20577	16113	3.7196	9.9779e-05	0.9999	0.00019956	0.0011346	FALSE
lib91.g1860	lib91.g1860	1120/1188.9/1407.8	2057.7/1342.5/1747.2	1188.9	1747.2	0.55501	26319	22538	3.7188	0.9999	0.00010009	0.00020017	0.0011375	TRUE
lib91.g4544	lib91.g4544	1165.8/1107.6/1479.4	694.86/1718.5/1727.5	1165.8	1718.5	0.55946	50877	22100	3.7181	0.9999	0.00010037	0.00020073	0.00114	TRUE
lib91.g6595	lib91.g6595	1077.4/902.79/1199.2	546.32/298.14/563.02	1077.4	546.32	-0.97849	22662	20425	3.7163	0.00010107	0.9999	0.00020214	0.0011474	FALSE
lib91.g6080	lib91.g6080	864.5/1448.7/1445.4	830.45/700.46/2512.2	1445.4	830.45	-0.79882	1.6875e+05	27401	3.7153	0.00010149	0.9999	0.00020298	0.0011515	FALSE
lib91.g3047	lib91.g3047	810.21/961.91/1066.9	1864.3/1463.6/712.28	961.91	1463.6	0.60502	17014	18235	3.7151	0.9999	0.00010155	0.00020309	0.0011515	TRUE
lib91.g9967	lib91.g9967	1334/1156.2/1174.4	620.09/1081.6/594.85	1174.4	620.09	-0.92023	12910	22262	3.7148	0.00010167	0.9999	0.00020333	0.0011522	FALSE
lib91.g8608	lib91.g8608	1697.1/1341/1432.6	2044.7/628.46/2371.7	1432.6	2044.7	0.51298	39173	27157	3.7145	0.9999	0.00010179	0.00020358	0.001153	TRUE
lib91.g1897	lib91.g1897	1555.5/1819.3/1810.2	1664.9/1122.3/1114	1810.2	1122.3	-0.6893	32497	34316	3.7139	0.00010204	0.9999	0.00020408	0.0011551	FALSE
lib91.g10076	lib91.g10076	1189.2/1070.7/911.56	1220.2/1599.1/1741.7	1070.7	1599.1	0.57831	19686	20296	3.7092	0.9999	0.00010394	0.00020788	0.001176	TRUE
lib91.g3973	lib91.g3973	1211.6/1195.3/1224.9	2065.6/802.94/1773.6	1211.6	1773.6	0.54938	221.84	22968	3.7082	0.9999	0.00010437	0.00020874	0.0011802	TRUE
lib91.g1207	lib91.g1207	1775.9/1606/1572.3	3153.3/2253/1443.2	1606	2253	0.4881	14994	30445	3.7079	0.9999	0.00010447	0.00020895	0.0011807	TRUE
lib91.g2036	lib91.g2036	1220.1/943.96/912.48	2683.7/1439.9/862.64	943.96	1439.9	0.60861	38621	17894	3.7072	0.9999	0.00010478	0.00020957	0.0011836	TRUE
lib91.g5167	lib91.g5167	898.57/989.37/863.77	317.02/1382.3/1926.1	898.57	1382.3	0.62078	4727.3	17034	3.7062	0.99989	0.00010521	0.00021042	0.0011877	TRUE
lib91.g9349	lib91.g9349	1303.1/1158.3/1307.6	1283.1/720.79/714.47	1303.1	720.79	-0.85346	10498	24703	3.7052	0.00010561	0.99989	0.00021121	0.0011911	FALSE
lib91.g720	lib91.g720	956.07/1382.2/1578.7	1981.9/1994.7/1066.8	1382.2	1981.9	0.51965	1.1009e+05	26201	3.7051	0.99989	0.00010564	0.00021127	0.0011911	TRUE
lib91.g3183	lib91.g3183	1939.8/1595.4/1802	2807.4/2486.8/2097.3	1802	2486.8	0.46446	30826	34160	3.705	0.99989	0.00010568	0.00021137	0.0011911	TRUE
lib91.g519	lib91.g519	1392.6/1153/1054.9	2572.1/1700.7/1169.9	1153	1700.7	0.56034	33505	21858	3.7047	0.99989	0.00010581	0.00021163	0.0011919	TRUE
lib91.g5499	lib91.g5499	875.15/844.71/995.18	324/398.08/1435.5	875.15	398.08	-1.1345	7666.4	16590	3.7039	0.00010616	0.99989	0.00021233	0.0011951	FALSE
lib91.g2502	lib91.g2502	1164.7/910.18/817.83	1509.4/1396.7/1140.3	910.18	1396.7	0.61723	36665	17254	3.7038	0.99989	0.00010621	0.00021243	0.0011951	TRUE
lib91.g1041	lib91.g1041	1248.8/1426.5/1515.3	817.48/1861.7/516.92	1426.5	817.48	-0.80247	19722	27042	3.7035	0.00010632	0.99989	0.00021263	0.0011955	FALSE
lib91.g8917	lib91.g8917	1072.1/1464.5/1342.5	745.71/752.12/751.79	1342.5	751.79	-0.8357	44002	25450	3.703	0.00010655	0.99989	0.00021309	0.0011975	FALSE
lib91.g7548	lib91.g7548	777.2/855.27/691.02	323.01/327.78/798.98	777.2	327.78	-1.243	6761.1	14733	3.7026	0.00010672	0.99989	0.00021343	0.0011987	FALSE
lib91.g1768	lib91.g1768	1407.5/1287.1/1221.2	848.39/708.93/573.99	1287.1	708.93	-0.85953	9413.8	24400	3.7016	0.00010713	0.99989	0.00021427	0.0012027	FALSE
lib91.g6616	lib91.g6616	910.29/1173.1/1280	220.32/1738.9/621.19	1173.1	621.19	-0.91613	40253	22238	3.701	0.00010738	0.99989	0.00021476	0.0012048	FALSE
lib91.g8822	lib91.g8822	2045.2/2011.5/2429.6	2886.1/2773.9/1442.1	2045.2	2773.9	0.43947	74443	38771	3.7007	0.99989	0.00010752	0.00021504	0.0012057	TRUE
lib91.g8762	lib91.g8762	1094.5/1184.7/1098.1	895.25/2123.4/1632	1098.1	1632	0.5712	3757.5	20816	3.7004	0.99989	0.00010762	0.00021524	0.0012062	TRUE
lib91.g8786	lib91.g8786	1566.1/1351.5/1315.9	4096.4/1403.5/1943.7	1351.5	1943.7	0.52386	23658	25621	3.6994	0.99989	0.00010807	0.00021613	0.0012105	TRUE
lib91.g3251	lib91.g3251	979.49/1062.2/945.56	475.54/418.41/649.72	979.49	475.54	-1.0409	3998.3	18568	3.6983	0.00010851	0.99989	0.00021701	0.0012148	FALSE
lib91.g1843	lib91.g1843	1192.4/1407.5/1167.9	393.79/1251/636.55	1192.4	636.55	-0.90449	23430	22604	3.6972	0.00010898	0.99989	0.00021797	0.0012194	FALSE
lib91.g7775	lib91.g7775	1537.4/1659.9/1311.3	894.25/906.28/1943.7	1537.4	906.28	-0.76179	33060	29144	3.6968	0.00010918	0.99989	0.00021835	0.0012209	FALSE
lib91.g9773	lib91.g9773	1747.1/1360/1255.2	766.64/531.91/781.42	1360	766.64	-0.82615	80419	25781	3.6954	0.00010978	0.99989	0.00021957	0.001227	FALSE
lib91.g1789	lib91.g1789	1463.9/914.4/1117.4	1833.4/1505.1/1655	1117.4	1655	0.56631	80640	21182	3.6941	0.99989	0.00011033	0.00022066	0.0012325	TRUE
lib91.g8250	lib91.g8250	1142.4/1315.6/1144	600.15/321.85/715.57	1144	600.15	-0.92959	14724	21687	3.6932	0.00011071	0.99989	0.00022143	0.001236	FALSE
lib91.g6828	lib91.g6828	1172.2/1059.1/1211.1	482.52/621.69/2076.5	1172.2	621.69	-0.91386	7157.5	22221	3.693	0.00011081	0.99989	0.00022163	0.0012365	FALSE
lib91.g365	lib91.g365	1424.5/1538.4/1472.1	855.37/895.26/553.14	1472.1	855.37	-0.78254	3332.1	27906	3.6918	0.00011133	0.99989	0.00022266	0.0012415	FALSE
lib91.g4054	lib91.g4054	1154.1/1152/952.91	504.45/606.44/973.49	1152	606.44	-0.92454	19816	21838	3.6916	0.00011141	0.99989	0.00022283	0.0012418	FALSE
lib91.g8622	lib91.g8622	1302.1/1485.6/1279.1	2114.5/1882/1400.4	1302.1	1882	0.53111	17110	24683	3.6912	0.99989	0.00011159	0.00022318	0.0012431	TRUE
lib91.g7580	lib91.g7580	894.32/919.68/986.91	2009.8/462.45/1407	919.68	1407	0.61288	2581.4	17434	3.6907	0.99989	0.0001118	0.0002236	0.0012448	TRUE
lib91.g6368	lib91.g6368	1413.9/1176.3/1394	1993.9/4019/1873.4	1394	1993.9	0.51604	23899	26425	3.6903	0.99989	0.00011202	0.00022403	0.0012462	TRUE
lib91.g3126	lib91.g3126	1856.8/1861.5/1789.1	1740.6/1024/1164.5	1856.8	1164.5	-0.67268	2300	35198	3.6902	0.00011206	0.99989	0.00022411	0.0012462	FALSE
lib91.g7849	lib91.g7849	386.47/750.74/641.4	373.85/234.62/229.38	641.4	234.62	-1.447	38471	12159	3.6891	0.00011254	0.99989	0.00022507	0.0012509	FALSE
lib91.g956	lib91.g956	1493.7/1591.2/1463.8	873.31/1972.6/713.38	1493.7	873.31	-0.77365	5200.7	28316	3.6869	0.00011351	0.99989	0.00022701	0.001261	FALSE
lib91.g1057	lib91.g1057	1194.5/1318.8/1148.6	755.68/384.53/639.84	1194.5	639.84	-0.89963	8773.9	22645	3.6862	0.00011381	0.99989	0.00022763	0.0012634	FALSE
lib91.g2292	lib91.g2292	1890.8/1709.5/1535.5	584.2/2048/1045.9	1709.5	1045.9	-0.70825	31581	32406	3.6861	0.00011385	0.99989	0.0002277	0.0012634	FALSE
lib91.g5625	lib91.g5625	1305.3/1171/1210.2	2325.8/370.13/651.92	1210.2	651.92	-0.89147	5288.5	22941	3.6859	0.00011394	0.99989	0.00022788	0.0012637	FALSE
lib91.g1023	lib91.g1023	2352.9/2441.2/1949.9	1430.6/1574.5/2697.7	2352.9	1574.5	-0.5792	85096	44603	3.6855	0.00011414	0.99989	0.00022828	0.001265	FALSE
lib91.g6626	lib91.g6626	1285/1314.6/1295.7	1873.2/1410.2/2963.3	1295.7	1873.2	0.5315	235.35	24561	3.6854	0.99989	0.00011418	0.00022836	0.001265	TRUE
lib91.g8349	lib91.g8349	803.82/660.99/1036.5	348.93/553.08/204.14	803.82	348.93	-1.2016	37277	15238	3.6851	0.00011431	0.99989	0.00022862	0.0012651	FALSE
lib91.g2362	lib91.g2362	1752.4/1186.8/1429.8	589.19/1981.9/823.13	1429.8	823.13	-0.7959	81564	27105	3.6851	0.00011432	0.99989	0.00022863	0.0012651	FALSE
lib91.g4803	lib91.g4803	1070/1345.2/1208.4	1781.5/1766/1584.8	1208.4	1766	0.54703	18937	22907	3.6842	0.99989	0.0001147	0.00022941	0.0012687	TRUE
lib91.g1092	lib91.g1092	1167.9/1396.9/1617.3	1019.9/1996.3/2345.4	1396.9	1996.3	0.51478	50496	26481	3.6834	0.99988	0.00011507	0.00023013	0.001272	TRUE
lib91.g1433	lib91.g1433	882.6/948.19/872.96	2564.1/798.71/1358.7	882.6	1358.7	0.62183	2197.1	16731	3.6808	0.99988	0.00011627	0.00023254	0.0012846	TRUE
lib91.g942	lib91.g942	1117.9/977.75/993.34	488.5/531.06/347.91	993.34	488.5	-1.0224	7878.4	18830	3.679	0.00011709	0.99988	0.00023419	0.001293	FALSE
lib91.g6953	lib91.g6953	1108.3/871.11/1024.6	1537.3/1355.2/1945.9	1024.6	1537.3	0.58487	15282	19423	3.6787	0.99988	0.0001172	0.00023439	0.0012935	TRUE
lib91.g7087	lib91.g7087	1978.1/1811.9/1700	798.54/1590.6/1130.4	1811.9	1130.4	-0.68016	20081	34348	3.6771	0.00011796	0.99988	0.00023593	0.0013012	FALSE
lib91.g3084	lib91.g3084	629.21/894.34/571.56	792.56/1030.8/1751.6	629.21	1030.8	0.71122	36807	11928	3.6769	0.99988	0.00011806	0.00023611	0.0013015	TRUE
lib91.g4136	lib91.g4136	1505.4/1312.5/1262.6	1892.2/1962.5/696.91	1312.5	1892.2	0.52743	19861	24880	3.6752	0.99988	0.00011882	0.00023765	0.0013093	TRUE
lib91.g1890	lib91.g1890	1093.4/825.71/1036.5	521.4/1124.8/368.76	1036.5	521.4	-0.98993	23841	19649	3.6749	0.00011897	0.99988	0.00023794	0.0013101	FALSE
lib91.g9597	lib91.g9597	932.64/1370.5/1175.3	1723.7/2319.9/987.75	1175.3	1723.7	0.55211	48501	22280	3.6741	0.99988	0.00011933	0.00023865	0.0013134	TRUE
lib91.g6000	lib91.g6000	1042.3/974.59/882.15	623.08/2853.5/1473.9	974.59	1473.9	0.59632	6564.9	18475	3.6739	0.99988	0.00011946	0.00023891	0.001314	TRUE
lib91.g9783	lib91.g9783	1006.1/1147.8/990.58	1923.1/628.46/1513.5	1006.1	1513.5	0.58859	10152	19072	3.6737	0.99988	0.00011952	0.00023904	0.001314	TRUE
lib91.g7293	lib91.g7293	1086/1310.4/910.64	1613/2062.4/671.67	1086	1613	0.57038	40547	20586	3.6736	0.99988	0.00011958	0.00023916	0.001314	TRUE
lib91.g690	lib91.g690	1203.1/1440.2/1298.4	1695.8/406.55/722.16	1298.4	722.16	-0.84548	14602	24614	3.6731	0.00011983	0.99988	0.00023965	0.001316	FALSE
lib91.g1549	lib91.g1549	1150.9/1368.4/1323.2	1987.9/1904.9/892.27	1323.2	1904.9	0.5253	15870	25084	3.6725	0.99988	0.0001201	0.0002402	0.0013183	TRUE
lib91.g9599	lib91.g9599	913.48/1093.9/1025.5	1022.9/197.35/513.63	1025.5	513.63	-0.99612	8613.7	19440	3.6712	0.0001207	0.99988	0.0002414	0.0013242	FALSE
lib91.g5439	lib91.g5439	1955.8/1643/1635.7	469.56/995.21/1379.6	1643	995.21	-0.72266	48954	31145	3.6704	0.00012108	0.99988	0.00024216	0.0013276	FALSE
lib91.g6360	lib91.g6360	2050.5/1563.8/1643.9	1248.2/913.9/996.53	1643.9	996.53	-0.72159	85879	31163	3.6673	0.00012257	0.99988	0.00024513	0.0013432	FALSE
lib91.g3029	lib91.g3029	1295.7/1232.2/1191.8	671.93/933.38/503.75	1232.2	671.93	-0.8739	2830.3	23359	3.666	0.00012321	0.99988	0.00024642	0.0013495	FALSE
lib91.g4869	lib91.g4869	1566.1/1639.8/1692.6	1469.5/2454.6/2286.1	1639.8	2286.1	0.47912	4110	31085	3.6657	0.99988	0.00012332	0.00024664	0.00135	TRUE
lib91.g6166	lib91.g6166	1904.7/1617.6/1816.7	2119.5/2496.9/4543.7	1816.7	2496.9	0.45863	23684	34438	3.6655	0.99988	0.00012341	0.00024681	0.0013502	TRUE
lib91.g1582	lib91.g1582	1554.4/1386.4/1287.4	889.26/608.14/792.4	1386.4	792.4	-0.80625	19016	26281	3.664	0.00012417	0.99988	0.00024833	0.0013578	FALSE
lib91.g4225	lib91.g4225	1193.5/1133/1171.6	1740.6/541.22/1717.6	1171.6	1717.6	0.55151	985.78	22210	3.6636	0.99988	0.00012435	0.0002487	0.001359	TRUE
lib91.g8691	lib91.g8691	998.65/1616.6/1302.1	726.76/1210.3/605.82	1302.1	726.76	-0.8404	95485	24683	3.662	0.00012515	0.99987	0.0002503	0.001367	FALSE
lib91.g5634	lib91.g5634	1106.2/1181.5/1035.6	2257.1/1054.5/1636.4	1106.2	1636.4	0.56449	5329.7	20970	3.6613	0.99987	0.00012545	0.0002509	0.0013696	TRUE
lib91.g5177	lib91.g5177	1646/1746.4/1675.2	2992.8/2327.5/1287.4	1675.2	2327.5	0.47425	2966.2	31756	3.6608	0.99987	0.00012574	0.00025148	0.001372	TRUE
lib91.g6107	lib91.g6107	984.81/1217.4/1119.2	1789.5/586.11/583.87	1119.2	586.11	-0.93208	13857	21217	3.66	0.00012611	0.99987	0.00025223	0.0013754	FALSE
lib91.g93	lib91.g93	914.54/881.67/1014.5	432.67/423.49/1107.4	914.54	432.67	-1.078	5533.5	17337	3.6597	0.00012623	0.99987	0.00025247	0.0013759	FALSE
lib91.g2645	lib91.g2645	1387.3/1590.2/1836	955.06/774.15/1179.8	1590.2	955.06	-0.73491	50798	30144	3.658	0.00012709	0.99987	0.00025419	0.0013839	FALSE
lib91.g9789	lib91.g9789	1143.4/1081.2/834.37	541.33/619.99/557.53	1081.2	557.53	-0.9543	32406	20497	3.658	0.00012711	0.99987	0.00025421	0.0013839	FALSE
lib91.g3273	lib91.g3273	1480.9/1154.1/1331.5	1014.9/750.43/729.84	1331.5	750.43	-0.82642	26904	25241	3.6574	0.00012738	0.99987	0.00025477	0.0013862	FALSE
lib91.g7144	lib91.g7144	1306.3/1309.3/1104.5	623.08/981.66/730.94	1306.3	730.94	-0.83684	20368	24764	3.6565	0.00012786	0.99987	0.00025571	0.0013906	FALSE
lib91.g7969	lib91.g7969	1047.6/901.73/885.83	1039.8/1379.7/2117.1	901.73	1379.7	0.61308	10769	17094	3.6561	0.99987	0.00012804	0.00025607	0.0013918	TRUE
lib91.g8540	lib91.g8540	1992/1922.8/1757	2726.6/946.08/1224.8	1922.8	1224.8	-0.6502	16143	36449	3.6558	0.00012818	0.99987	0.00025636	0.0013926	FALSE
lib91.g6225	lib91.g6225	1394.7/1348.4/1213.9	1709.7/763.98/640.94	1348.4	763.98	-0.81879	10118	25561	3.6552	0.00012847	0.99987	0.00025695	0.0013951	FALSE
lib91.g281	lib91.g281	1708.8/1764.4/1660.5	3915/2366.5/1559.6	1708.8	2366.5	0.46954	2713.4	32393	3.6543	0.99987	0.00012895	0.00025789	0.0013995	TRUE
lib91.g3219	lib91.g3219	1339.3/1376.9/1349	764.65/1051.1/298.52	1349	764.65	-0.81816	436.05	25572	3.6539	0.00012912	0.99987	0.00025824	0.0014006	FALSE
lib91.g9809	lib91.g9809	1556.5/1206.9/1336.1	1917.1/2850.1/817.64	1336.1	1917.1	0.52058	32645	25328	3.6508	0.99987	0.00013073	0.00026146	0.0014173	TRUE
lib91.g6415	lib91.g6415	1255.2/1479.3/1359.1	773.62/506.5/1164.5	1359.1	773.62	-0.81211	12619	25763	3.6474	0.00013245	0.99987	0.0002649	0.0014352	FALSE
lib91.g1984	lib91.g1984	1170.1/889.06/944.64	1432.6/1512.7/595.94	944.64	1432.6	0.60028	26953	17907	3.6464	0.99987	0.00013296	0.00026593	0.00144	TRUE
lib91.g7653	lib91.g7653	869.83/742.29/892.26	164.49/1151.1/401.69	869.83	401.69	-1.1127	8384.5	16489	3.6457	0.00013334	0.99987	0.00026668	0.0014433	FALSE
lib91.g7944	lib91.g7944	1185/1266/1040.2	667.94/638.63/502.66	1185	638.63	-0.89076	13762	22463	3.6453	0.00013356	0.99987	0.00026713	0.0014449	FALSE
lib91.g9243	lib91.g9243	1429.8/1638.7/1666	2281/2363.9/1422.4	1638.7	2281	0.47682	22191	31065	3.6439	0.99987	0.00013429	0.00026857	0.001452	TRUE
lib91.g8506	lib91.g8506	1240.3/1385.3/1114.6	681.9/448.06/848.37	1240.3	681.9	-0.86214	18412	23513	3.6418	0.00013537	0.99986	0.00027073	0.0014628	FALSE
lib91.g526	lib91.g526	709.06/758.13/967.61	311.04/1279.8/321.57	758.13	321.57	-1.2347	23145	14372	3.6416	0.00013548	0.99986	0.00027096	0.0014633	FALSE
lib91.g225	lib91.g225	1213.7/1254.4/1144	296.09/661.5/895.56	1213.7	661.5	-0.87463	3254.7	23008	3.6406	0.00013602	0.99986	0.00027203	0.0014683	FALSE
lib91.g8967	lib91.g8967	1307.4/908.06/1060.4	503.45/986.74/544.36	1060.4	544.36	-0.96071	42107	20102	3.6398	0.00013642	0.99986	0.00027284	0.0014718	FALSE
lib91.g9848	lib91.g9848	1235/1374.8/1263.5	610.12/863.93/700.21	1263.5	700.21	-0.85065	6596.3	23952	3.6397	0.00013648	0.99986	0.00027297	0.0014718	FALSE
lib91.g4547	lib91.g4547	1240.3/2023.1/1439.9	1839.3/2041.2/2338.8	1439.9	2041.2	0.50315	1.8995e+05	27296	3.6395	0.99986	0.00013657	0.00027313	0.0014719	TRUE
lib91.g7957	lib91.g7957	1791.8/1735.9/1455.5	3291.9/2155.6/2395.8	1735.9	2395.8	0.46464	40858	32907	3.6381	0.99986	0.0001373	0.0002746	0.0014786	TRUE
lib91.g7158	lib91.g7158	1542.7/1732.7/1711	1249.2/5893.3/2366.2	1711	2366.2	0.4675	14400	32435	3.6381	0.99986	0.00013734	0.00027467	0.0014786	TRUE
lib91.g1834	lib91.g1834	1183.9/1082.3/1167.9	478.53/626.77/1702.2	1167.9	626.77	-0.89688	3795.1	22140	3.6369	0.00013795	0.99986	0.00027589	0.0014844	FALSE
lib91.g818	lib91.g818	1210.5/1099.2/1045.7	574.23/393/909.83	1099.2	574.23	-0.93552	7627.4	20837	3.6366	0.00013811	0.99986	0.00027622	0.0014854	FALSE
lib91.g7804	lib91.g7804	621.76/826.76/878.48	2331.8/376.06/1281.9	826.76	1281.9	0.6321	22350	15673	3.6354	0.99986	0.00013876	0.00027751	0.0014911	TRUE
lib91.g1926	lib91.g1926	876.22/1128.7/1235.9	3383.6/811.41/1660.5	1128.7	1660.5	0.55651	37630	21397	3.6354	0.99986	0.00013879	0.00027757	0.0014911	TRUE
lib91.g1928	lib91.g1928	1654.5/1315.6/1160.6	741.72/546.31/1269.8	1315.6	741.72	-0.82597	69429	24940	3.6341	0.00013946	0.99986	0.00027891	0.0014974	FALSE
lib91.g6834	lib91.g6834	937.97/1201.6/1173.4	2075.6/1113.8/1715.4	1173.4	1715.4	0.5474	28122	22245	3.6337	0.99986	0.0001397	0.0002794	0.0014993	TRUE
lib91.g8687	lib91.g8687	1402.2/1706.3/1469.3	855.37/863.08/1581.5	1469.3	863.08	-0.76691	30337	27854	3.6326	0.00014031	0.99986	0.00028062	0.001505	FALSE
lib91.g2590	lib91.g2590	1290.4/880.61/1123.8	1653.9/2513/662.89	1123.8	1653.9	0.55705	43445	21304	3.6318	0.99986	0.00014075	0.0002815	0.0015089	TRUE
lib91.g3278	lib91.g3278	359.86/475.15/479.67	56.825/1022.3/130.6	475.15	130.6	-1.8552	6656.6	9007.3	3.6309	0.00014123	0.99986	0.00028245	0.0015132	FALSE
lib91.g3248	lib91.g3248	1117.9/1131.9/1094.4	1337.9/589.5/353.4	1117.9	589.5	-0.92206	373.8	21192	3.6297	0.00014186	0.99986	0.00028372	0.0015193	FALSE
lib91.g6204	lib91.g6204	1345.7/1323/1395.8	1276.1/626.77/766.06	1345.7	766.06	-0.81206	1512.2	25511	3.6293	0.00014209	0.99986	0.00028419	0.0015209	FALSE
lib91.g1138	lib91.g1138	923.06/820.43/670.8	367.87/311.69/610.21	820.43	367.87	-1.155	16461	15553	3.6289	0.00014233	0.99986	0.00028465	0.0015223	FALSE
lib91.g1736	lib91.g1736	1101.9/1352.6/1281	696.86/1846.4/1883.3	1281	1846.4	0.52717	18592	24283	3.6288	0.99986	0.00014237	0.00028474	0.0015223	TRUE
lib91.g5960	lib91.g5960	1438.4/849.99/1111	1711.7/1173.1/1637.5	1111	1637.5	0.55925	87647	21060	3.6281	0.99986	0.00014275	0.00028551	0.0015256	TRUE
lib91.g6063	lib91.g6063	1696/2147.7/2004.1	1884.2/2711.2/3018.1	2004.1	2711.2	0.43576	57775	37992	3.6276	0.99986	0.00014305	0.00028611	0.001528	TRUE
lib91.g2681	lib91.g2681	1246.7/1273.4/1127.5	1907.1/1186.6/1804.3	1246.7	1804.3	0.53294	7462.5	23634	3.6269	0.99986	0.00014341	0.00028681	0.0015309	TRUE
lib91.g4598	lib91.g4598	942.22/766.58/695.61	149.54/329.48/1079.9	766.58	329.48	-1.2158	17944	14532	3.6259	0.00014396	0.99986	0.00028792	0.001536	FALSE
lib91.g2779	lib91.g2779	2268.8/2149.8/2374.5	2666.8/3020.4/6128.5	2268.8	3020.4	0.41264	12663	43009	3.624	0.99985	0.00014505	0.0002901	0.0015469	TRUE
lib91.g493	lib91.g493	1039.1/635.65/660.69	255.21/528.52/142.68	660.69	255.21	-1.3688	71912	12525	3.6232	0.00014551	0.99985	0.00029102	0.001551	FALSE
lib91.g126	lib91.g126	1574.6/1494.1/1568.6	3935.9/1120.6/2192.8	1568.6	2192.8	0.48306	2792.9	29735	3.62	0.99985	0.00014728	0.00029455	0.0015689	TRUE
lib91.g1599	lib91.g1599	1078.5/1126.6/966.69	1596.1/2455.4/606.92	1078.5	1596.1	0.56508	7409.2	20445	3.6199	0.99985	0.00014738	0.00029476	0.0015692	TRUE
lib91.g1848	lib91.g1848	1647/1424.4/1273.6	2018.8/612.37/2082	1424.4	2018.8	0.50284	36152	27002	3.6172	0.99985	0.00014888	0.00029775	0.0015843	TRUE
lib91.g8536	lib91.g8536	1429.8/1409.6/963.93	818.48/1164.6/542.17	1409.6	818.48	-0.78354	99519	26722	3.6162	0.00014948	0.99985	0.00029897	0.0015894	FALSE
lib91.g9312	lib91.g9312	926.26/894.34/655.18	140.57/423.49/1099.7	894.34	423.49	-1.0767	29107	16954	3.6161	0.00014951	0.99985	0.00029903	0.0015894	FALSE
lib91.g4193	lib91.g4193	739.94/743.35/786.59	259.2/314.23/397.3	743.35	314.23	-1.2396	940.61	14091	3.6149	0.00015024	0.99985	0.00030047	0.0015963	FALSE
lib91.g5195	lib91.g5195	1252/1110.8/1121.1	1647.9/2931.4/1317	1121.1	1647.9	0.55537	8629.8	21252	3.6141	0.99985	0.0001507	0.0003014	0.0016003	TRUE
lib91.g7399	lib91.g7399	1263.8/1679.9/1542.8	4002.7/2160.7/1324.7	1542.8	2160.7	0.48561	48341	29247	3.6126	0.99985	0.00015159	0.00030317	0.0016089	TRUE
lib91.g5262	lib91.g5262	1148.8/1152/839.88	902.22/615.76/280.96	1148.8	615.76	-0.89856	47711	21777	3.6119	0.00015197	0.99985	0.00030395	0.0016122	FALSE
lib91.g10068	lib91.g10068	1362.8/1346.3/1562.1	486.5/2440.2/782.52	1362.8	782.52	-0.79955	20012	25834	3.6101	0.00015303	0.99985	0.00030607	0.0016226	FALSE
lib91.g1900	lib91.g1900	998.65/823.59/855.5	395.78/773.3/389.61	855.5	395.78	-1.1101	10755	16218	3.61	0.00015313	0.99985	0.00030625	0.0016227	FALSE
lib91.g6981	lib91.g6981	1685.4/1894.3/1733.1	1547.2/860.54/1078.8	1733.1	1078.8	-0.68333	14131	32853	3.6094	0.00015347	0.99985	0.00030694	0.0016249	FALSE
lib91.g4856	lib91.g4856	1696/1460.3/1615.4	2370.7/2247.1/1120.6	1615.4	2247.1	0.47586	15280	30623	3.6093	0.99985	0.0001535	0.00030699	0.0016249	TRUE
lib91.g3745	lib91.g3745	1385.1/1526.8/1503.3	1962/2112.4/2139	1503.3	2112.4	0.49043	7262.4	28498	3.6078	0.99985	0.00015439	0.00030878	0.0016333	TRUE
lib91.g5818	lib91.g5818	1589.5/1707.4/1621.9	750.69/989.28/1754.9	1621.9	989.28	-0.71264	4177.9	30745	3.6077	0.00015445	0.99985	0.00030889	0.0016333	FALSE
lib91.g1231	lib91.g1231	1818.4/1840.4/1631.1	2862.2/1223.9/2488	1818.4	2488	0.45209	17797	34472	3.6065	0.99984	0.00015519	0.00031038	0.0016403	TRUE
lib91.g3151	lib91.g3151	1182.8/1134/1242.4	1150.5/1722.8/3990.5	1182.8	1722.8	0.5421	2963	22423	3.6057	0.99984	0.00015563	0.00031126	0.0016441	TRUE
lib91.g4545	lib91.g4545	935.84/1004.2/1162.4	2827.3/1055.3/1501.4	1004.2	1501.4	0.57984	14858	19035	3.604	0.99984	0.00015671	0.00031341	0.0016546	TRUE
lib91.g1836	lib91.g1836	1087/1033.7/1022.7	529.37/500.57/868.12	1033.7	529.37	-0.96416	1480.8	19596	3.6028	0.00015738	0.99984	0.00031476	0.0016608	FALSE
lib91.g3150	lib91.g3150	1571.4/1496.2/1436.3	2706.7/2102.2/1553	1496.2	2102.2	0.49034	4627.4	28363	3.5985	0.99984	0.00016006	0.00032012	0.0016882	TRUE
lib91.g6952	lib91.g6952	1487.3/1506.8/1409.6	1355.8/883.41/811.05	1487.3	883.41	-0.75091	3209.3	28195	3.5966	0.00016118	0.99984	0.00032235	0.0016991	FALSE
lib91.g3506	lib91.g3506	1328.7/1407.5/1031.9	834.43/702.15/758.37	1328.7	758.37	-0.80821	47139	25188	3.5936	0.00016309	0.99984	0.00032618	0.001718	FALSE
lib91.g5744	lib91.g5744	420.54/473.04/501.72	913.19/99.944/132.8	473.04	132.8	-1.8249	1789.4	8967.3	3.5935	0.00016316	0.99984	0.00032632	0.001718	FALSE
lib91.g3890	lib91.g3890	1057.2/965.08/980.47	435.66/1428.9/490.58	980.47	490.58	-0.99751	3062.5	18587	3.5933	0.00016323	0.99984	0.00032645	0.001718	FALSE
lib91.g4527	lib91.g4527	1578.9/1448.7/1385.7	853.37/2109/747.4	1448.7	853.37	-0.76279	10460	27462	3.5923	0.00016389	0.99984	0.00032778	0.0017241	FALSE
lib91.g2671	lib91.g2671	937.97/966.14/956.58	5727.4/969.8/1439.9	956.58	1439.9	0.58952	218.94	18134	3.5893	0.99983	0.00016578	0.00033156	0.0017431	TRUE
lib91.g6650	lib91.g6650	1277.6/1480.4/1529.1	2081.6/1107/2186.2	1480.4	2081.6	0.49146	21743	28063	3.5891	0.99983	0.00016593	0.00033185	0.0017437	TRUE
lib91.g8272	lib91.g8272	867.7/914.4/757.18	1327.9/826.66/1750.5	867.7	1327.9	0.61332	7197.7	16449	3.5884	0.99983	0.00016639	0.00033277	0.0017476	TRUE
lib91.g9522	lib91.g9522	959.26/935.52/1026.4	475.54/282.05/678.26	959.26	475.54	-1.0108	2537.1	18184	3.5871	0.00016717	0.99983	0.00033434	0.001755	FALSE
lib91.g4701	lib91.g4701	1813.1/1569.1/1789.1	1128.5/988.43/1601.3	1789.1	1128.5	-0.66433	24502	33916	3.587	0.00016727	0.99983	0.00033454	0.0017551	FALSE
lib91.g7365	lib91.g7365	1276.5/1138.2/1139.4	520.4/612.37/1411.4	1139.4	612.37	-0.89476	9396.6	21600	3.5863	0.00016772	0.99983	0.00033544	0.0017589	FALSE
lib91.g6358	lib91.g6358	848.53/1063.3/608.32	992.95/393.85/353.4	848.53	393.85	-1.1054	51910	16085	3.585	0.00016851	0.99983	0.00033701	0.0017663	FALSE
lib91.g577	lib91.g577	942.22/1027.4/855.5	350.92/841.9/463.15	942.22	463.15	-1.023	7386	17861	3.5847	0.00016876	0.99983	0.00033752	0.001768	FALSE
lib91.g9723	lib91.g9723	1057.2/1176.3/1055.8	336.96/6266.9/549.85	1057.2	549.85	-0.9419	7087.7	20041	3.5839	0.00016926	0.99983	0.00033852	0.0017723	FALSE
lib91.g787	lib91.g787	1689.6/1522.6/1501.5	2131.4/1622/4658.9	1522.6	2131.4	0.48503	14171	28863	3.5837	0.99983	0.00016935	0.0003387	0.0017724	TRUE
lib91.g6347	lib91.g6347	917.74/1036.9/1042	1539.3/557.32/1712.1	1036.9	1539.3	0.56953	7111.1	19656	3.5833	0.99983	0.00016962	0.00033924	0.0017743	TRUE
lib91.g5815	lib91.g5815	1635.3/1634.5/1545.6	361.89/2822.2/2265.2	1634.5	2265.2	0.47056	3953.1	30985	3.5832	0.99983	0.00016973	0.00033945	0.0017745	TRUE
lib91.g1609	lib91.g1609	1447.9/1753.8/1810.2	3034.7/2407.1/1656.1	1753.8	2407.1	0.45658	48377	33247	3.5829	0.99983	0.00016987	0.00033974	0.0017751	TRUE
lib91.g1161	lib91.g1161	1245.7/1242.8/1100.9	692.87/1030.8/595.94	1242.8	692.87	-0.842	10076	23559	3.5827	0.00017001	0.99983	0.00034001	0.0017755	FALSE
lib91.g7371	lib91.g7371	869.83/893.28/1020	639.03/1359.4/1382.9	893.28	1359.4	0.60524	8302.2	16934	3.5821	0.99983	0.00017045	0.0003409	0.0017793	TRUE
lib91.g1787	lib91.g1787	1586.3/1584.9/1343.4	964.03/1024.9/510.34	1584.9	964.03	-0.71664	29149	30044	3.5819	0.00017057	0.99983	0.00034115	0.0017796	FALSE
lib91.g2190	lib91.g2190	1720.5/1732.7/1861.7	1016.9/2884.8/2381.6	1732.7	2381.6	0.45866	8394.3	32847	3.5802	0.99983	0.00017165	0.00034329	0.0017899	TRUE
lib91.g1842	lib91.g1842	873.02/1097.1/1045.7	900.23/1827.8/1549.7	1045.7	1549.7	0.56702	16230	19823	3.5794	0.99983	0.00017222	0.00034444	0.001795	TRUE
lib91.g475	lib91.g475	1105.1/961.91/1022.7	524.39/487.86/1070.1	1022.7	524.39	-0.9624	5242.8	19388	3.5791	0.00017238	0.99983	0.00034476	0.0017957	FALSE
lib91.g1685	lib91.g1685	941.16/986.2/1284.6	1475.5/370.13/2258.7	986.2	1475.5	0.58073	45545	18695	3.5783	0.99983	0.00017292	0.00034585	0.0018004	TRUE
lib91.g8602	lib91.g8602	1303.1/1196.3/1373.8	2243.1/680.13/740.81	1303.1	740.81	-0.81397	8199.3	24703	3.5778	0.00017326	0.99983	0.00034652	0.001803	FALSE
lib91.g2715	lib91.g2715	1100.9/1051.7/906.04	2952.9/1556.8/1008.6	1051.7	1556.8	0.56543	11813	19936	3.5773	0.99983	0.00017359	0.00034718	0.0018047	TRUE
lib91.g1180	lib91.g1180	1092.3/1356.8/1141.3	615.11/2256.4/545.46	1141.3	615.11	-0.89067	24425	21635	3.5773	0.0001736	0.99983	0.00034719	0.0018047	FALSE
lib91.g5337	lib91.g5337	3688/3087.4/3435.8	2407.6/3948.7/2523.2	3435.8	2523.2	-0.44526	92483	65131	3.576	0.00017442	0.99983	0.00034883	0.0018123	FALSE
lib91.g9714	lib91.g9714	1072.1/1395.9/1416	751.69/836.82/814.35	1395.9	814.35	-0.77673	52617	26461	3.575	0.00017514	0.99982	0.00035027	0.0018188	FALSE
lib91.g5204	lib91.g5204	1074.2/1088.6/975.88	876.3/145.68/564.12	1074.2	564.12	-0.92804	4941	20364	3.5747	0.00017529	0.99982	0.00035057	0.0018194	FALSE
lib91.g7600	lib91.g7600	1226.5/1253.3/1376.5	1419.6/559.01/702.4	1253.3	702.4	-0.83451	7947.6	23759	3.5743	0.00017561	0.99982	0.00035121	0.0018218	FALSE
lib91.g2420	lib91.g2420	1369.2/1120.3/1416	649/793.63/1983.2	1369.2	793.63	-0.78599	32064	25955	3.5724	0.00017687	0.99982	0.00035374	0.001834	FALSE
lib91.g1571	lib91.g1571	931.58/1279.7/1300.3	2072.6/737.73/1836.1	1279.7	1836.1	0.52047	60818	24260	3.5722	0.99982	0.00017701	0.00035402	0.0018345	TRUE
lib91.g4781	lib91.g4781	1206.3/1183.7/1213.9	478.53/1517/666.18	1206.3	666.18	-0.85558	284.59	22867	3.5715	0.00017746	0.99982	0.00035492	0.0018382	FALSE
lib91.g1060	lib91.g1060	1880.2/1814/1930.6	2554.1/2895.8/2344.3	1880.2	2554.1	0.44176	3461.3	35642	3.5698	0.99982	0.00017862	0.00035724	0.0018493	TRUE
lib91.g7300	lib91.g7300	1573.6/1116.1/1448.2	3102.5/2039.5/1760.4	1448.2	2039.5	0.4937	63012	27453	3.569	0.99982	0.00017918	0.00035836	0.0018541	TRUE
lib91.g5292	lib91.g5292	1228.6/979.87/1170.7	639.03/630.16/1156.8	1170.7	639.03	-0.87237	19885	22192	3.5688	0.00017928	0.99982	0.00035856	0.0018542	FALSE
lib91.g4302	lib91.g4302	1127.5/1161.5/1071.4	1144.5/1649.1/3381.4	1127.5	1649.1	0.54816	2147.7	21373	3.5679	0.99982	0.00017995	0.0003599	0.0018602	TRUE
lib91.g2515	lib91.g2515	1550.1/1593.3/1614.5	558.28/2213.2/2392.6	1593.3	2213.2	0.47381	1157.1	30204	3.5665	0.99982	0.00018088	0.00036176	0.0018685	TRUE
lib91.g2440	lib91.g2440	498.26/790.86/737.88	193.4/708.93/316.08	737.88	316.08	-1.2205	30113	13988	3.5664	0.00018094	0.99982	0.00036188	0.0018685	FALSE
lib91.g781	lib91.g781	1180.7/1003.1/954.75	923.16/166.86/511.44	1003.1	511.44	-0.97045	16942	19015	3.5654	0.00018164	0.99982	0.00036327	0.0018747	FALSE
lib91.g2518	lib91.g2518	1242.5/924.96/1217.6	675.92/629.31/929.58	1217.6	675.92	-0.84811	43116	23081	3.5652	0.00018182	0.99982	0.00036363	0.0018757	FALSE
lib91.g2449	lib91.g2449	924.13/632.48/864.69	157.52/893.57/408.27	864.69	408.27	-1.0808	28728	16392	3.5649	0.00018196	0.99982	0.00036393	0.0018762	FALSE
lib91.g7302	lib91.g7302	1277.6/1223.8/1285.6	1832.4/1140/3471.4	1277.6	1832.4	0.51993	1479.8	24219	3.5648	0.99982	0.00018207	0.00036414	0.0018764	TRUE
lib91.g7889	lib91.g7889	963.52/1235.4/1213	552.3/1662.6/672.77	1213	672.77	-0.84939	31362	22994	3.5624	0.00018375	0.99982	0.0003675	0.0018927	FALSE
lib91.g8899	lib91.g8899	810.21/799.31/925.34	285.12/1745.6/368.76	810.21	368.76	-1.1335	6687.2	15359	3.562	0.000184	0.99982	0.00036799	0.0018943	FALSE
lib91.g2736	lib91.g2736	1282.9/1346.3/1163.3	766.64/1932.8/1838.3	1282.9	1838.3	0.51862	9155.7	24320	3.5614	0.99982	0.00018441	0.00036883	0.0018976	TRUE
lib91.g7676	lib91.g7676	926.26/1213.2/1030.1	1096.6/2446.9/1527.7	1030.1	1527.7	0.56815	22158	19527	3.5611	0.99982	0.00018465	0.0003693	0.0018991	TRUE
lib91.g3935	lib91.g3935	2310.3/2066.4/1794.6	1266.1/1727.9/1362	2066.4	1362	-0.60101	66677	39172	3.5589	0.0001862	0.99981	0.0003724	0.001914	FALSE
lib91.g19	lib91.g19	651.57/795.08/806.8	311.04/358.28/526.8	795.08	358.28	-1.1478	10366	15072	3.558	0.00018686	0.99981	0.00037372	0.0019198	FALSE
lib91.g4647	lib91.g4647	943.29/949.24/1050.3	605.14/1426.3/1532.1	949.24	1426.3	0.58694	5125	17995	3.5565	0.99981	0.00018792	0.00037584	0.0019298	TRUE
lib91.g3772	lib91.g3772	1249.9/1009.4/1300.3	754.68/703/663.99	1249.9	703	-0.82934	30183	23694	3.553	0.00019042	0.99981	0.00038084	0.0019545	FALSE
lib91.g8743	lib91.g8743	1232.9/1086.5/1327.8	439.65/2142/690.33	1232.9	690.33	-0.83575	15219	23371	3.5489	0.0001934	0.99981	0.00038681	0.0019841	FALSE
lib91.g1924	lib91.g1924	1054/864.77/1207.4	1555.2/1849.8/1107.4	1054	1555.2	0.56078	29677	19981	3.5457	0.9998	0.00019576	0.00039151	0.0020072	TRUE
lib91.g3010	lib91.g3010	520.62/660.99/705.72	193.4/264.26/535.58	660.99	264.26	-1.3194	10852	12530	3.5442	0.00019693	0.9998	0.00039386	0.0020182	FALSE
lib91.g3524	lib91.g3524	1271.2/1187.9/1181.7	657.98/1719.4/2217	1187.9	1719.4	0.53313	3490.9	22518	3.542	0.9998	0.00019859	0.00039718	0.0020333	TRUE
lib91.g3751	lib91.g3751	1240.3/1474/1169.8	2533.2/692.84/1783.4	1240.3	1783.4	0.52359	29795	23513	3.5419	0.9998	0.00019861	0.00039722	0.0020333	TRUE
lib91.g1458	lib91.g1458	1534.2/1256.5/1269	719.79/1716/542.17	1269	719.79	-0.8172	35234	24056	3.5411	0.00019924	0.9998	0.00039848	0.0020382	FALSE
lib91.g4403	lib91.g4403	1821.6/1569.1/1578.7	2191.3/1270.5/2324.5	1578.7	2191.3	0.47278	29559	29927	3.541	0.9998	0.00019928	0.00039856	0.0020382	TRUE
lib91.g3242	lib91.g3242	1537.4/1316.7/1444.5	926.15/3114.4/2030.4	1444.5	2030.4	0.49087	12480	27383	3.5404	0.9998	0.00019979	0.00039957	0.0020423	TRUE
lib91.g3621	lib91.g3621	1490.5/1291.4/1264.4	1594.1/2052.2/1844.9	1291.4	1844.9	0.51433	20198	24480	3.538	0.9998	0.00020162	0.00040323	0.0020594	TRUE
lib91.g1143	lib91.g1143	1385.1/1032.7/1214.8	677.91/511.58/1228.1	1214.8	677.91	-0.8406	31093	23029	3.5379	0.00020166	0.9998	0.00040333	0.0020594	FALSE
lib91.g3858	lib91.g3858	1419.2/1119.2/1193.7	1725.7/2137.8/1150.2	1193.7	1725.7	0.53141	28201	22628	3.5368	0.9998	0.00020248	0.00040497	0.0020667	TRUE
lib91.g7594	lib91.g7594	883.67/749.68/796.69	191.41/505.65/362.18	796.69	362.18	-1.1352	4887.4	15103	3.5357	0.00020332	0.9998	0.00040664	0.0020742	FALSE
lib91.g8756	lib91.g8756	945.42/1182.6/1105.4	492.48/1051.1/593.75	1105.4	593.75	-0.89558	15780	20956	3.5348	0.00020406	0.9998	0.00040811	0.0020807	FALSE
lib91.g4496	lib91.g4496	1932.4/1989.3/1541	3105.4/2608.7/2411.2	1932.4	2608.7	0.43278	78199	36631	3.5339	0.9998	0.00020475	0.00040951	0.0020867	TRUE
lib91.g1623	lib91.g1623	853.86/708.5/546.75	2284/1118/400.59	708.5	1118	0.65736	23646	13431	3.5337	0.9998	0.00020493	0.00040986	0.0020875	TRUE
lib91.g8197	lib91.g8197	1541.6/1163.6/1334.3	860.35/772.45/451.07	1334.3	772.45	-0.78773	36065	25293	3.5325	0.00020582	0.99979	0.00041165	0.0020955	FALSE
lib91.g6492	lib91.g6492	1161.5/1165.7/1190.9	1690.8/3016.1/1017.4	1165.7	1690.8	0.53612	326.23	22098	3.5324	0.99979	0.00020594	0.00041188	0.0020957	TRUE
lib91.g4172	lib91.g4172	1704.5/1456.1/1303	869.33/779.23/1028.4	1456.1	869.33	-0.74344	42578	27602	3.5316	0.00020649	0.99979	0.00041298	0.0021002	FALSE
lib91.g8007	lib91.g8007	1296.8/1100.2/1325.1	1431.6/2418.1/1850.4	1296.8	1850.4	0.51259	19711	24582	3.5311	0.99979	0.00020691	0.00041382	0.0021034	TRUE
lib91.g6687	lib91.g6687	689.9/744.4/485.18	286.12/254.94/602.53	689.9	286.12	-1.2668	22440	13078	3.5308	0.00020717	0.99979	0.00041433	0.002105	FALSE
lib91.g8508	lib91.g8508	893.25/882.72/947.39	2206.2/1352.6/1119.5	893.25	1352.6	0.59809	1521.2	16933	3.5303	0.99979	0.00020755	0.0004151	0.0021078	TRUE
lib91.g3255	lib91.g3255	982.68/787.69/827.02	2364.7/1268.8/909.83	827.02	1268.8	0.61685	12889	15678	3.5282	0.99979	0.00020918	0.00041835	0.0021233	TRUE
lib91.g7269	lib91.g7269	1077.4/1224.8/963.02	573.24/412.48/617.89	1077.4	573.24	-0.90923	17409	20425	3.528	0.00020937	0.99979	0.00041875	0.0021242	FALSE
lib91.g4824	lib91.g4824	1058.3/752.85/931.77	931.14/404.86/463.15	931.77	463.15	-1.0069	24008	17663	3.5261	0.00021089	0.99979	0.00042179	0.0021385	FALSE
lib91.g6995	lib91.g6995	1538.4/1652.5/1643.9	1242.2/3090.7/2266.3	1643.9	2266.3	0.46298	5600.6	31163	3.5258	0.99979	0.00021109	0.00042219	0.0021395	TRUE
lib91.g1394	lib91.g1394	1286.1/1534.2/1454.6	833.44/1479.7/869.22	1454.6	869.22	-0.74219	17366	27575	3.5253	0.00021147	0.99979	0.00042294	0.0021422	FALSE
lib91.g3275	lib91.g3275	1667.3/1454/1454.6	2039.7/1002.8/2431	1454.6	2039.7	0.48744	22606	27575	3.5234	0.99979	0.00021299	0.00042598	0.0021565	TRUE
[truncated: 8,117 more rows]
