# Supplementary material for: A Conserved Enhancer Locus in Extrachromosomal DNA and Homogeneously Staining Regions Activates MYC Transcription in Group 3 Medulloblastoma
Source: Cancer Res. 2026 Apr 22;86(13):3160–78. doi: 10.1158/0008-5472.CAN-25-4691 (PMC13202998; doi:10.1158/0008-5472.CAN-25-4691)
Supplement: Supplementary Table S5 — List of DNA qPCR primers. [file can-25-4691_supplementary_table_s5_suppst5.xlsx]

## Sheet: ST5 DNA qPCR Primers
Supplementary Table S5: List of DNA qPCR Primers
Target	Primer Sequence
GAPDH F	TGACCTTTCTGTAGCTGGGG
GAPDH R	CAAGCCCACCCCTTCTCTAA
MYC F	GGACGACGAGACCTTCATCA
MYC R	CGTTGAGAGGGTAGGGGAAG
